# Supplementary material for: Spatiotemporal transcriptomics elucidates the pathogenesis of fulminant viral myocarditis
Source: Signal Transduct Target Ther. 2025 Feb 10;10:59. doi: 10.1038/s41392-025-02143-9 (PMC11808084; doi:10.1038/s41392-025-02143-9)
Supplement: Supplementary file 2 — Supplementary tables 1-10 [file 41392_2025_2143_MOESM2_ESM.xlsx]

## Sheet: Table S1
Table S1. Statistics of snRNA-seq data
orig.ident	number	gene	UMI
Control	7943	1821	4298
CVB3d1	11520	1647	3494
CVB3d2	14426	1426	2853
CVB3d3	12340	1877	4132
CVB3d4	9542	2067	4487
CVB3d5	15459	1445	2727
CVB3d6	10733	2008	4189
CVB3d7	13941	1566	3049
IVIGd1	13053	1742	3821
IVIGd2	15154	1566	3307
IVIGd3	10209	1505	2802
IVIGd4	9663	1789	3753
IVIGd5	11052	1645	3269
IVIGd6	9975	1891	4099
IVIGd7	11080	1780	3736

## Sheet: Table S2
Table S2. Clustermarkers of 14 cell types.
p_val	avg_log2FC	pct.1	pct.2	p_val_adj	cluster	gene
0	4.19756	0.712	0.161	0	EC	Cyyr1
0	3.81878	0.735	0.206	0	EC	Flt1
0	4.29872	0.628	0.115	0	EC	Adgrl4
0	3.72848	0.581	0.094	0	EC	Shank3
0	3.69303	0.608	0.122	0	EC	Adgrf5
0	4.59789	0.542	0.063	0	EC	Mcf2l
0	3.36931	0.602	0.125	0	EC	Egfl7
0	3.64325	0.59	0.126	0	EC	Ptprb
0	2.93164	0.655	0.192	0	EC	Dock9
0	4.12041	0.585	0.133	0	EC	Pdgfd
0	2.53533	0.648	0.213	0	EC	Pecam1
0	4.61043	0.497	0.063	0	EC	Ablim3
0	-2.48836	0.351	0.78	0	EC	Zeb2
0	2.86982	0.662	0.245	0	EC	Prkch
0	3.5487	0.782	0.368	0	EC	Plcb4
0	4.40645	0.457	0.047	0	EC	Ushbp1
0	4.04121	0.508	0.104	0	EC	Tspan7
0	-2.9657	0.202	0.604	0	EC	Pid1
0	3.5034	0.506	0.108	0	EC	Ldb2
0	-2.23337	0.419	0.81	0	EC	Celf2
0	3.14516	0.567	0.179	0	EC	Etl4
0	-2.11112	0.086	0.471	0	EC	Ssbp2
0	3.56287	0.461	0.077	0	EC	Fgd5
0	-1.95931	0.161	0.543	0	EC	Arhgap10
0	-2.66346	0.129	0.499	0	EC	Dock10
0	3.12745	0.528	0.161	0	EC	Plekhg1
0	3.35835	0.457	0.092	0	EC	Cdh5
0	-1.96475	0.094	0.459	0	EC	Parp8
0	-2.79822	0.1	0.463	0	EC	Arhgap24
0	3.38038	0.481	0.118	0	EC	Dach1
0	-2.42386	0.115	0.477	0	EC	Ank2
0	3.23462	0.5	0.138	0	EC	Cav1
0	3.32363	0.475	0.116	0	EC	Lims2
0	-1.63487	0.16	0.517	0	EC	Fnbp1
0	-1.3673	0.213	0.57	0	EC	Lrp1
0	-1.71214	0.274	0.631	0	EC	Trps1
0	-2.40589	0.135	0.491	0	EC	Cers6
0	3.17662	0.624	0.271	0	EC	Pkp4
0	2.93375	0.475	0.122	0	EC	Galnt18
0	-2.50376	0.194	0.545	0	EC	Lhfp
0	-2.4256	0.087	0.438	0	EC	Prkca
0	2.30073	0.593	0.245	0	EC	Cdh13
0	2.52714	0.686	0.339	0	EC	Fabp4
0	-2.14837	0.113	0.46	0	EC	Mitf
0	4.53278	0.402	0.057	0	EC	Ccdc85a
0	-2.13401	0.086	0.429	0	EC	Rasa3
0	3.54536	0.41	0.072	0	EC	Kank3
0	-2.55479	0.113	0.448	0	EC	Inpp4b
0	-1.63041	0.166	0.501	0	EC	Ptprj
0	3.74105	0.432	0.098	0	EC	Mgll
0	-2.14294	0.093	0.424	0	EC	Apbb1ip
0	-2.91506	0.127	0.457	0	EC	Sox5
0	-1.70848	0.231	0.56	0	EC	Mir99ahg
0	-2.7586	0.127	0.455	0	EC	Ror1
0	2.57171	0.469	0.141	0	EC	Acer2
0	-2.63006	0.156	0.483	0	EC	Pde7b
0	-3.12199	0.041	0.367	0	EC	Adap2
0	2.59539	0.74	0.415	0	EC	Magi1
0	2.64273	0.606	0.282	0	EC	Tanc1
0	-1.21392	0.314	0.638	0	EC	Cblb
0	-2.15272	0.074	0.395	0	EC	Cpq
0	2.69692	0.792	0.473	0	EC	Ablim1
0	-2.69045	0.23	0.548	0	EC	Rbms3
0	-2.19507	0.292	0.607	0	EC	Lama2
0	-2.33732	0.259	0.574	0	EC	Rora
0	3.34819	0.453	0.139	0	EC	Dnm3
0	-1.90364	0.068	0.382	0	EC	Notch2
0	2.86451	0.414	0.102	0	EC	Esam
0	-2.69813	0.067	0.378	0	EC	Morrbid
0	-0.847048	0.334	0.645	0	EC	Eif4g3
0	-0.903665	0.336	0.647	0	EC	Gm26917
0	3.27115	0.366	0.056	0	EC	Erg
0	2.74137	0.518	0.209	0	EC	Plxna2
0	-1.93323	0.089	0.398	0	EC	Myo5a
0	3.3406	0.385	0.076	0	EC	Gpihbp1
0	2.21823	0.675	0.372	0	EC	Prex2
0	4.03125	0.342	0.039	0	EC	Zfp366
0	-0.934137	0.304	0.607	0	EC	Vmp1
0	-1.68932	0.11	0.413	0	EC	Itsn1
0	-1.29014	0.39	0.692	0	EC	Fndc3b
0	-0.815697	0.375	0.676	0	EC	Rrbp1
0	2.3115	0.652	0.352	0	EC	Mecom
0	-0.879702	0.269	0.569	0	EC	Ncoa1
0	-1.51597	0.125	0.422	0	EC	Taok3
0	-2.15204	0.128	0.424	0	EC	Arhgap6
0	-2.08947	0.098	0.393	0	EC	Pld1
0	2.36628	0.753	0.458	0	EC	Ptprm
0	-1.95047	0.451	0.745	0	EC	Slc8a1
0	2.39827	0.524	0.231	0	EC	Tspan9
0	-1.05814	0.152	0.444	0	EC	Tbl1xr1
0	-2.11005	0.142	0.434	0	EC	Pde3a
0	-2.27236	0.13	0.421	0	EC	Plxdc2
0	-0.768055	0.295	0.586	0	EC	Chd9
0	2.48282	0.795	0.505	0	EC	Cd36
0	2.10035	0.678	0.389	0	EC	Arhgap31
0	3.64783	0.348	0.059	0	EC	Hspa12b
0	-1.83657	0.122	0.411	0	EC	Cacna2d1
0	2.698	0.389	0.104	0	EC	Sh2d3c
0	-2.35937	0.089	0.374	0	EC	Spon1
0	-2.45278	0.274	0.559	0	EC	Prkg1
0	3.97883	0.324	0.04	0	EC	Clec1a
0	-0.986497	0.155	0.439	0	EC	Myo9b
0	-0.805565	0.206	0.49	0	EC	Clint1
0	-1.06992	0.183	0.467	0	EC	Atxn7l1
0	2.50473	0.419	0.135	0	EC	Sema6a
0	-1.1907	0.176	0.459	0	EC	Gpcpd1
0	-1.31013	0.148	0.43	0	EC	B4galt5
0	-2.02395	0.182	0.464	0	EC	Bicc1
0	-2.00617	0.084	0.366	0	EC	Plcl2
0	-1.50368	0.086	0.366	0	EC	Dock7
0	-2.29808	0.16	0.439	0	EC	Kcnt2
0	-0.616511	0.307	0.586	0	EC	Psme4
0	2.41116	0.561	0.283	0	EC	Mctp1
0	-1.44574	0.176	0.454	0	EC	Ifi207
0	-1.22273	0.146	0.424	0	EC	Plekhm2
0	-1.32251	0.256	0.533	0	EC	Cdk14
0	-1.90841	0.233	0.507	0	EC	Rbpj
0	-1.78602	0.109	0.383	0	EC	Sh3kbp1
0	-0.50235	0.367	0.64	0	EC	Tnrc6a
0	-2.38878	0.05	0.323	0	EC	Fgd4
0	2.74487	0.479	0.206	0	EC	Mcc
0	-1.9156	0.127	0.399	0	EC	Mir100hg
0	-2.8268	0.04	0.312	0	EC	Ust
0	-2.70279	0.168	0.44	0	EC	Gpc6
0	-0.547003	0.354	0.626	0	EC	Lnpep
0	-0.847886	0.41	0.681	0	EC	Man2a1
0	2.08953	0.627	0.356	0	EC	Tshz2
0	-2.74599	0.071	0.342	0	EC	Ebf2
0	1.89116	0.566	0.295	0	EC	Eng
0	-1.38573	0.136	0.407	0	EC	Tlr4
0	-0.45648	0.328	0.599	0	EC	Snrnp70
0	2.0716	0.587	0.316	0	EC	Epas1
0	-1.03277	0.213	0.482	0	EC	Zfhx3
0	-1.56462	0.112	0.38	0	EC	Plekhm3
0	2.57635	0.542	0.274	0	EC	Adamts9
0	-2.666	0.05	0.318	0	EC	Slfn8
0	-2.17193	0.052	0.319	0	EC	Syk
0	-1.30314	0.163	0.43	0	EC	Adk
0	-1.65088	0.07	0.337	0	EC	Bmpr1a
0	3.81101	0.307	0.041	0	EC	Cd300lg
0	-0.925549	0.226	0.492	0	EC	Pik3r1
0	1.93505	0.589	0.323	0	EC	Timp3
0	-0.962454	0.284	0.549	0	EC	Pten
0	-1.88604	0.101	0.366	0	EC	Snx24
0	3.34781	0.32	0.056	0	EC	Rasip1
0	-2.69014	0.097	0.361	0	EC	Dock2
0	3.724	0.312	0.048	0	EC	Rapgef3
0	2.26801	0.7	0.436	0	EC	Fli1
0	-0.948189	0.4	0.663	0	EC	Dennd1a
0	2.22217	0.45	0.187	0	EC	Tek
0	2.39824	0.42	0.157	0	EC	Kitl
0	-0.927125	0.193	0.455	0	EC	Dennd4c
0	-2.07617	0.078	0.34	0	EC	Trerf1
0	2.93948	0.397	0.136	0	EC	Pparg
0	-0.813615	0.182	0.443	0	EC	Crtc3
0	2.19384	0.677	0.417	0	EC	Apbb2
0	-0.492479	0.282	0.541	0	EC	Ogt
0	-1.33812	0.116	0.375	0	EC	Axl
0	-2.55235	0.044	0.303	0	EC	Arhgap42
0	-1.50941	0.234	0.493	0	EC	Fam49b
0	-1.72387	0.085	0.343	0	EC	Meis2
0	-1.6629	0.07	0.328	0	EC	Antxr2
0	3.171	0.325	0.067	0	EC	Podxl
0	-2.93378	0.063	0.321	0	EC	Cacna1d
0	2.62145	0.397	0.139	0	EC	Afap1l1
0	-1.56667	0.09	0.348	0	EC	Dock11
0	-1.72746	0.067	0.324	0	EC	Tmem131l
0	-0.690865	0.203	0.459	0	EC	Ddi2
0	-2.10712	0.143	0.399	0	EC	Pdzrn3
0	-1.69538	0.34	0.596	0	EC	Cfh
0	3.66343	0.296	0.041	0	EC	Arhgef15
0	-2.78628	0.052	0.307	0	EC	Runx1
0	-0.664991	0.293	0.547	0	EC	Snd1
0	-0.676456	0.281	0.534	0	EC	B4galt1
0	-1.79154	0.055	0.308	0	EC	P2rx4
0	-1.29127	0.168	0.421	0	EC	Rab8b
0	-2.42957	0.062	0.314	0	EC	B3galt1
0	-2.05267	0.07	0.322	0	EC	Lpar1
0	-0.453041	0.242	0.494	0	EC	Ewsr1
0	-2.38972	0.049	0.301	0	EC	Carmil1
0	-0.427935	0.294	0.545	0	EC	Ecpas
0	-0.489416	0.396	0.646	0	EC	Nsd3
0	-0.663085	0.389	0.639	0	EC	Aopep
0	-0.825925	0.195	0.444	0	EC	Vps13c
0	-0.791887	0.179	0.428	0	EC	Nrip1
0	-0.925675	0.164	0.413	0	EC	Map3k20
0	-2.20884	0.101	0.35	0	EC	Pde1a
0	-0.688145	0.316	0.565	0	EC	Cux1
0	-1.28836	0.083	0.331	0	EC	Sestd1
0	-1.11771	0.135	0.383	0	EC	Hipk2
0	-1.46997	0.114	0.362	0	EC	Setbp1
0	-2.58568	0.034	0.282	0	EC	Sobp
0	-1.1298	0.171	0.419	0	EC	Lyst
0	2.98654	0.342	0.096	0	EC	Fmo1
0	2.35608	0.418	0.172	0	EC	Flnb
0	-1.36242	0.08	0.326	0	EC	Rhoq
0	-2.27612	0.039	0.285	0	EC	Adcy7
0	2.95741	0.327	0.082	0	EC	Kdr
0	2.2596	0.702	0.458	0	EC	Rasal2
0	1.69101	0.458	0.215	0	EC	Plcb1
0	2.80288	0.332	0.089	0	EC	S1pr1
0	-1.6029	0.099	0.342	0	EC	Pvt1
0	-1.07912	0.272	0.515	0	EC	Ifi204
0	-0.574159	0.256	0.499	0	EC	Zfc3h1
0	-1.32632	0.08	0.323	0	EC	Sfi1
0	2.45955	0.748	0.505	0	EC	Ptprg
0	3.06708	0.304	0.061	0	EC	Arap3
0	-0.477181	0.315	0.557	0	EC	BC005537
0	-2.00993	0.152	0.394	0	EC	Ptprc
0	-2.45733	0.048	0.29	0	EC	Ddr2
0	-2.1537	0.051	0.293	0	EC	Fmn1
0	-0.494695	0.406	0.648	0	EC	Sik3
0	-2.33894	0.084	0.326	0	EC	Egfr
0	2.08119	0.498	0.256	0	EC	Myo1d
0	-1.28128	0.324	0.566	0	EC	Zfpm2
0	-1.44026	0.102	0.343	0	EC	Sirpa
0	-0.400923	0.291	0.532	0	EC	Rbm26
0	3.11363	0.297	0.056	0	EC	Tie1
0	3.67756	0.287	0.046	0	EC	Sema7a
0	-0.940256	0.108	0.349	0	EC	Uhrf1bp1l
0	-2.11742	0.193	0.434	0	EC	Abca8a
0	2.05944	0.493	0.252	0	EC	Itga1
0	-0.742939	0.211	0.451	0	EC	5031425E22Rik
0	-0.997113	0.136	0.376	0	EC	St7
0	-0.41951	0.398	0.638	0	EC	Smg1
0	-0.721796	0.195	0.435	0	EC	Pacsin2
0	-0.402137	0.291	0.53	0	EC	Ccnl1
0	-3.08804	0.035	0.274	0	EC	Mir142hg
0	-1.60791	0.072	0.311	0	EC	Gnptab
0	-0.321853	0.324	0.562	0	EC	Celf1
0	-0.37586	0.366	0.604	0	EC	Chd2
0	-0.317602	0.389	0.627	0	EC	Nktr
0	-2.74817	0.074	0.312	0	EC	Fyb
0	-2.20631	0.051	0.288	0	EC	Smad3
0	-0.536607	0.193	0.43	0	EC	Mia2
0	-2.31286	0.102	0.338	0	EC	Magi2
0	-2.64099	0.105	0.34	0	EC	Arhgap15
0	-0.484648	0.211	0.446	0	EC	Ino80
0	-2.10252	0.086	0.321	0	EC	Apobec1
0	-0.40753	0.359	0.594	0	EC	Phf21a
0	-1.1116	0.198	0.433	0	EC	Cp
0	-1.08418	0.112	0.347	0	EC	Asph
0	-0.358852	0.289	0.523	0	EC	Tnpo1
0	-2.60241	0.034	0.268	0	EC	Pag1
0	-1.06763	0.088	0.322	0	EC	Wls
0	2.28876	0.501	0.267	0	EC	Lrrc8c
0	-0.803487	0.281	0.515	0	EC	Resf1
0	-1.22469	0.118	0.352	0	EC	Zfp710
0	3.11541	0.287	0.053	0	EC	Sncaip
0	-0.331771	0.329	0.563	0	EC	Ambra1
0	-1.99467	0.045	0.278	0	EC	Gata4
0	-0.892548	0.143	0.376	0	EC	Limd1
0	-2.6138	0.152	0.385	0	EC	Slit3
0	-0.595587	0.334	0.567	0	EC	Atrnl1
0	-0.495582	0.229	0.461	0	EC	Rptor
0	-1.57344	0.084	0.316	0	EC	Il6ra
0	-1.26376	0.135	0.367	0	EC	Alpk1
0	3.17854	0.294	0.062	0	EC	Pde2a
0	-0.874047	0.129	0.361	0	EC	Abcc5
0	-0.380902	0.462	0.694	0	EC	Ankrd11
0	-1.6012	0.085	0.316	0	EC	Tbx20
0	-1.04568	0.124	0.355	0	EC	Oxct1
0	-0.492514	0.454	0.684	0	EC	Lpp
0	-0.763929	0.175	0.405	0	EC	Eml4
0	-1.01891	0.152	0.382	0	EC	Ptpn1
0	-2.62171	0.031	0.261	0	EC	Dennd2a
0	-0.485136	0.386	0.616	0	EC	Aff1
0	-2.42254	0.05	0.279	0	EC	Glis3
0	2.42288	0.386	0.157	0	EC	Fas
0	-0.598379	0.241	0.47	0	EC	Atf6
0	-0.564297	0.251	0.48	0	EC	Chchd3
0	1.71373	0.496	0.267	0	EC	Rapgef5
0	-0.41583	0.571	0.799	0	EC	Son
0	-0.473121	0.312	0.54	0	EC	Nfkb1
0	2.36298	0.406	0.178	0	EC	Bmp6
0	3.69993	0.263	0.035	0	EC	Adgrg1
0	-0.475899	0.219	0.447	0	EC	Npepps
0	-1.07045	0.128	0.356	0	EC	Meis1
0	-1.19684	0.076	0.304	0	EC	Atxn10
0	-0.724105	0.13	0.358	0	EC	Comt
0	-0.772218	0.167	0.394	0	EC	Mapkapk2
0	-0.641277	0.226	0.453	0	EC	Pard3
0	-2.19734	0.036	0.263	0	EC	Fam49a
0	-0.46239	0.256	0.483	0	EC	Nsmce2
0	-0.653838	0.262	0.489	0	EC	Dmxl1
0	2.37796	0.295	0.069	0	EC	St6galnac3
0	-0.777266	0.197	0.423	0	EC	Fchsd2
0	-0.554107	0.272	0.498	0	EC	Man1a
0	-1.52251	0.111	0.336	0	EC	Adamts2
0	4.05296	0.252	0.027	0	EC	Nova2
0	-1.00743	0.093	0.318	0	EC	Itgb5
0	-0.471527	0.25	0.475	0	EC	Insr
0	-0.612619	0.199	0.424	0	EC	Lrrfip2
0	2.29616	0.379	0.155	0	EC	Fnbp1l
0	1.9208	0.429	0.205	0	EC	Rin3
0	-0.584029	0.272	0.496	0	EC	Maml3
0	-0.367339	0.395	0.619	0	EC	Lims1
0	-0.722633	0.173	0.396	0	EC	Tet2
0	-0.687441	0.174	0.397	0	EC	Sik2
0	-0.529106	0.225	0.448	0	EC	Nampt
0	-1.36011	0.084	0.307	0	EC	Camkk2
0	-0.714643	0.137	0.36	0	EC	Dtnbp1
0	-0.619913	0.181	0.403	0	EC	Taf1d
0	-0.949336	0.101	0.323	0	EC	Tent5a
0	-1.07186	0.131	0.353	0	EC	Tank
0	-0.329584	0.27	0.492	0	EC	Atp9b
0	-1.55223	0.083	0.305	0	EC	Myof
0	1.81315	0.402	0.181	0	EC	Hecw2
0	-1.76907	0.051	0.272	0	EC	Dse
0	-2.4774	0.098	0.319	0	EC	Tenm3
0	-0.815636	0.14	0.361	0	EC	Dnmt3a
0	-1.85508	0.061	0.282	0	EC	Dapk1
0	-2.42639	0.069	0.29	0	EC	Dock8
0	-1.98145	0.05	0.27	0	EC	Abtb2
0	-2.24724	0.051	0.271	0	EC	Tnik
0	2.41295	0.463	0.243	0	EC	Adipor2
0	-0.936861	0.176	0.396	0	EC	Slco3a1
0	-0.295143	0.321	0.541	0	EC	Fto
0	-0.283927	0.285	0.505	0	EC	Ggnbp2
0	3.1574	0.281	0.061	0	EC	Slc9a3r2
0	-1.12338	0.134	0.354	0	EC	Ifi211
0	-1.24611	0.473	0.693	0	EC	Pde4d
0	-0.46044	0.299	0.518	0	EC	Actr2
0	-0.287932	0.353	0.572	0	EC	Ncoa2
0	-0.522393	0.389	0.608	0	EC	Pam
0	-0.383862	0.362	0.581	0	EC	Tmcc1
0	-1.49513	0.107	0.325	0	EC	Cd44
0	-0.498368	0.187	0.405	0	EC	Usp24
0	-0.261544	0.293	0.511	0	EC	Srek1
0	2.02196	0.53	0.312	0	EC	Ly6c1
0	-0.863313	0.198	0.416	0	EC	Mast2
0	-0.376784	0.292	0.509	0	EC	Trak1
0	-0.313009	0.284	0.501	0	EC	Larp4b
0	3.55472	0.274	0.057	0	EC	Rgcc
0	-2.17346	0.042	0.259	0	EC	Rnf150
0	-0.808809	0.181	0.397	0	EC	Cdk6
0	-0.548732	0.184	0.4	0	EC	Srpk2
0	-2.91662	0.044	0.26	0	EC	Rbm47
0	-0.546863	0.33	0.546	0	EC	Svil
0	-0.695542	0.251	0.467	0	EC	Tmem164
0	-0.997204	0.141	0.357	0	EC	Plekha5
0	-0.261878	0.533	0.749	0	EC	Rsrp1
0	-0.359762	0.481	0.697	0	EC	Mycbp2
0	-0.371867	0.242	0.457	0	EC	Xrn2
0	-0.981618	0.12	0.335	0	EC	Sec24d
0	-2.66837	0.052	0.267	0	EC	Slc9a9
0	-2.45063	0.053	0.268	0	EC	Ikzf1
0	-1.1817	0.152	0.367	0	EC	Stk39
0	-1.21279	0.167	0.382	0	EC	Fbxl5
0	-0.339052	0.279	0.494	0	EC	Dnm2
0	-2.10194	0.051	0.265	0	EC	Gas7
0	-0.479308	0.205	0.419	0	EC	Usp3
0	-0.543821	0.209	0.423	0	EC	Kif13b
0	-0.649471	0.311	0.524	0	EC	Actr3
0	-1.04383	0.119	0.332	0	EC	Snx5
0	-0.364124	0.254	0.467	0	EC	Asxl1
0	-0.710927	0.234	0.447	0	EC	Ppp1r12b
0	-2.99867	0.027	0.24	0	EC	Arhgap45
0	-0.354139	0.22	0.433	0	EC	Larp1
0	-0.358415	0.575	0.787	0	EC	Luc7l2
0	-0.616389	0.179	0.391	0	EC	Zmynd8
0	-0.716406	0.3	0.512	0	EC	Osbpl8
0	-1.56038	0.069	0.281	0	EC	Tns3
0	-2.58675	0.057	0.269	0	EC	Pik3ap1
0	-0.631549	0.15	0.362	0	EC	Gns
0	-0.463011	0.207	0.419	0	EC	Aftph
0	-0.373293	0.268	0.48	0	EC	Ap3b1
0	-1.48409	0.179	0.39	0	EC	Errfi1
0	1.75713	0.636	0.425	0	EC	Pitpnc1
0	-1.47178	0.126	0.337	0	EC	Efna5
0	-2.62731	0.148	0.359	0	EC	Plcl1
0	-0.680734	0.155	0.366	0	EC	Ago2
0	3.22323	0.268	0.058	0	EC	Notch4
0	-0.715402	0.142	0.352	0	EC	Slc25a12
0	-0.346384	0.211	0.421	0	EC	Scarb2
0	-1.29061	0.089	0.299	0	EC	Bmp2k
0	-1.56006	0.099	0.309	0	EC	Ubash3b
0	-1.93868	0.095	0.305	0	EC	Lilrb4a
0	-0.936996	0.155	0.365	0	EC	Pcgf5
0	-0.377833	0.272	0.482	0	EC	Herc4
0	-0.666481	0.133	0.342	0	EC	Adam9
0	-1.88401	0.041	0.25	0	EC	Hk2
0	2.59869	0.416	0.207	0	EC	Myo10
0	-0.5689	0.489	0.698	0	EC	Atp2a2
0	-1.17663	0.136	0.345	0	EC	Dennd4a
0	-0.285031	0.266	0.475	0	EC	Fars2
0	-2.44631	0.311	0.519	0	EC	Cacna1c
0	-1.94002	0.055	0.263	0	EC	Ctdspl
0	-0.439559	0.207	0.415	0	EC	Prpf38b
0	-0.600013	0.233	0.441	0	EC	Foxo3
0	-0.863622	0.099	0.307	0	EC	Mir22hg
0	2.94607	0.275	0.068	0	EC	Palmd
0	-0.586114	0.315	0.522	0	EC	Jarid2
0	-0.271981	0.253	0.46	0	EC	Tra2b
0	-0.561002	0.179	0.386	0	EC	Mapk14
0	-0.944968	0.231	0.438	0	EC	Col5a2
0	-0.427179	0.216	0.423	0	EC	Rlf
0	-0.268171	0.263	0.47	0	EC	Fubp1
0	-0.727745	0.139	0.346	0	EC	Atg10
0	-0.412293	0.405	0.612	0	EC	Fndc3a
0	-0.476126	0.243	0.449	0	EC	Spred1
0	-0.365283	0.24	0.446	0	EC	Eea1
0	-1.79703	0.055	0.261	0	EC	Slc43a2
0	-0.391708	0.299	0.505	0	EC	Pitpna
0	-0.494905	0.17	0.376	0	EC	Ccdc50
0	-0.713448	0.187	0.392	0	EC	Gab1
0	-0.590322	0.174	0.379	0	EC	Zfp445
0	-1.9823	0.111	0.316	0	EC	Sgcd
0	-1.09545	0.144	0.349	0	EC	Wdfy2
0	-0.545803	0.203	0.408	0	EC	Zup1
0	-2.02387	0.063	0.267	0	EC	Scn7a
0	-0.439804	0.199	0.403	0	EC	Tnrc18
0	-1.32023	0.064	0.268	0	EC	Lsp1
0	-0.762878	0.178	0.382	0	EC	Ppp2r3a
0	-1.47902	0.064	0.268	0	EC	Vrk2
0	-1.38297	0.201	0.405	0	EC	Vcan
0	-0.333777	0.323	0.527	0	EC	Dlg1
0	-2.82979	0.029	0.233	0	EC	Myo1f
0	-0.816281	0.115	0.319	0	EC	Nt5c2
0	-1.9523	0.033	0.237	0	EC	Arhgef10l
0	-0.3463	0.419	0.622	0	EC	Iqgap1
0	-1.51519	0.068	0.271	0	EC	Prkcd
0	-0.301217	0.313	0.516	0	EC	Acap2
0	-2.1212	0.042	0.245	0	EC	Arhgap30
0	-0.467823	0.164	0.367	0	EC	Cebpb
0	2.55842	0.299	0.096	0	EC	2900026A02Rik
0	-0.315985	0.231	0.434	0	EC	Atxn2
0	-0.568893	0.373	0.576	0	EC	Atp2b1
0	-1.72427	0.064	0.266	0	EC	Tpd52
0	2.84824	0.249	0.047	0	EC	Nos3
0	-0.499493	0.192	0.394	0	EC	Golga4
0	-0.440028	0.182	0.384	0	EC	Washc4
0	-1.57208	0.074	0.276	0	EC	Adam19
0	-0.633402	0.14	0.342	0	EC	Pcca
0	-2.22369	0.044	0.246	0	EC	Sema5a
0	-0.507709	0.147	0.349	0	EC	Ywhag
0	-0.88915	0.094	0.296	0	EC	Anxa6
0	-0.340996	0.219	0.421	0	EC	Fam13b
0	-0.303461	0.225	0.427	0	EC	Btaf1
0	-0.704506	0.196	0.397	0	EC	Frmd4a
0	-0.788831	0.13	0.331	0	EC	Por
0	-2.17623	0.053	0.254	0	EC	Xylt1
0	-0.694585	0.121	0.322	0	EC	Xpo6
0	-0.58488	0.302	0.503	0	EC	Peli1
0	-0.479225	0.24	0.441	0	EC	Grb2
0	-1.59606	0.08	0.281	0	EC	Sdc2
0	2.22044	0.417	0.216	0	EC	Adgrl2
0	-0.464281	0.171	0.372	0	EC	Asxl2
0	-0.643498	0.121	0.321	0	EC	Lpgat1
0	-0.885693	0.132	0.332	0	EC	Mllt3
0	-0.296986	0.201	0.401	0	EC	Hnrnpdl
0	-0.347309	0.193	0.393	0	EC	Dnajc7
0	-0.532202	0.229	0.429	0	EC	Lrrfip1
0	-0.271378	0.21	0.41	0	EC	Hdlbp
0	-1.31487	0.098	0.298	0	EC	Prkn
0	-2.32287	0.041	0.241	0	EC	Runx2
0	-1.51774	0.086	0.286	0	EC	Ms4a6b
0	-1.33456	0.085	0.285	0	EC	Pde7a
0	-0.351931	0.275	0.475	0	EC	Slc38a2
0	-0.82328	0.564	0.763	0	EC	Gab2
0	-1.04719	0.112	0.311	0	EC	Sgk3
0	-0.414562	0.187	0.386	0	EC	Dis3l2
0	-1.76407	0.051	0.25	0	EC	Aim2
0	-0.511108	0.418	0.617	0	EC	Camk2d
0	-1.76244	0.05	0.249	0	EC	Cmklr1
0	2.2055	0.499	0.3	0	EC	Stox2
0	-1.1517	0.109	0.308	0	EC	Aig1
0	-1.24382	0.082	0.281	0	EC	Tango2
0	-0.603907	0.18	0.379	0	EC	Morc3
0	2.35016	0.361	0.162	0	EC	Abcg2
0	-1.49411	0.087	0.286	0	EC	Ltbp1
0	2.44697	0.306	0.108	0	EC	Id1
0	-0.359785	0.184	0.382	0	EC	Naa15
0	-1.619	0.05	0.248	0	EC	Sh3pxd2b
0	-0.555666	0.167	0.365	0	EC	Stx16
0	-2.1184	0.046	0.243	0	EC	Gng2
0	-0.64462	0.13	0.327	0	EC	Tmem65
0	-0.761153	0.201	0.398	0	EC	Snx2
0	-0.471042	0.26	0.457	0	EC	Cask
0	-1.91993	0.042	0.239	0	EC	Rnd3
0	-0.912335	0.162	0.359	0	EC	Stxbp3
0	-0.567573	0.21	0.407	0	EC	Kcnq1ot1
0	-0.453495	0.17	0.367	0	EC	Rev3l
0	-0.806884	0.221	0.418	0	EC	Ehbp1
0	-0.46475	0.217	0.414	0	EC	Mrtfa
0	-0.506961	0.394	0.591	0	EC	Map4k4
0	-0.266977	0.272	0.469	0	EC	Cltc
0	-0.778014	0.297	0.493	0	EC	Pbx1
0	-1.19916	0.173	0.369	0	EC	Pde4b
0	-0.503395	0.24	0.436	0	EC	Kdm7a
0	-2.28856	0.066	0.262	0	EC	Lilr4b
0	-0.655949	0.135	0.331	0	EC	Ugp2
0	-0.715513	0.119	0.315	0	EC	Sec24a
0	-2.68459	0.028	0.224	0	EC	Ptk2b
0	-0.653166	0.138	0.334	0	EC	Vwa8
0	-2.08727	0.07	0.266	0	EC	Pdgfrb
0	4.56449	0.214	0.018	0	EC	Dipk2b
0	-0.505978	0.166	0.362	0	EC	Agfg1
0	-0.434419	0.163	0.359	0	EC	Zfp106
0	-0.308522	0.218	0.414	0	EC	Nrd1
0	-0.279619	0.229	0.425	0	EC	Rnf111
0	-0.898049	0.096	0.292	0	EC	Ern1
0	-0.753925	0.215	0.411	0	EC	Itga5
0	2.55458	0.295	0.099	0	EC	Shroom4
0	-0.639827	0.142	0.337	0	EC	Ncor2
0	-0.844477	0.256	0.451	0	EC	Ankrd44
0	-0.884268	0.126	0.321	0	EC	Itgav
0	2.07402	0.332	0.137	0	EC	Rgs3
0	-0.430529	0.176	0.371	0	EC	Atp6v0b
0	-1.10502	0.178	0.373	0	EC	Acer3
0	-1.90615	0.05	0.245	0	EC	Slfn9
0	-1.0434	0.187	0.382	0	EC	Samd4
0	-1.08114	0.121	0.316	0	EC	Ank
0	1.38664	0.292	0.097	0	EC	Emcn
0	-0.371817	0.223	0.418	0	EC	Dnajc13
0	-2.39924	0.101	0.296	0	EC	Alcam
0	-1.74653	0.049	0.243	0	EC	Prkag2
0	-0.577014	0.192	0.386	0	EC	Tet3
0	-0.819612	0.12	0.314	0	EC	Galnt7
0	-0.802039	0.13	0.324	0	EC	Traf3
0	1.83438	0.466	0.272	0	EC	Dgkh
0	-0.330761	0.179	0.373	0	EC	Ddx39b
0	-0.545467	0.223	0.417	0	EC	Diaph1
0	-0.649062	0.519	0.713	0	EC	Abi1
0	-0.350968	0.204	0.397	0	EC	Gon4l
0	-1.58912	0.056	0.249	0	EC	Rnf149
0	-1.00805	0.182	0.375	0	EC	Ivns1abp
0	-2.65793	0.044	0.237	0	EC	Atp8b4
0	2.68375	0.301	0.108	0	EC	Jam2
0	-2.74675	0.03	0.223	0	EC	Plce1
0	2.30851	0.407	0.214	0	EC	Plpp1
0	-2.20307	0.033	0.225	0	EC	Plekha6
0	-2.50839	0.043	0.235	0	EC	Cd84
0	-0.309857	0.181	0.373	0	EC	Dhx36
0	-0.25137	0.265	0.457	0	EC	Rsrc1
0	3.97949	0.217	0.025	0	EC	Robo4
0	-0.409387	0.184	0.376	0	EC	Stat5b
0	-0.364145	0.211	0.402	0	EC	Kidins220
0	-0.885678	0.14	0.331	0	EC	Tnfaip8
0	-0.661497	0.166	0.357	0	EC	Wwp1
0	-0.427651	0.163	0.354	0	EC	Eri3
0	-0.892256	0.101	0.292	0	EC	Mta3
0	-0.742584	0.133	0.323	0	EC	Sdccag8
0	-1.21258	0.084	0.274	0	EC	Fgfr1
0	4.52973	0.211	0.021	0	EC	Gm12002
0	-0.652815	0.176	0.366	0	EC	Daam1
0	-1.15096	0.155	0.345	0	EC	Pdgfra
0	-0.713966	0.17	0.36	0	EC	Ap2a2
0	-1.13749	0.099	0.289	0	EC	Ddhd1
0	-0.279158	0.256	0.445	0	EC	Slc12a6
0	-0.323359	0.181	0.37	0	EC	Tsc22d4
0	3.6443	0.225	0.036	0	EC	Timp4
0	-2.55015	0.029	0.218	0	EC	Gramd1b
0	-2.24287	0.037	0.226	0	EC	Slc16a10
0	-1.1135	0.082	0.271	0	EC	Frmd6
0	-0.54511	0.168	0.357	0	EC	Flna
0	1.83667	0.535	0.347	0	EC	4931406P16Rik
0	-0.29681	0.211	0.399	0	EC	Tab2
0	-0.655605	0.218	0.406	0	EC	Synj1
0	-0.300803	0.194	0.382	0	EC	Copa
0	-0.491905	0.267	0.455	0	EC	Sntb2
0	-0.665698	0.322	0.51	0	EC	Arid5b
0	-0.643508	0.127	0.315	0	EC	Heatr5a
0	3.37978	0.231	0.043	0	EC	Pdgfb
0	-0.62036	0.174	0.362	0	EC	Snx29
0	-0.377873	0.183	0.371	0	EC	Dym
0	-1.8156	0.085	0.273	0	EC	Aldh1a1
0	-0.52195	0.159	0.347	0	EC	Htt
0	-1.15365	0.098	0.286	0	EC	Itga9
0	1.81665	0.403	0.216	0	EC	Tgm2
0	-1.1655	0.089	0.276	0	EC	Nceh1
0	-2.16662	0.035	0.222	0	EC	Osbpl3
0	-0.83928	0.103	0.29	0	EC	Ube2q2
0	-3.03558	0.023	0.21	0	EC	Pstpip2
0	-0.306926	0.207	0.393	0	EC	Relch
0	-0.493291	0.219	0.405	0	EC	Ogdh
0	-0.934157	0.092	0.278	0	EC	Acaca
0	-0.378707	0.317	0.503	0	EC	Raph1
0	-0.409115	0.197	0.383	0	EC	Cep170
0	-0.312435	0.186	0.372	0	EC	Mapkap1
0	-0.307542	0.311	0.497	0	EC	Vps54
0	-0.527462	0.159	0.345	0	EC	Smyd3
0	-0.968646	0.098	0.284	0	EC	Zcchc24
0	-0.471921	0.163	0.349	0	EC	Snx9
0	-2.15829	0.129	0.314	0	EC	Cacnb2
0	-0.45507	0.182	0.367	0	EC	Arhgap21
0	-2.19742	0.036	0.221	0	EC	Kirrel
0	-0.809648	0.117	0.302	0	EC	Hivep3
0	-2.15355	0.051	0.236	0	EC	Cd300lf
0	-0.319096	0.186	0.371	0	EC	Golgb1
0	-0.45602	0.324	0.509	0	EC	Fstl1
0	-0.387945	0.227	0.412	0	EC	Tmem131
0	-0.389447	0.524	0.709	0	EC	Ssh2
0	-0.351716	0.179	0.363	0	EC	Ankib1
0	-1.5382	0.065	0.249	0	EC	Mrc2
0	-1.5307	0.131	0.315	0	EC	Gpm6b
0	2.69603	0.271	0.088	0	EC	Slfn3
0	-1.46564	0.073	0.256	0	EC	Tbc1d14
0	-0.362947	0.176	0.359	0	EC	Sec31a
0	2.39024	0.295	0.112	0	EC	Prkd2
0	-2.57244	0.022	0.205	0	EC	Rap1gap2
0	-0.38447	0.199	0.382	0	EC	Thada
0	2.49129	0.284	0.101	0	EC	F11r
0	-0.330645	0.154	0.336	0	EC	Srsf6
0	-0.45493	0.153	0.335	0	EC	Rai1
0	-0.337823	0.206	0.388	0	EC	Tcf20
0	-0.862088	0.093	0.275	0	EC	Mtm1
0	-0.682215	0.19	0.372	0	EC	Mgat5
0	-0.789523	0.137	0.319	0	EC	Mindy3
0	3.47482	0.217	0.035	0	EC	Tead4
0	-1.49372	0.123	0.305	0	EC	Itgam
0	-0.644722	0.122	0.304	0	EC	Fyco1
0	-0.35672	0.198	0.38	0	EC	Med15
0	-0.253656	0.198	0.38	0	EC	Paxbp1
0	-0.329205	0.196	0.378	0	EC	Gm47283
0	-0.482233	0.155	0.336	0	EC	Arfgef2
0	-0.774204	0.098	0.279	0	EC	Rbm28
0	-0.360488	0.162	0.343	0	EC	Pnn
0	2.05414	0.381	0.2	0	EC	Dab2ip
0	-0.501854	0.246	0.427	0	EC	Serping1
0	-0.773119	0.262	0.443	0	EC	Ctss
0	-0.636056	0.186	0.367	0	EC	Plin2
0	-0.316155	0.196	0.377	0	EC	Prr14l
0	-0.270507	0.255	0.436	0	EC	Cbl
0	-0.416332	0.275	0.456	0	EC	Lgmn
0	-1.48539	0.073	0.254	0	EC	Tbc1d4
0	-1.14642	0.136	0.317	0	EC	Ms4a6d
0	-0.485462	0.161	0.341	0	EC	Gas5
0	-0.330927	0.211	0.391	0	EC	Nfix
0	-1.40198	0.053	0.233	0	EC	Bcl6
0	-1.30551	0.069	0.249	0	EC	Il15ra
0	-0.253168	0.237	0.417	0	EC	Agps
0	-0.351613	0.177	0.357	0	EC	Dlgap4
0	-0.704494	0.18	0.36	0	EC	Tgfbr1
0	-0.943261	0.08	0.26	0	EC	St3gal3
0	4.19853	0.217	0.037	0	EC	Lnx1
0	-1.52793	0.124	0.304	0	EC	Maf
0	-0.869797	0.117	0.297	0	EC	Crlf3
0	-2.12102	0.047	0.227	0	EC	Adamts12
0	-0.423229	0.146	0.325	0	EC	Uso1
0	-1.07939	0.15	0.329	0	EC	Lcp1
0	0.872554	0.402	0.223	0	EC	Lmo7
0	-0.894472	0.151	0.33	0	EC	Ms4a6c
0	-1.42608	0.058	0.237	0	EC	Map3k14
0	-1.29816	0.185	0.364	0	EC	Dab2
0	2.26923	0.335	0.157	0	EC	Zbtb46
0	-0.395505	0.149	0.327	0	EC	D5Ertd579e
0	-1.5029	0.053	0.231	0	EC	Prdm5
0	-0.268736	0.211	0.389	0	EC	Usp32
0	-0.540131	0.163	0.341	0	EC	Ifrd1
0	-1.36672	0.06	0.238	0	EC	Soat1
0	-1.67369	0.065	0.243	0	EC	Dclre1c
0	-1.74751	0.042	0.22	0	EC	Snx30
0	-0.257471	0.189	0.367	0	EC	Khdrbs1
0	-0.341597	0.174	0.352	0	EC	Lrp6
0	-1.40519	0.047	0.225	0	EC	Cpeb1
0	-0.336603	0.234	0.412	0	EC	Eps15
0	-0.28958	0.166	0.343	0	EC	Nfx1
0	2.54206	0.267	0.09	0	EC	Ephb4
0	-0.424812	0.16	0.337	0	EC	Fut8
0	-0.442855	0.14	0.317	0	EC	Spata5
0	-0.273056	0.2	0.377	0	EC	Ube4b
0	-2.33728	0.033	0.21	0	EC	Lcp2
0	-2.16166	0.06	0.237	0	EC	Epsti1
0	-1.05562	0.137	0.314	0	EC	Colec12
0	-2.0115	0.035	0.212	0	EC	Fermt3
0	2.66318	0.239	0.062	0	EC	Shroom2
0	-1.10745	0.058	0.234	0	EC	Man2a2
0	-0.877576	0.156	0.332	0	EC	Ctsc
0	-2.3194	0.056	0.232	0	EC	March1
0	4.25777	0.197	0.021	0	EC	Car4
0	-0.361088	0.158	0.334	0	EC	Memo1
0	-2.50004	0.047	0.223	0	EC	Ifi205
0	-0.641666	0.139	0.315	0	EC	Col5a1
0	-0.26356	0.24	0.416	0	EC	Atp1a1
0	1.32336	0.424	0.248	0	EC	Csgalnact1
0	-0.596846	0.138	0.314	0	EC	Atp6v1b2
0	1.62312	0.353	0.177	0	EC	Dock6
0	-0.406511	0.199	0.375	0	EC	Ccdc88a
0	-0.523846	0.136	0.312	0	EC	Nbas
0	-0.902096	0.08	0.256	0	EC	Homer1
0	-1.96153	0.043	0.219	0	EC	Cyth4
0	-0.31589	0.196	0.371	0	EC	Hdac4
0	-0.406095	0.25	0.425	0	EC	Ifi202b
0	-0.905736	0.245	0.42	0	EC	Cald1
0	-1.51521	0.05	0.225	0	EC	Dmxl2
0	-1.02769	0.084	0.259	0	EC	Pfkp
0	-0.42351	0.179	0.354	0	EC	Bbx
0	-1.8288	0.04	0.215	0	EC	Gramd3
0	-0.430577	0.148	0.322	0	EC	Far1
0	-0.342656	0.224	0.398	0	EC	Map3k5
0	-1.97367	0.18	0.354	0	EC	Fhl2
0	-0.321927	0.191	0.365	0	EC	Rngtt
0	-1.5119	0.317	0.491	0	EC	Pcdh7
0	-0.904145	0.133	0.307	0	EC	Snx10
0	-1.55106	0.062	0.236	0	EC	Pirb
0	-0.299804	0.175	0.349	0	EC	Mbtd1
0	-0.361122	0.135	0.309	0	EC	Dlst
0	-1.90663	0.041	0.215	0	EC	Gli3
0	-0.315713	0.153	0.326	0	EC	Zranb2
0	-0.493045	0.17	0.343	0	EC	Man1c1
0	-0.361715	0.17	0.343	0	EC	Map2k1
0	-0.710091	0.098	0.271	0	EC	Reps1
0	-0.351143	0.151	0.324	0	EC	Tcerg1
0	-1.24913	0.066	0.239	0	EC	Stau2
0	-0.554186	0.135	0.308	0	EC	Dhx9
0	-0.31906	0.186	0.359	0	EC	Ctsz
0	-0.560052	0.119	0.292	0	EC	Hs2st1
0	-0.632333	0.126	0.299	0	EC	Ncoa7
0	1.74703	0.339	0.167	0	EC	Plxna4
0	-0.358435	0.16	0.332	0	EC	Baz2a
0	-0.266864	0.176	0.348	0	EC	Smim14
0	-2.24576	0.043	0.215	0	EC	Adgrl3
0	-1.2051	0.072	0.244	0	EC	Arhgap32
0	-2.02963	0.039	0.211	0	EC	Clmp
0	-0.550131	0.122	0.294	0	EC	Bach1
0	-0.981544	0.088	0.259	0	EC	Stk4
0	-1.16124	0.06	0.231	0	EC	Dync2h1
0	-0.336511	0.158	0.329	0	EC	Atp2c1
0	-2.6306	0.024	0.195	0	EC	Ror2
0	-0.391317	0.17	0.341	0	EC	Agtpbp1
0	-2.0417	0.028	0.199	0	EC	Khdrbs3
0	1.75399	0.399	0.228	0	EC	Cpne8
0	-0.677635	0.276	0.447	0	EC	Cyth3
0	-0.325254	0.186	0.357	0	EC	P4ha1
0	-1.91487	0.069	0.24	0	EC	Gfpt2
0	0.546718	0.482	0.311	0	EC	Kalrn
0	-0.274374	0.177	0.348	0	EC	Safb2
0	-0.789931	0.348	0.518	0	EC	Rreb1
0	-0.750093	0.098	0.268	0	EC	Washc2
0	-1.75454	0.055	0.225	0	EC	Slfn1
0	-2.20974	0.029	0.199	0	EC	Abca9
0	-0.365243	0.144	0.314	0	EC	Mapk8ip3
0	-0.258321	0.161	0.331	0	EC	Pura
0	-2.27436	0.038	0.208	0	EC	Hck
0	-0.599203	0.117	0.287	0	EC	Gabpb2
0	-0.43518	0.129	0.299	0	EC	Evi5
0	-0.693659	0.135	0.305	0	EC	2210408F21Rik
0	-0.55675	0.307	0.477	0	EC	Eps8
0	-0.650964	0.102	0.271	0	EC	Wdfy1
0	-0.689894	0.102	0.271	0	EC	Otulin
0	-0.91427	0.159	0.328	0	EC	Bcl2
0	-1.0981	0.158	0.327	0	EC	Abr
0	-0.616255	0.151	0.32	0	EC	Ccdc80
0	-2.15767	0.03	0.199	0	EC	Tiam1
0	-1.15493	0.061	0.23	0	EC	Phka2
0	-0.747923	0.139	0.308	0	EC	Plac8
0	-0.473617	0.183	0.352	0	EC	Baz1a
0	-0.857557	0.084	0.253	0	EC	Pacs2
0	-0.617492	0.257	0.426	0	EC	Filip1l
0	-0.777538	0.116	0.285	0	EC	Unc93b1
0	-0.320174	0.164	0.332	0	EC	Tor1aip2
0	-0.319931	0.155	0.323	0	EC	Usp8
0	-0.547576	0.155	0.323	0	EC	Slc23a2
0	-0.393983	0.143	0.311	0	EC	Scfd2
0	-0.714331	0.088	0.256	0	EC	Lrpprc
0	-0.257728	0.158	0.326	0	EC	Etf1
0	-0.733326	0.281	0.449	0	EC	Pip4k2a
0	2.31425	0.287	0.119	0	EC	Itga6
0	-0.946046	0.079	0.247	0	EC	Sept8
0	-2.63681	0.015	0.183	0	EC	Adap2os
0	-1.01052	0.117	0.285	0	EC	Zdhhc14
0	-1.08018	0.127	0.295	0	EC	Ms4a4c
0	-0.514075	0.536	0.704	0	EC	Lncpint
0	-0.316737	0.142	0.309	0	EC	Ahcyl1
0	-0.651907	0.169	0.336	0	EC	Rmdn1
0	-2.2165	0.032	0.199	0	EC	Pik3cd
0	-0.617318	0.1	0.267	0	EC	Mafg
0	-0.275425	0.213	0.38	0	EC	Arhgap12
0	-0.253941	0.203	0.37	0	EC	Tln1
0	-0.601381	0.202	0.369	0	EC	Creb5
0	2.29952	0.288	0.121	0	EC	Pim3
0	-0.409055	0.138	0.305	0	EC	Senp7
0	3.2612	0.21	0.043	0	EC	Rasgrp3
0	-0.636345	0.12	0.287	0	EC	Acsl4
0	-0.346712	0.172	0.338	0	EC	Cox16
0	-0.376205	0.148	0.314	0	EC	Usp48
0	-0.977963	0.062	0.228	0	EC	Fblim1
0	-0.313326	0.145	0.311	0	EC	Uri1
0	-0.502637	0.16	0.326	0	EC	Ppfia1
0	-0.355565	0.15	0.316	0	EC	Ubp1
0	-0.404382	0.167	0.333	0	EC	Adam17
0	-1.06827	0.062	0.228	0	EC	Pi4k2a
0	-0.457097	0.196	0.362	0	EC	Lrrk1
0	-0.458794	0.129	0.295	0	EC	Psen1
0	-0.511539	0.178	0.344	0	EC	Add3
0	-1.12331	0.064	0.229	0	EC	Pnpla7
0	-2.0698	0.027	0.192	0	EC	1110051M20Rik
0	-0.415719	0.15	0.315	0	EC	Tmem87b
0	2.73265	0.224	0.059	0	EC	Tinagl1
0	-0.306292	0.152	0.317	0	EC	Srsf10
0	-2.98443	0.03	0.195	0	EC	Ripor2
0	-2.19337	0.038	0.203	0	EC	Iqgap2
0	-1.98056	0.052	0.217	0	EC	Thrb
0	-0.43402	0.119	0.284	0	EC	Eprs
0	-2.1486	0.039	0.204	0	EC	Jph2
0	2.07378	0.567	0.402	0	EC	Syne1
0	-1.03778	0.669	0.834	0	EC	Neat1
0	-1.00426	0.112	0.276	0	EC	Ppip5k2
0	-0.53157	0.362	0.526	0	EC	Lamc1
0	-0.278441	0.175	0.339	0	EC	Hdac8
0	-0.522517	0.149	0.313	0	EC	Cntrl
0	-0.574122	0.1	0.264	0	EC	Abcd3
0	-1.45872	0.052	0.216	0	EC	Atp10a
0	-2.03267	0.039	0.203	0	EC	Pknox2
0	-0.462382	0.153	0.317	0	EC	Ptpn9
0	-0.259181	0.157	0.321	0	EC	Dnm1l
0	1.62001	0.372	0.208	0	EC	Entpd1
0	-0.726743	0.085	0.249	0	EC	Ibtk
0	-0.507466	0.118	0.282	0	EC	Aatf
0	1.64725	0.348	0.184	0	EC	Clic5
0	-2.56474	0.022	0.185	0	EC	Pakap
0	-0.505614	0.15	0.313	0	EC	Rufy3
0	-0.81867	0.15	0.313	0	EC	St5
0	-0.334997	0.148	0.311	0	EC	Phkb
0	-1.0404	0.091	0.254	0	EC	Crispld2
0	1.69408	0.421	0.258	0	EC	Arhgap29
0	-0.57348	0.127	0.29	0	EC	Snx1
0	-1.48722	0.076	0.239	0	EC	Ccr5
0	-0.570376	0.127	0.29	0	EC	Mapre2
0	-0.919178	0.071	0.233	0	EC	E2f3
0	-1.30752	0.113	0.275	0	EC	Tnxb
0	-1.23438	0.09	0.252	0	EC	Ifi209
0	-0.360855	0.225	0.387	0	EC	Cept1
0	-2.28833	0.024	0.186	0	EC	Sh3bp2
0	-1.79984	0.035	0.197	0	EC	Tec
0	-0.278486	0.219	0.381	0	EC	Zbtb38
0	-1.19145	0.053	0.215	0	EC	Parp3
0	-1.14778	0.062	0.224	0	EC	Znrf3
0	-1.35907	0.057	0.219	0	EC	Itpk1
0	-1.29715	0.062	0.224	0	EC	Pla1a
0	-0.321424	0.143	0.305	0	EC	Nhlrc2
0	-1.08764	0.09	0.252	0	EC	Clcn5
0	-1.3149	0.078	0.24	0	EC	Medag
0	1.66495	0.497	0.335	0	EC	Snrk
0	2.23349	0.296	0.134	0	EC	Ppp1r13b
0	-0.380798	0.186	0.348	0	EC	Sat1
0	-0.3518	0.18	0.341	0	EC	Atp6v0a1
0	-0.488312	0.114	0.275	0	EC	Fbxw4
0	-1.74879	0.036	0.197	0	EC	Pla2g4a
0	-2.11024	0.027	0.188	0	EC	Dapp1
0	-2.72124	0.031	0.192	0	EC	C1qtnf7
0	-0.666535	0.089	0.25	0	EC	Ttc19
0	-0.385209	0.145	0.306	0	EC	Timp2
0	-1.12808	0.082	0.243	0	EC	Retreg1
0	-0.54175	0.182	0.342	0	EC	Stim1
0	-0.397554	0.12	0.28	0	EC	Slc25a36
0	-0.543339	0.11	0.27	0	EC	Txndc11
0	-1.33626	0.176	0.336	0	EC	Cdh2
0	-0.503574	0.1	0.26	0	EC	Urgcp
0	-2.28704	0.166	0.326	0	EC	Slfn4
0	-2.50504	0.034	0.194	0	EC	Meg3
0	2.52559	0.208	0.048	0	EC	Gimap8
0	2.69249	0.235	0.075	0	EC	Aqp1
0	-0.713171	0.082	0.242	0	EC	Ldah
0	-0.705365	0.115	0.274	0	EC	Loxl1
0	-2.14811	0.033	0.192	0	EC	Nckap5
0	-1.87478	0.039	0.198	0	EC	Spi1
0	-0.376617	0.152	0.311	0	EC	Fkbp15
0	3.45004	0.19	0.031	0	EC	Rassf9
0	-0.282019	0.213	0.372	0	EC	Cpeb4
0	-0.260346	0.149	0.308	0	EC	Rhot1
0	-1.96799	0.04	0.199	0	EC	Zbtb7c
0	-0.315769	0.134	0.293	0	EC	Gpr107
0	-1.90855	0.05	0.209	0	EC	Ccdc141
0	-1.69154	0.079	0.238	0	EC	Svep1
0	-0.408807	0.139	0.298	0	EC	Zfp592
0	-2.0557	0.045	0.204	0	EC	Pik3r5
0	-1.50252	0.044	0.202	0	EC	Prrx1
0	-0.367204	0.121	0.279	0	EC	Rnf13
0	-1.68844	0.073	0.231	0	EC	Abca8b
0	-0.465104	0.099	0.257	0	EC	Tm9sf4
0	-0.323607	0.153	0.311	0	EC	Tbc1d23
0	-1.30646	0.089	0.247	0	EC	Pla2g7
0	-2.2475	0.024	0.182	0	EC	Vav1
0	-0.339188	0.137	0.295	0	EC	Pip5k1a
0	-0.438412	0.139	0.297	0	EC	Nsmaf
0	2.14892	0.24	0.082	0	EC	Gimap6
0	-0.757173	0.084	0.242	0	EC	C2cd5
0	-0.782344	0.536	0.694	0	EC	Nfia
0	-2.26259	0.046	0.203	0	EC	Itga4
0	-0.646333	0.117	0.274	0	EC	Ahcyl2
0	-0.680605	0.124	0.281	0	EC	Atp7a
0	-1.11878	0.068	0.225	0	EC	Fam114a1
0	-2.141	0.042	0.199	0	EC	Foxp2
0	-2.14953	0.032	0.189	0	EC	Plcg2
0	-0.999196	0.068	0.225	0	EC	Usp54
0	-0.404015	0.129	0.286	0	EC	Snap23
0	-0.730979	0.082	0.239	0	EC	Mrps28
0	-0.253524	0.196	0.353	0	EC	Arid4a
0	-0.577573	0.137	0.294	0	EC	Pim1
0	-0.27911	0.172	0.328	0	EC	Arhgap35
0	-0.33241	0.176	0.332	0	EC	Gm20732
0	-0.645304	0.088	0.244	0	EC	Nr6a1
0	3.1663	0.191	0.035	0	EC	Abcb1a
0	-1.50444	0.039	0.195	0	EC	Arap1
0	-1.48505	0.038	0.194	0	EC	Dram1
0	-1.2254	0.052	0.208	0	EC	Tep1
0	-0.250523	0.153	0.309	0	EC	Pabpn1
0	-0.50229	0.101	0.257	0	EC	Cdip1
0	-0.284348	0.154	0.31	0	EC	Pdxdc1
0	-1.72111	0.032	0.188	0	EC	Ttc7
0	-0.256859	0.158	0.314	0	EC	Wdr7
0	-0.27802	0.135	0.291	0	EC	Clta
0	-0.362485	0.138	0.294	0	EC	Atp6v0d1
0	-0.439113	0.128	0.284	0	EC	Zfp809
0	-0.89014	0.081	0.237	0	EC	Sgpl1
0	1.64532	0.409	0.253	0	EC	Hpcal1
0	-0.410798	0.129	0.285	0	EC	Azin1
0	-0.622181	0.291	0.446	0	EC	Vav3
0	-0.430358	0.115	0.27	0	EC	Vps41
0	2.68068	0.202	0.047	0	EC	Dennd3
0	-0.789171	0.076	0.231	0	EC	Lclat1
0	-0.569547	0.167	0.322	0	EC	Rin2
0	-2.18234	0.024	0.179	0	EC	Ppp1r9a
0	-1.10787	0.065	0.22	0	EC	Slc1a5
0	-1.47159	0.151	0.306	0	EC	Msr1
0	4.48692	0.175	0.02	0	EC	Btnl9
0	-1.09574	0.067	0.222	0	EC	Emilin2
0	1.66473	0.407	0.252	0	EC	Dennd5b
0	-0.291841	0.193	0.348	0	EC	Aco2
0	-0.786181	0.081	0.236	0	EC	Chka
0	2.85863	0.203	0.049	0	EC	Cyp4b1
0	2.79103	0.202	0.048	0	EC	Abi3
0	-0.442879	0.113	0.267	0	EC	Ptpn2
0	-0.265833	0.176	0.33	0	EC	Smc5
0	-0.61037	0.112	0.266	0	EC	Ubtd1
0	-2.80771	0.014	0.168	0	EC	Cyp27a1
0	3.86099	0.178	0.024	0	EC	Tox2
0	-0.288241	0.146	0.3	0	EC	Sdc4
0	-0.555203	0.144	0.298	0	EC	Atp11b
0	-0.821102	0.098	0.252	0	EC	Atg7
0	-0.331595	0.157	0.311	0	EC	Nin
0	-1.65176	0.066	0.22	0	EC	Angpt1
0	-0.860718	0.067	0.221	0	EC	Abcc1
0	-0.79675	0.07	0.224	0	EC	Osbpl1a
0	-0.921451	0.064	0.218	0	EC	Arhgef6
0	-0.904471	0.082	0.236	0	EC	Tiparp
0	-0.662989	0.333	0.487	0	EC	Large1
0	-0.469787	0.106	0.259	0	EC	Itprid2
0	-0.380855	0.117	0.27	0	EC	H13
0	-1.39604	0.075	0.228	0	EC	Gsap
0	-0.806174	0.081	0.234	0	EC	Pgs1
0	-0.739663	0.366	0.519	0	EC	Lrmda
0	-1.48933	0.038	0.191	0	EC	Irs2
0	-0.282947	0.142	0.295	0	EC	2610507B11Rik
0	-2.64292	0.055	0.208	0	EC	Aoah
0	4.01904	0.173	0.02	0	EC	Rasgrf2
0	-2.6651	0.022	0.175	0	EC	Wdfy4
0	-0.369216	0.16	0.313	0	EC	Pkd1
0	-2.22116	0.029	0.182	0	EC	Ppargc1b
0	-2.22877	0.085	0.238	0	EC	Pcdh9
0	-0.464469	0.136	0.289	0	EC	Osbpl11
0	-2.68418	0.017	0.169	0	EC	Pla2r1
0	-1.28813	0.05	0.202	0	EC	Mthfr
0	-0.475433	0.108	0.26	0	EC	Fbxw8
0	-2.6952	0.019	0.171	0	EC	Gm26740
0	-0.265897	0.181	0.333	0	EC	Lgals8
0	-0.499111	0.118	0.27	0	EC	Ndrg2
0	2.9048	0.194	0.042	0	EC	Sema3f
0	-1.19845	0.094	0.246	0	EC	Plek
0	-1.73124	0.036	0.188	0	EC	Nckap1l
0	1.88347	0.355	0.203	0	EC	Yes1
0	-0.490111	0.137	0.289	0	EC	Mdm2
0	2.33484	0.237	0.085	0	EC	Ramp2
0	-0.558778	0.103	0.254	0	EC	Vcpip1
0	-1.09975	0.125	0.276	0	EC	Cobll1
0	-1.08467	0.05	0.201	0	EC	Esrra
0	-0.804603	0.077	0.228	0	EC	Ocrl
0	-1.81166	0.032	0.183	0	EC	Rassf2
0	-1.93636	0.041	0.192	0	EC	Rasgef1b
0	-0.334096	0.161	0.312	0	EC	Snx6
0	-1.33086	0.053	0.204	0	EC	Il1rap
0	-0.861888	0.097	0.248	0	EC	Dcbld2
0	-1.17758	0.088	0.239	0	EC	Mid1
0	-0.255293	0.14	0.291	0	EC	Abcb7
0	-0.582282	0.177	0.327	0	EC	Tbc1d1
0	-0.820749	0.083	0.233	0	EC	Fam214a
0	-0.406415	0.115	0.265	0	EC	Atf1
0	-0.420316	0.109	0.259	0	EC	Impact
0	-1.51488	0.074	0.224	0	EC	Eda
0	-0.555134	0.09	0.24	0	EC	Pign
0	-2.86839	0.027	0.177	0	EC	Prkcb
0	2.15148	0.25	0.1	0	EC	Tmtc2
0	-0.985363	0.062	0.212	0	EC	Snx18
0	-0.419963	0.116	0.265	0	EC	Rab3gap2
0	-0.33515	0.13	0.279	0	EC	Rif1
0	-0.839407	0.084	0.233	0	EC	Abhd12
0	-0.748578	0.073	0.222	0	EC	Wipi1
0	-0.484343	0.115	0.264	0	EC	Ehbp1l1
0	-0.658525	0.136	0.285	0	EC	Mpdz
0	-0.365691	0.114	0.262	0	EC	Rabl6
0	-0.923495	0.085	0.233	0	EC	Tnfrsf1b
0	-0.699987	0.085	0.233	0	EC	Naa25
0	-0.311304	0.128	0.276	0	EC	4632427E13Rik
0	-0.573633	0.109	0.257	0	EC	Tom1
0	-0.795321	0.077	0.225	0	EC	Appl2
0	-0.790644	0.083	0.231	0	EC	Wdpcp
0	1.64609	0.394	0.246	0	EC	Nxn
0	-0.49882	0.181	0.329	0	EC	Spidr
0	-2.11925	0.05	0.198	0	EC	Adgre1
0	-1.94849	0.033	0.181	0	EC	Ncf2
0	-2.16721	0.03	0.178	0	EC	Trabd2b
0	1.66357	0.361	0.213	0	EC	Gbp4
0	-0.422114	0.146	0.294	0	EC	Coro1c
0	-1.54198	0.032	0.18	0	EC	Fat1
0	-0.465769	0.1	0.248	0	EC	Wdr43
0	-0.292638	0.146	0.294	0	EC	Hnrnpll
0	-0.256527	0.153	0.301	0	EC	Slf2
0	-1.72211	0.035	0.183	0	EC	Csf2ra
0	-0.343461	0.135	0.283	0	EC	Odf2
0	-0.39882	0.196	0.344	0	EC	Birc3
0	-0.719952	0.081	0.228	0	EC	Rps6kc1
0	-2.39662	0.021	0.168	0	EC	Gnao1
0	-2.46261	0.019	0.166	0	EC	Enox1
0	-1.04858	0.054	0.201	0	EC	Synj2
0	-2.33151	0.038	0.185	0	EC	Ednra
0	-0.928939	0.097	0.244	0	EC	Dpep1
0	2.74791	0.209	0.062	0	EC	Dcbld1
0	-1.6533	0.057	0.203	0	EC	Prex1
0	-0.578313	0.122	0.268	0	EC	Pmepa1
0	-0.730379	0.079	0.225	0	EC	Mdn1
0	-1.66636	0.05	0.196	0	EC	Nrros
0	-0.981054	0.058	0.204	0	EC	Agl
0	-2.41227	0.035	0.181	0	EC	Synpo2
0	2.83133	0.214	0.068	0	EC	Rgs12
0	-0.277146	0.158	0.304	0	EC	Xpo1
0	2.19348	0.423	0.277	0	EC	Fam117b
0	-2.18264	0.016	0.161	0	EC	Ptpn3
0	-1.70651	0.125	0.27	0	EC	Palld
0	1.52566	0.458	0.313	0	EC	Elk3
0	-0.857974	0.079	0.224	0	EC	Ints6l
0	-1.01366	0.057	0.202	0	EC	Ctps2
0	-0.432755	0.091	0.236	0	EC	Cisd2
0	-0.997617	0.061	0.206	0	EC	Phtf2
0	-0.402451	0.16	0.305	0	EC	Nsd2
0	-2.50933	0.029	0.174	0	EC	P2rx7
0	-0.292127	0.153	0.298	0	EC	Vkorc1l1
0	-0.917224	0.088	0.232	0	EC	Pygb
0	-0.266744	0.13	0.274	0	EC	Ptpn11
0	-0.572889	0.117	0.261	0	EC	Anxa4
0	1.72665	0.32	0.176	0	EC	Klf2
0	-1.05674	0.059	0.203	0	EC	Tnfaip2
0	-1.23214	0.059	0.203	0	EC	Coro7
0	-0.279391	0.179	0.323	0	EC	Ifnar2
0	-0.277159	0.137	0.281	0	EC	Iqsec2
0	2.05567	0.237	0.093	0	EC	Cavin2
0	-1.65591	0.038	0.182	0	EC	A630001G21Rik
0	-0.963875	0.155	0.299	0	EC	Tgfbi
0	-0.363231	0.141	0.285	0	EC	Wdr44
0	-0.346303	0.128	0.271	0	EC	Pikfyve
0	-1.31215	0.053	0.196	0	EC	Dnm3os
0	2.37048	0.234	0.091	0	EC	Tnfsf10
0	-0.675263	0.072	0.215	0	EC	Setdb1
0	-0.724375	0.127	0.27	0	EC	Abca1
0	-0.421176	0.109	0.252	0	EC	Stx18
0	-0.752246	0.131	0.274	0	EC	Rras2
0	-0.367538	0.112	0.255	0	EC	Cabin1
0	-2.67916	0.02	0.163	0	EC	Abca6
0	-0.331604	0.102	0.245	0	EC	Timm23
0	-2.03607	0.028	0.171	0	EC	Lpxn
0	-0.345611	0.143	0.286	0	EC	Laptm5
0	-2.6	0.013	0.156	0	EC	Ppfibp2
0	-2.04334	0.038	0.181	0	EC	Fhit
0	1.77357	0.421	0.278	0	EC	Klhl2
0	-0.634561	0.14	0.283	0	EC	Nfkbiz
0	1.77963	0.321	0.179	0	EC	Mgat4a
0	-2.38775	0.019	0.161	0	EC	Epb41l1
0	-0.465026	0.11	0.252	0	EC	Snx27
0	-2.80708	0.024	0.166	0	EC	Ngf
0	-0.552114	0.106	0.248	0	EC	Nadk
0	1.12422	0.533	0.391	0	EC	Fry
0	-0.999937	0.051	0.193	0	EC	Mpp6
0	-0.460951	0.103	0.245	0	EC	Amn1
0	-0.715421	0.083	0.225	0	EC	Chpt1
0	-1.20164	0.052	0.194	0	EC	Tmem106a
0	-1.02709	0.049	0.191	0	EC	Wdr41
0	-1.13413	0.115	0.257	0	EC	Klhl6
0	-1.85761	0.056	0.198	0	EC	Abi3bp
0	1.64052	0.465	0.323	0	EC	Afdn
0	-3.06716	0.011	0.153	0	EC	Grk3
0	-0.536024	0.093	0.235	0	EC	Ell
0	3.67367	0.167	0.026	0	EC	Gm14211
0	3.58424	0.163	0.022	0	EC	Ccm2l
0	2.03608	0.249	0.108	0	EC	Clca3a1
0	-1.14975	0.054	0.195	0	EC	Il17ra
0	-0.441017	0.104	0.245	0	EC	Tbce
0	-1.3615	0.249	0.39	0	EC	Col8a1
0	-0.749964	0.086	0.227	0	EC	Zfp516
0	-1.25035	0.098	0.239	0	EC	Htra3
0	-2.03118	0.04	0.181	0	EC	Bmper
0	-1.04228	0.217	0.358	0	EC	Ppm1h
0	-0.411327	0.16	0.301	0	EC	Apba1
0	-0.994484	0.142	0.283	0	EC	Cpeb3
0	-2.0272	0.026	0.166	0	EC	Aox1
0	-0.526252	0.08	0.22	0	EC	Pabpc4
0	-0.26272	0.124	0.264	0	EC	Brd7
0	-1.07432	0.054	0.194	0	EC	Ell2
0	-1.01576	0.053	0.193	0	EC	Nln
0	-1.73379	0.038	0.178	0	EC	Sfxn5
0	-1.47312	0.037	0.177	0	EC	Ahi1
0	-1.1413	0.066	0.206	0	EC	Arhgef40
0	1.30888	0.566	0.426	0	EC	Dock4
0	-0.620506	0.077	0.216	0	EC	Usp40
0	-0.434177	0.136	0.275	0	EC	Fcer1g
0	-1.48976	0.054	0.193	0	EC	Acss1
0	-0.258719	0.122	0.261	0	EC	Orc3
0	-2.28386	0.021	0.16	0	EC	Antxr1
0	-0.447686	0.133	0.272	0	EC	Stx7
0	-0.748725	0.103	0.242	0	EC	Ntn1
0	1.19586	0.441	0.302	0	EC	Fbxl7
0	-2.2052	0.018	0.157	0	EC	Stambpl1
0	-1.74704	0.035	0.174	0	EC	Ralgps1
0	-2.26256	0.04	0.179	0	EC	Naaladl2
0	-0.428767	0.096	0.235	0	EC	Agpat3
0	1.56405	0.298	0.159	0	EC	Galnt15
0	-0.397361	0.104	0.242	0	EC	Sec16a
0	-0.390046	0.109	0.247	0	EC	Slc9a8
0	-2.84284	0.027	0.165	0	EC	Fgr
0	-1.15471	0.048	0.186	0	EC	Eef2k
0	-0.265635	0.12	0.258	0	EC	Cul4a
0	-0.890366	0.087	0.225	0	EC	Slc38a6
0	-0.355614	0.115	0.253	0	EC	Mmp14
0	-2.88841	0.032	0.17	0	EC	Notch3
0	-1.24815	0.07	0.208	0	EC	Chn1
0	-1.72061	0.034	0.172	0	EC	Ptprd
0	2.99588	0.179	0.041	0	EC	Spns2
0	-0.357676	0.151	0.289	0	EC	Tcirg1
0	2.07414	0.284	0.146	0	EC	Tjp2
0	1.29577	0.477	0.339	0	EC	Ptprk
0	3.62223	0.158	0.021	0	EC	Vsig2
0	-0.927022	0.061	0.198	0	EC	Ap1b1
0	-0.499419	0.127	0.264	0	EC	Rffl
0	-0.592464	0.085	0.222	0	EC	Tbcd
0	-0.437206	0.104	0.241	0	EC	Extl3
0	-0.407692	0.135	0.272	0	EC	Cerk
0	2.69814	0.202	0.065	0	EC	Epb41l4a
0	-0.564553	0.076	0.213	0	EC	Prrc1
0	-0.771371	0.074	0.21	0	EC	Tmem189
0	3.83373	0.154	0.018	0	EC	Grrp1
0	-1.06597	0.077	0.213	0	EC	Lrrc8d
0	-0.774142	0.058	0.194	0	EC	Tomm40
0	-0.286494	0.122	0.258	0	EC	Ipo7
0	-0.312946	0.123	0.259	0	EC	Cyld
0	-0.459172	0.125	0.261	0	EC	Wwp2
0	-0.93732	0.064	0.2	0	EC	Cdyl2
0	-0.793549	0.065	0.201	0	EC	Neo1
0	-0.61633	0.083	0.219	0	EC	Cygb
0	-0.802942	0.064	0.2	0	EC	Alkbh1
0	2.74044	0.184	0.048	0	EC	Adcy4
0	-1.56109	0.029	0.165	0	EC	B4galt6
0	-1.60864	0.036	0.172	0	EC	Tmem104
0	-0.366038	0.099	0.235	0	EC	Atad1
0	1.57074	0.481	0.346	0	EC	Itpkb
0	-1.05524	0.045	0.18	0	EC	Metap1d
0	-0.286448	0.116	0.251	0	EC	Mrpl33
0	-0.668735	0.059	0.194	0	EC	Kmt5a
0	-2.03304	0.043	0.178	0	EC	Tbxas1
0	-0.488548	0.129	0.264	0	EC	Rab43
0	2.28998	0.21	0.075	0	EC	Sult1a1
0	-0.414421	0.118	0.253	0	EC	Atp11a
0	-0.284357	0.126	0.261	0	EC	Tbc1d9b
0	-0.328081	0.111	0.246	0	EC	Vps8
0	-1.00154	0.072	0.207	0	EC	Ppp1r21
0	0.957256	0.624	0.489	0	EC	Arhgap26
0	-0.66495	0.1	0.235	0	EC	Phyhd1
0	-1.45168	0.214	0.349	0	EC	Pde4dip
0	-0.280964	0.147	0.282	0	EC	Ubac2
0	-2.15277	0.144	0.278	0	EC	F13a1
0	-0.285416	0.142	0.276	0	EC	Hivep1
0	-0.323046	0.119	0.253	0	EC	Efhd2
0	-0.320515	0.105	0.239	0	EC	Srp72
0	2.25713	0.241	0.107	0	EC	Lipe
0	-1.0096	0.081	0.215	0	EC	Nars2
0	-0.36323	0.119	0.253	0	EC	Ankrd10
0	-1.9185	0.022	0.156	0	EC	Adamtsl5
0	-2.57375	0.02	0.154	0	EC	Gm21188
0	-0.359659	0.131	0.265	0	EC	Adcy9
0	-0.480108	0.118	0.252	0	EC	Atp6v1a
0	-0.844888	0.054	0.188	0	EC	Ifngr2
0	-1.85376	0.099	0.233	0	EC	Rcan2
0	-0.260613	0.113	0.247	0	EC	Thoc1
0	-0.338905	0.126	0.26	0	EC	Rfx3
0	-0.505914	0.092	0.226	0	EC	Ammecr1
0	-1.21592	0.041	0.175	0	EC	Slc41a2
0	-0.570073	0.101	0.235	0	EC	Fhl1
0	-2.10835	0.024	0.157	0	EC	Speg
0	-2.20436	0.073	0.206	0	EC	Gpr39
0	-0.372453	0.112	0.245	0	EC	Hsd17b12
0	-0.300728	0.127	0.26	0	EC	Slc30a7
0	-2.6004	0.077	0.21	0	EC	Abcc9
0	-0.602245	0.096	0.229	0	EC	Plekha2
0	-0.288619	0.131	0.264	0	EC	Micu1
0	-0.469288	0.088	0.221	0	EC	Dot1l
0	-0.519495	0.133	0.266	0	EC	Apaf1
0	-0.359034	0.101	0.234	0	EC	Cdk7
0	-0.386154	0.103	0.236	0	EC	Akap11
0	-0.881313	0.103	0.236	0	EC	Cybb
0	-1.9416	0.04	0.173	0	EC	Dclk1
0	-0.989219	0.144	0.276	0	EC	Uap1
0	-0.382357	0.119	0.251	0	EC	Nab1
0	-1.86944	0.039	0.171	0	EC	Sned1
0	-2.67027	0.016	0.148	0	EC	Nfatc2
0	-0.684579	0.096	0.228	0	EC	Fcgr1
0	-0.702055	0.075	0.207	0	EC	Cd53
0	-0.317872	0.128	0.26	0	EC	Znrf2
0	-0.257259	0.114	0.246	0	EC	Smarcad1
0	-0.25628	0.124	0.256	0	EC	Rnh1
0	2.80723	0.182	0.05	0	EC	Thsd1
0	-1.35791	0.043	0.175	0	EC	Hand2os1
0	-0.392779	0.107	0.239	0	EC	Col6a2
0	-0.484293	0.091	0.223	0	EC	Txnrd1
0	-0.454568	0.136	0.268	0	EC	B3gnt2
0	-0.512602	0.114	0.246	0	EC	Zhx2
0	-1.11351	0.036	0.168	0	EC	Ptprs
0	-0.54301	0.081	0.213	0	EC	Lbh
0	-0.957332	0.132	0.264	0	EC	F830016B08Rik
0	-2.84148	0.022	0.154	0	EC	Ms4a4a
0	-0.514049	0.168	0.3	0	EC	Creb3l2
0	-0.552277	0.157	0.289	0	EC	Lifr
0	-1.91364	0.04	0.172	0	EC	Shtn1
0	-1.53948	0.146	0.277	0	EC	Nexn
0	-0.31296	0.131	0.262	0	EC	Dnajc10
0	-0.653533	0.088	0.219	0	EC	Hps3
0	-0.369238	0.111	0.242	0	EC	Nipa2
0	-0.45083	0.086	0.217	0	EC	Rnf214
0	-1.58472	0.038	0.169	0	EC	Mthfs
0	-0.345145	0.125	0.256	0	EC	Tex2
0	-1.6691	0.031	0.162	0	EC	Slc16a6
0	-1.86188	0.025	0.156	0	EC	Etv1
0	-2.7543	0.021	0.152	0	EC	Kcnk13
0	-0.456643	0.095	0.226	0	EC	Mtr
0	-0.455989	0.081	0.212	0	EC	Exoc3
0	-1.13927	0.062	0.193	0	EC	Smoc2
0	-0.670971	0.069	0.2	0	EC	Npc1
0	-0.486908	0.087	0.218	0	EC	Sil1
0	-0.714411	0.065	0.196	0	EC	Afg3l2
0	-0.603391	0.074	0.205	0	EC	Cndp2
0	-0.427834	0.093	0.224	0	EC	Cpt1a
0	-0.273128	0.143	0.273	0	EC	Zbp1
0	-0.526459	0.145	0.275	0	EC	Immp2l
0	-0.828478	0.055	0.185	0	EC	Cd302
0	-0.469689	0.087	0.217	0	EC	Kiz
0	-0.919359	0.059	0.189	0	EC	Kif3b
0	-1.52437	0.039	0.169	0	EC	Slc4a4
0	-0.281434	0.118	0.248	0	EC	Ccz1
0	-1.62716	0.043	0.173	0	EC	Pde3b
0	-0.685736	0.079	0.209	0	EC	Cotl1
0	-0.646468	0.071	0.201	0	EC	Hexa
0	-0.689352	0.108	0.238	0	EC	Irak3
0	-0.597724	0.08	0.21	0	EC	Zfp346
0	-0.738692	0.067	0.197	0	EC	Gnl3
0	-0.839648	0.07	0.2	0	EC	Slc49a4
0	-0.655565	0.146	0.275	0	EC	Ksr1
0	-0.536188	0.072	0.201	0	EC	Stard7
0	-0.556516	0.084	0.213	0	EC	Tasp1
0	-0.274584	0.1	0.229	0	EC	Sdhb
0	3.21022	0.157	0.028	0	EC	D5Ertd615e
0	-0.372418	0.096	0.225	0	EC	Golga3
0	1.72955	0.215	0.086	0	EC	Chn2
0	-1.03292	0.288	0.417	0	EC	Frmd4b
0	-2.24672	0.017	0.146	0	EC	Rgma
0	-0.297667	0.118	0.247	0	EC	Eed
0	-2.18827	0.022	0.151	0	EC	Arhgef17
0	-0.521016	0.096	0.225	0	EC	Mmp2
0	-1.04784	0.042	0.171	0	EC	Slc7a6
0	-0.750655	0.069	0.198	0	EC	Dpy19l1
0	-1.2036	0.052	0.181	0	EC	Jaml
0	-1.2221	0.034	0.163	0	EC	Rhobtb3
0	-0.408787	0.1	0.229	0	EC	Atg3
0	-2.15141	0.025	0.154	0	EC	Greb1l
0	-1.64508	0.03	0.158	0	EC	Rab7b
0	3.34873	0.16	0.032	0	EC	Ttll7
0	-0.711967	0.065	0.193	0	EC	Gfpt1
0	-2.38111	0.015	0.143	0	EC	Plekha4
0	-1.40746	0.044	0.172	0	EC	Col5a3
0	-0.253893	0.115	0.243	0	EC	Clpx
0	-0.585809	0.098	0.226	0	EC	Bmp1
0	-2.16267	0.021	0.149	0	EC	Otulinl
0	-1.85819	0.024	0.152	0	EC	Arhgap39
0	-0.744801	0.073	0.201	0	EC	5031439G07Rik
0	-0.638985	0.106	0.233	0	EC	Col6a3
0	-1.01003	0.046	0.173	0	EC	Focad
0	-0.456442	0.106	0.233	0	EC	Smap2
0	-2.26885	0.025	0.152	0	EC	Adgrd1
0	-1.79014	0.053	0.18	0	EC	Pcsk6
0	-0.553812	0.073	0.2	0	EC	Efl1
0	-0.450886	0.087	0.214	0	EC	Ddhd2
0	-3.64752	0.017	0.144	0	EC	Gucy1a2
0	-0.440383	0.126	0.253	0	EC	Phldb1
0	-0.311339	0.106	0.233	0	EC	Acat1
0	-0.274768	0.126	0.253	0	EC	Cep83
0	-0.381684	0.102	0.229	0	EC	Pnpt1
0	-1.92491	0.023	0.15	0	EC	Dok3
0	-0.333232	0.105	0.232	0	EC	Slc4a7
0	-1.39786	0.05	0.177	0	EC	Lrp12
0	-1.16738	0.057	0.184	0	EC	Garem1
0	-0.590414	0.078	0.205	0	EC	Commd10
0	-1.84768	0.056	0.183	0	EC	Pip5k1b
0	-0.264416	0.105	0.232	0	EC	Irak1
0	-0.254538	0.125	0.251	0	EC	Trak2
0	-0.561236	0.071	0.197	0	EC	Pigu
0	-1.10822	0.073	0.199	0	EC	Gm12840
0	0.6418	0.369	0.243	0	EC	Limch1
0	-1.29125	0.046	0.172	0	EC	Snx8
0	2.11234	0.18	0.054	0	EC	Gimap4
0	-1.98515	0.023	0.149	0	EC	Ptpro
0	-2.04001	0.025	0.151	0	EC	Lrmp
0	-0.957448	0.06	0.186	0	EC	Chsy1
0	-0.361561	0.124	0.25	0	EC	Slc20a2
0	-0.672245	0.09	0.216	0	EC	Acsl1
0	-0.33442	0.103	0.229	0	EC	Ist1
0	-0.508217	0.087	0.213	0	EC	Scamp2
0	-0.326138	0.097	0.223	0	EC	Zwint
0	2.32655	0.182	0.056	0	EC	Tspan13
0	-0.471613	0.088	0.214	0	EC	Auh
0	-0.451234	0.088	0.214	0	EC	Ube2e1
0	-2.19435	0.027	0.153	0	EC	Robo1
0	1.6468	0.359	0.233	0	EC	Tjp1
0	-1.9124	0.027	0.152	0	EC	Slc4a3
0	-1.98117	0.022	0.147	0	EC	Mpped2
0	1.82422	0.265	0.14	0	EC	Adam15
0	-0.627606	0.073	0.198	0	EC	Lmo4
0	-0.385326	0.135	0.26	0	EC	Ttc39b
0	-1.01885	0.093	0.218	0	EC	Arap2
0	-0.782968	0.07	0.195	0	EC	Nfxl1
0	-0.521367	0.089	0.214	0	EC	Coro1a
0	2.30536	0.189	0.064	0	EC	Zfp423
0	-0.946351	0.061	0.186	0	EC	L3mbtl3
0	-0.370151	0.093	0.218	0	EC	Secisbp2
0	-0.912794	0.053	0.178	0	EC	Slc25a37
0	-0.543626	0.064	0.189	0	EC	Plxnb2
0	-0.297779	0.107	0.232	0	EC	Zbtb11
0	-1.14949	0.097	0.222	0	EC	Adamts5
0	1.32303	0.625	0.5	0	EC	Sgms1
0	-2.3749	0.016	0.141	0	EC	Ikbke
0	-0.304004	0.11	0.234	0	EC	Fbxo42
0	-0.679227	0.078	0.202	0	EC	Glcci1
0	-0.627789	0.069	0.193	0	EC	Cox10
0	-0.951674	0.065	0.189	0	EC	Msh3
0	-0.460456	0.096	0.22	0	EC	Anxa1
0	-2.0529	0.018	0.142	0	EC	Gm11084
0	-0.897664	0.082	0.206	0	EC	Mill2
0	-0.399956	0.114	0.238	0	EC	Sipa1l3
0	-1.28427	0.048	0.172	0	EC	Gmip
0	3.67688	0.144	0.02	0	EC	Sema3g
0	-0.430352	0.08	0.204	0	EC	Kansl2
0	-0.525982	0.079	0.202	0	EC	Ube2f
0	-0.759968	0.111	0.234	0	EC	Fam129b
0	2.76022	0.166	0.043	0	EC	Wt1
0	-1.23302	0.043	0.166	0	EC	Slc27a1
0	-0.296234	0.109	0.232	0	EC	Cdc40
0	-0.301345	0.108	0.231	0	EC	Gm49797
0	-0.270068	0.096	0.219	0	EC	Sec11a
0	-1.87207	0.023	0.146	0	EC	Il10ra
0	-0.315408	0.128	0.251	0	EC	Cyb5a
0	-0.34781	0.121	0.244	0	EC	Abhd17b
0	-0.406293	0.083	0.206	0	EC	Uqcc1
0	-1.15096	0.045	0.167	0	EC	Ptgis
0	-0.823492	0.081	0.203	0	EC	Runx1t1
0	-0.446704	0.106	0.228	0	EC	Plekho2
0	-2.35204	0.013	0.135	0	EC	Nmnat3
0	-0.494182	0.08	0.202	0	EC	Cpped1
0	-2.08119	0.037	0.159	0	EC	Bnc2
0	-0.940218	0.051	0.173	0	EC	Lrrc4
0	-0.601232	0.07	0.192	0	EC	Zfp568
0	-0.346181	0.091	0.213	0	EC	Mettl9
0	-0.808682	0.127	0.249	0	EC	Rhobtb1
0	-0.418729	0.091	0.213	0	EC	Thra
0	2.38684	0.189	0.067	0	EC	Arhgap27
0	-1.79176	0.031	0.153	0	EC	Slc7a8
0	2.63511	0.172	0.05	0	EC	Efnb2
0	-3.06146	0.017	0.138	0	EC	Pou2f2
0	-0.508514	0.077	0.198	0	EC	Mapk9
0	-0.853422	0.046	0.167	0	EC	Cluh
0	1.90012	0.224	0.103	0	EC	Nhsl2
0	-0.695075	0.121	0.242	0	EC	Enah
0	-1.98708	0.14	0.261	0	EC	Mrc1
0	-1.49585	0.028	0.149	0	EC	Vav2
0	-0.818332	0.067	0.188	0	EC	Mafb
0	-0.257406	0.097	0.218	0	EC	Ctsa
0	-0.387668	0.088	0.209	0	EC	Rnpc3
0	-1.03445	0.091	0.212	0	EC	Art3
0	-1.32216	0.04	0.161	0	EC	Gk5
0	-0.72427	0.067	0.188	0	EC	Apex2
0	-0.858147	0.17	0.291	0	EC	Mertk
0	-0.552372	0.074	0.194	0	EC	Yars
0	-0.835968	0.048	0.168	0	EC	Atad3a
0	-0.539127	0.078	0.198	0	EC	Cpeb2
0	-0.942479	0.047	0.167	0	EC	Thap2
0	-2.16878	0.027	0.147	0	EC	Fam107b
0	1.77042	0.185	0.065	0	EC	Ppp1r16b
0	-0.713824	0.063	0.183	0	EC	Ppt1
0	-0.313607	0.1	0.22	0	EC	Szrd1
0	-0.413714	0.086	0.206	0	EC	BC005561
0	-0.610058	0.066	0.186	0	EC	Prmt3
0	-0.322904	0.096	0.216	0	EC	Trip4
0	-0.296032	0.119	0.239	0	EC	E130307A14Rik
0	-2.0231	0.023	0.143	0	EC	Sema4d
0	-2.10731	0.022	0.142	0	EC	Dock5
0	-0.368463	0.083	0.202	0	EC	Dph6
0	-2.94436	0.014	0.133	0	EC	Slc24a3
0	-0.626302	0.074	0.193	0	EC	Slc17a5
0	-0.476734	0.076	0.195	0	EC	Fam120b
0	-0.526094	0.075	0.194	0	EC	Sh3gl1
0	-0.342252	0.1	0.219	0	EC	Ecm1
0	-0.915043	0.053	0.172	0	EC	Gusb
0	-0.304977	0.097	0.216	0	EC	H2afj
0	-1.20989	0.058	0.177	0	EC	Adam8
0	-1.11682	0.04	0.159	0	EC	Cmtm7
0	-0.778358	0.059	0.178	0	EC	Itgb2
0	1.3688	0.413	0.294	0	EC	Crim1
0	-2.73386	0.029	0.148	0	EC	Lvrn
0	-2.03768	0.026	0.145	0	EC	Prune2
0	-0.954403	0.051	0.169	0	EC	Pld4
0	-0.638129	0.06	0.178	0	EC	Ttll4
0	-1.30521	0.032	0.15	0	EC	Irf5
0	-2.71914	0.029	0.147	0	EC	Gm15987
0	-0.310558	0.1	0.218	0	EC	Ranbp10
0	-1.67711	0.03	0.148	0	EC	Gcnt1
0	-1.98985	0.026	0.144	0	EC	Ar
0	-0.741891	0.054	0.171	0	EC	Pdss1
0	-2.02373	0.052	0.169	0	EC	Rbfox1
0	-0.436118	0.086	0.203	0	EC	Ergic1
0	-2.1665	0.048	0.165	0	EC	Cyp7b1
0	-1.24838	0.05	0.167	0	EC	Dtx3
0	-0.601623	0.085	0.202	0	EC	Baiap2
0	-0.763392	0.048	0.165	0	EC	Fam234a
0	-3.35857	0.009	0.126	0	EC	Carmn
0	-1.14413	0.033	0.15	0	EC	Lactb2
0	1.42652	0.618	0.501	0	EC	Pakap.1
0	-1.97218	0.024	0.141	0	EC	Themis2
0	-0.436275	0.097	0.214	0	EC	Rarres2
0	1.17298	0.37	0.253	0	EC	Ets1
0	-0.312109	0.094	0.211	0	EC	Trappc10
0	-0.74499	0.067	0.184	0	EC	Rel
0	-0.3217	0.099	0.216	0	EC	Gpatch2l
0	-0.332362	0.101	0.218	0	EC	Pcyt1a
0	-1.12705	0.04	0.157	0	EC	Ftx
0	-0.427811	0.086	0.202	0	EC	Stat6
0	-1.72637	0.022	0.138	0	EC	Slc38a1
0	-1.58482	0.022	0.138	0	EC	Foxp4
0	-0.959978	0.048	0.164	0	EC	Arrdc3
0	1.64186	0.23	0.114	0	EC	Cd200
0	-0.33315	0.109	0.225	0	EC	Ifnar1
0	-1.07017	0.08	0.196	0	EC	Vegfa
0	-0.351018	0.078	0.194	0	EC	Magt1
0	-1.18792	0.031	0.147	0	EC	Steap3
0	-0.278812	0.094	0.21	0	EC	Esf1
0	-1.00237	0.039	0.155	0	EC	Tmem38b
0	-1.04509	0.061	0.177	0	EC	Ldlr
0	-0.786796	0.064	0.18	0	EC	Usp28
0	-1.84739	0.067	0.183	0	EC	Ank3
0	-1.39618	0.033	0.149	0	EC	Arrb2
0	-0.956954	0.088	0.204	0	EC	Prickle1
0	-0.338293	0.094	0.21	0	EC	Il10rb
0	-0.295835	0.096	0.212	0	EC	Capn15
0	-0.391631	0.086	0.201	0	EC	Abhd18
0	2.40886	0.166	0.051	0	EC	Ecscr
0	-2.43209	0.013	0.128	0	EC	Fam110b
0	2.23847	0.158	0.043	0	EC	Car8
0	-0.342809	0.083	0.198	0	EC	Dnajc11
0	-0.879947	0.076	0.191	0	EC	Arhgef18
0	-0.381701	0.078	0.193	0	EC	Mtif2
0	-0.47228	0.074	0.189	0	EC	Flot2
0	2.61108	0.165	0.05	0	EC	Caskin2
0	1.9004	0.23	0.115	0	EC	Jcad
0	-0.642613	0.073	0.188	0	EC	Il13ra1
0	-0.518632	0.067	0.182	0	EC	Ccdc93
0	2.07105	0.626	0.511	0	EC	Nek7
0	-0.66095	0.058	0.173	0	EC	Coq2
0	-1.45482	0.033	0.148	0	EC	Igsf6
0	-1.38316	0.029	0.144	0	EC	Gypc
0	-0.33779	0.089	0.203	0	EC	Vps50
0	-2.49257	0.022	0.136	0	EC	Thsd4
0	-0.892213	0.051	0.165	0	EC	Ctsh
0	-1.26305	0.08	0.194	0	EC	Tnfrsf11a
0	-0.442442	0.076	0.19	0	EC	Mfn2
0	-2.43543	0.015	0.129	0	EC	Galnt17
0	-0.493722	0.075	0.189	0	EC	Rassf8
0	-0.474804	0.079	0.193	0	EC	D430042O09Rik
0	-2.84246	0.013	0.127	0	EC	Sh3rf3
0	1.94738	0.248	0.134	0	EC	Fam171a1
0	-0.509328	0.066	0.18	0	EC	Fbh1
0	-0.310412	0.096	0.21	0	EC	Pptc7
0	-1.17749	0.032	0.146	0	EC	Ift81
0	-1.35707	0.042	0.156	0	EC	Baiap2l1
0	-0.393136	0.091	0.205	0	EC	Edem1
0	-0.389449	0.09	0.204	0	EC	Tyrobp
0	-2.03667	0.027	0.141	0	EC	Sorl1
0	2.9558	0.152	0.038	0	EC	Jag2
0	-0.355713	0.09	0.204	0	EC	Slc38a9
0	-1.47508	0.123	0.237	0	EC	Myom1
0	-0.796666	0.054	0.167	0	EC	Disp1
0	-0.708065	0.056	0.169	0	EC	Zdhhc21
0	-2.2137	0.026	0.139	0	EC	Gm17268
0	2.00649	0.255	0.142	0	EC	Wars
0	-2.231	0.027	0.14	0	EC	Ly86
0	-0.858078	0.048	0.161	0	EC	Manba
0	-0.289014	0.082	0.195	0	EC	Dlat
0	-0.519534	0.071	0.184	0	EC	Supt3
0	-0.303991	0.103	0.216	0	EC	Mpeg1
0	-2.5173	0.013	0.126	0	EC	Btk
0	-1.75279	0.038	0.151	0	EC	Aff3
0	-0.599617	0.065	0.178	0	EC	Ankrd16
0	-1.26171	0.031	0.144	0	EC	Tmod1
0	-1.00018	0.038	0.151	0	EC	Bckdhb
0	-1.47975	0.029	0.142	0	EC	Ncf4
0	-1.0914	0.042	0.155	0	EC	Csf1r
0	-1.09702	0.037	0.15	0	EC	Gk
0	-0.571837	0.054	0.166	0	EC	Smyd2
0	-1.48931	0.028	0.14	0	EC	Snta1
0	-0.699254	0.091	0.203	0	EC	Adamts10
0	-0.428894	0.084	0.196	0	EC	Galk2
0	-1.09851	0.045	0.157	0	EC	Slc8b1
0	-0.350792	0.083	0.195	0	EC	Zkscan1
0	-1.04918	0.043	0.155	0	EC	Loxl3
0	-0.625394	0.077	0.189	0	EC	C3ar1
0	-0.432559	0.076	0.188	0	EC	Pde4a
0	-2.20521	0.015	0.127	0	EC	Myo1g
0	-0.429085	0.076	0.188	0	EC	Prkdc
0	-0.410777	0.083	0.195	0	EC	Cryzl1
0	-0.298736	0.095	0.207	0	EC	Stk40
0	-1.96427	0.032	0.144	0	EC	Scara5
0	-1.56721	0.033	0.145	0	EC	Sla
0	-0.277581	0.093	0.205	0	EC	Patl1
0	1.65442	0.524	0.413	0	EC	Epb41
0	-0.330487	0.087	0.198	0	EC	Ipo9
0	1.22879	0.231	0.12	0	EC	Cbfa2t3
0	-1.45941	0.024	0.135	0	EC	Naalad2
0	-1.99722	0.022	0.133	0	EC	Pstpip1
0	-1.32727	0.059	0.17	0	EC	Cmya5
0	-0.307596	0.092	0.203	0	EC	Scamp1
0	-0.253145	0.091	0.202	0	EC	Pmm2
0	-1.54571	0.027	0.138	0	EC	Col4a5
0	-0.373363	0.077	0.188	0	EC	Arfgap1
0	-0.405701	0.076	0.187	0	EC	Cenpc1
0	-1.29319	0.045	0.156	0	EC	Slc25a13
0	-0.440101	0.085	0.196	0	EC	Gramd1a
0	-1.69963	0.02	0.131	0	EC	Pak1
0	-0.700913	0.078	0.189	0	EC	Irf8
0	-0.494758	0.075	0.186	0	EC	Ip6k2
0	-0.482594	0.071	0.182	0	EC	Zfp280c
0	1.87719	0.205	0.094	0	EC	Fzd4
0	-0.693255	0.066	0.177	0	EC	Man2b1
0	-1.94272	0.174	0.285	0	EC	Ctnna3
0	1.2766	0.405	0.295	0	EC	Stard13
0	-0.281329	0.093	0.203	0	EC	Sidt2
0	2.7084	0.168	0.058	0	EC	Arhgef28
0	-0.454602	0.09	0.2	0	EC	Phka1
0	-2.93318	0.009	0.119	0	EC	Gli2
0	-1.24038	0.044	0.154	0	EC	Uck2
0	-0.390525	0.081	0.191	0	EC	Zc3h6
0	-0.698049	0.05	0.16	0	EC	Ndufaf4
0	-0.41135	0.072	0.182	0	EC	Kremen1
0	-0.378513	0.076	0.186	0	EC	Iars
0	-2.82215	0.012	0.122	0	EC	Arhgap22
0	-1.36676	0.038	0.148	0	EC	D1Ertd622e
0	-0.373381	0.097	0.207	0	EC	Rps6ka5
0	-1.19928	0.137	0.247	0	EC	Actn2
0	-0.497861	0.069	0.179	0	EC	Mroh1
0	1.4403	0.227	0.118	0	EC	Unc13b
0	-1.46933	0.028	0.137	0	EC	Ncf1
0	-0.42474	0.087	0.196	0	EC	Eif2ak3
0	-0.529008	0.061	0.17	0	EC	2810004N23Rik
0	-0.594425	0.058	0.167	0	EC	Smarcb1
0	-0.719328	0.058	0.167	0	EC	Rnf145
0	-0.683293	0.059	0.168	0	EC	Tent4a
0	-0.676656	0.093	0.202	0	EC	Adcy6
0	-0.319188	0.089	0.198	0	EC	Slc25a28
0	-0.550073	0.087	0.196	0	EC	Ap1s2
0	-2.67784	0.013	0.122	0	EC	Mark1
0	-2.24731	0.01	0.119	0	EC	Gm10115
0	-0.332876	0.079	0.188	0	EC	Cers2
0	-2.64764	0.019	0.128	0	EC	Rgs17
0	-0.638696	0.083	0.192	0	EC	Id2
0	-0.374718	0.073	0.182	0	EC	Trim35
0	-0.614425	0.071	0.18	0	EC	B230307C23Rik
0	-1.19841	0.033	0.142	0	EC	Sulf2
0	-0.912696	0.064	0.173	0	EC	Cdc14a
0	-1.8385	0.042	0.151	0	EC	Slit2
0	-1.52661	0.035	0.144	0	EC	Specc1
0	1.7061	0.438	0.329	0	EC	Mrtfb
0	-1.58107	0.034	0.143	0	EC	Tnfrsf21
0	-1.34389	0.026	0.134	0	EC	Tcp11l1
0	1.54651	0.271	0.163	0	EC	Id3
0	-1.23306	0.052	0.16	0	EC	Emb
0	-0.399833	0.092	0.2	0	EC	Gata6
0	-1.91399	0.018	0.126	0	EC	Irs1
0	-0.257639	0.074	0.182	0	EC	Prdx6
0	-2.40891	0.011	0.119	0	EC	Med12l
0	-0.742506	0.071	0.179	0	EC	Iqsec1
0	-2.11929	0.018	0.126	0	EC	Nfam1
0	-1.24535	0.033	0.141	0	EC	Glipr2
0	-0.514408	0.064	0.172	0	EC	Pus10
0	-1.61876	0.033	0.141	0	EC	Cd180
0	-0.266314	0.087	0.194	0	EC	Farsb
0	-1.34682	0.032	0.139	0	EC	Usp13
0	-0.777781	0.06	0.167	0	EC	Ugdh
0	-0.717946	0.053	0.16	0	EC	Tbc1d2b
0	-1.01735	0.051	0.158	0	EC	Mamld1
0	-0.943768	0.045	0.152	0	EC	C1s1
0	-0.770705	0.046	0.153	0	EC	Rmnd1
0	-1.29244	0.101	0.208	0	EC	Hmcn1
0	-1.7649	0.065	0.172	0	EC	Obscn
0	-1.32239	0.041	0.148	0	EC	Gm49708
0	1.62565	0.577	0.47	0	EC	Ccny
0	-1.89771	0.023	0.129	0	EC	Npas2
0	-0.302835	0.088	0.194	0	EC	Ola1
0	-0.685435	0.054	0.16	0	EC	Eif2b3
0	-2.4215	0.023	0.129	0	EC	Klhl29
0	3.0128	0.139	0.033	0	EC	Meox2
0	-1.59585	0.088	0.194	0	EC	Ldb3
0	-0.752635	0.047	0.153	0	EC	Polr1a
0	-0.837404	0.083	0.189	0	EC	Tm6sf1
0	-0.523286	0.072	0.178	0	EC	Tmem219
0	-0.265224	0.084	0.19	0	EC	Atr
0	-0.837075	0.048	0.154	0	EC	Snhg20
0	-0.855446	0.049	0.155	0	EC	Ift43
0	-1.6845	0.021	0.127	0	EC	Clybl
0	-1.46038	0.047	0.153	0	EC	Dtna
0	-1.07189	0.041	0.147	0	EC	Bcl9
0	-2.52541	0.035	0.141	0	EC	Gpr141
0	1.64071	0.479	0.373	0	EC	Map4k3
0	1.64724	0.279	0.174	0	EC	Parvb
0	4.06395	0.117	0.012	0	EC	Sox17
0	-1.32092	0.032	0.137	0	EC	Atp1a2
0	-1.76235	0.034	0.139	0	EC	Ifi213
0	-2.61136	0.024	0.129	0	EC	Ptpn22
0	-0.417861	0.065	0.17	0	EC	Fxyd1
0	-0.493509	0.064	0.169	0	EC	Kank2
0	2.66609	0.14	0.035	0	EC	Clec14a
0	1.40984	0.231	0.126	0	EC	Ctla2a
0	-0.72433	0.054	0.159	0	EC	Fam162a
0	-2.16948	0.027	0.132	0	EC	Cd86
0	-0.517323	0.063	0.168	0	EC	Tmem39a
0	-3.39838	0.006	0.111	0	EC	Gm20528
0	-0.826623	0.046	0.151	0	EC	Lgr4
0	-0.307467	0.076	0.181	0	EC	Pigk
0	-1.07006	0.043	0.148	0	EC	Clec4a1
0	-1.53119	0.071	0.176	0	EC	Sox6
0	-0.266083	0.084	0.189	0	EC	Ddx21
0	-0.468045	0.074	0.179	0	EC	Atp6v1c1
0	-0.580643	0.075	0.18	0	EC	Ston1
0	-1.66397	0.021	0.126	0	EC	Dtx4
0	-2.42124	0.113	0.218	0	EC	Rbm20
0	-2.59694	0.016	0.121	0	EC	F630028O10Rik
0	-0.440116	0.069	0.174	0	EC	Micu3
0	0.333596	0.667	0.563	0	EC	Mast4
0	0.50645	0.451	0.347	0	EC	Tmcc3
0	-0.794671	0.051	0.155	0	EC	Mknk1
0	-0.692176	0.059	0.163	0	EC	Clip2
0	-0.557684	0.058	0.162	0	EC	Ccl25
0	-0.779209	0.063	0.167	0	EC	Mthfd1l
0	-2.4902	0.013	0.117	0	EC	Gm46224
0	-1.0258	0.034	0.138	0	EC	Adck1
0	-0.587632	0.055	0.159	0	EC	Chkb
0	-2.62055	0.017	0.121	0	EC	4933406I18Rik
0	-1.81358	0.021	0.125	0	EC	Mast3
0	-0.510212	0.073	0.177	0	EC	Rbl2
0	-0.457061	0.082	0.186	0	EC	Rnf217
0	-0.364304	0.077	0.181	0	EC	Rad50
0	-0.323654	0.077	0.181	0	EC	Hmgxb3
0	-0.255797	0.081	0.185	0	EC	Got1
0	-0.90687	0.05	0.154	0	EC	Rp2
0	-0.334068	0.07	0.174	0	EC	Ndufs3
0	-0.991358	0.04	0.144	0	EC	Tmco4
0	-1.44923	0.04	0.144	0	EC	Ggt5
0	-0.462907	0.069	0.173	0	EC	Trim11
0	-1.09026	0.042	0.146	0	EC	Fam20a
0	-1.48507	0.025	0.128	0	EC	N4bp2l1
0	-1.13973	0.034	0.137	0	EC	Sergef
0	-0.550411	0.056	0.159	0	EC	Cmc1
0	-2.99864	0.011	0.114	0	EC	Hk3
0	-0.878786	0.057	0.16	0	EC	Fbln1
0	-2.67002	0.011	0.114	0	EC	Fgd2
0	-1.55908	0.028	0.131	0	EC	Tlr7
0	-1.12367	0.076	0.179	0	EC	Arhgap25
0	-0.832331	0.044	0.147	0	EC	Fbxo31
0	-3.31399	0.007	0.11	0	EC	Nlrp1b
0	-0.324429	0.079	0.182	0	EC	Gfm2
0	-1.48479	0.021	0.124	0	EC	Smim3
0	0.843155	0.506	0.403	0	EC	Slc43a3
0	-0.720109	0.04	0.143	0	EC	H6pd
0	1.35772	0.603	0.5	0	EC	Dock1
0	-0.60716	0.064	0.166	0	EC	Mkrn1
0	-1.17808	0.026	0.128	0	EC	Tfdp1
0	-0.509934	0.065	0.167	0	EC	Mcph1
0	-0.944701	0.035	0.137	0	EC	Sfxn1
0	-1.30216	0.032	0.134	0	EC	Rarb
0	-0.535178	0.067	0.169	0	EC	Acvr1b
0	-1.18577	0.033	0.135	0	EC	Igf2bp2
0	-1.66182	0.02	0.122	0	EC	Mcub
0	-0.369049	0.072	0.174	0	EC	Pip4p2
0	-2.7922	0.02	0.122	0	EC	Cacna1a
0	-0.371772	0.072	0.174	0	EC	Afg3l1
0	-0.316772	0.074	0.176	0	EC	Snx14
0	2.08914	0.178	0.076	0	EC	Pald1
0	2.37518	0.151	0.049	0	EC	Mmrn2
0	-1.68213	0.02	0.122	0	EC	Uggt2
0	-0.317589	0.077	0.179	0	EC	Zfp397
0	-0.431068	0.07	0.172	0	EC	Uba6
0	1.1408	0.431	0.329	0	EC	9530026P05Rik
0	1.17105	0.453	0.352	0	EC	H2-Q4
0	-0.573733	0.068	0.169	0	EC	Stxbp1
0	1.19117	0.255	0.154	0	EC	Slc28a2
0	-2.04548	0.026	0.127	0	EC	Myo18b
0	2.36904	0.155	0.054	0	EC	Ica1
0	2.74683	0.129	0.028	0	EC	Gata2
0	-2.05278	0.024	0.125	0	EC	Trim30c
0	-0.935239	0.058	0.159	0	EC	Plekhh2
0	-0.31345	0.072	0.173	0	EC	Rcor3
0	-0.412366	0.072	0.173	0	EC	Arl5a
0	-0.788069	0.047	0.148	0	EC	N4bp2
0	-0.30901	0.077	0.178	0	EC	Atp6v0a2
0	-0.251775	0.075	0.176	0	EC	Gnpat
0	-0.858258	0.045	0.146	0	EC	Heatr1
0	-0.769843	0.041	0.142	0	EC	Hacd3
0	-0.83164	0.041	0.142	0	EC	Metrnl
0	-1.32407	0.04	0.141	0	EC	Slc7a7
0	-0.568106	0.056	0.156	0	EC	Tex10
0	-0.632594	0.052	0.152	0	EC	Kdm2b
0	-1.42003	0.03	0.13	0	EC	1600014C10Rik
0	-0.549534	0.054	0.154	0	EC	Ufsp2
0	-1.78339	0.051	0.151	0	EC	Scn5a
0	-0.436283	0.066	0.166	0	EC	Tmem260
0	-0.573278	0.063	0.163	0	EC	Bin3
0	-0.52108	0.054	0.154	0	EC	Ccdc58
0	-1.61142	0.025	0.125	0	EC	Tmem45a
0	2.01577	0.145	0.045	0	EC	Hdc
0	2.59742	0.149	0.049	0	EC	Ercc1
0	-2.12724	0.072	0.172	0	EC	Fhod3
0	1.04581	0.375	0.275	0	EC	Syne2
0	1.34079	0.277	0.178	0	EC	Nav3
0	-0.324018	0.071	0.17	0	EC	Carm1
0	-1.2052	0.039	0.138	0	EC	Garnl3
0	-0.603626	0.055	0.154	0	EC	Spg11
0	-0.366521	0.065	0.164	0	EC	Rars2
0	-2.43113	0.015	0.114	0	EC	Mob3b
0	-2.35384	0.012	0.111	0	EC	Wdr66
0	-2.14272	0.023	0.122	0	EC	Sdk1
0	-1.49353	0.03	0.129	0	EC	AC160336.1
0	-0.609285	0.055	0.154	0	EC	Rap2a
0	-0.503313	0.054	0.153	0	EC	Fgfr1op
0	-1.55264	0.018	0.117	0	EC	Tead3
0	-0.907988	0.041	0.14	0	EC	Jpx
0	-1.20917	0.044	0.143	0	EC	Fap
0	-1.52651	0.045	0.144	0	EC	Rbm24
0	1.18481	0.65	0.551	0	EC	Serinc3
0	-0.557915	0.067	0.165	0	EC	Slx4ip
0	-0.502047	0.055	0.153	0	EC	Dnajb4
0	-1.0685	0.026	0.124	0	EC	Ptprf
0	-2.40123	0.013	0.111	0	EC	Ptpn13
0	-1.2577	0.033	0.131	0	EC	Selplg
0	-0.386918	0.062	0.16	0	EC	Sugp2
0	-0.498339	0.062	0.16	0	EC	Atm
0	-0.492592	0.055	0.153	0	EC	Uba5
0	-0.771786	0.038	0.136	0	EC	Pex7
0	-0.930714	0.07	0.168	0	EC	Fbxo32
0	-0.925908	0.042	0.14	0	EC	Zfp53
0	-1.52809	0.027	0.125	0	EC	Macrod1
0	-0.688524	0.062	0.16	0	EC	Slc15a3
0	-1.35347	0.027	0.125	0	EC	Kank1
0	-1.06921	0.065	0.163	0	EC	Nrap
0	-1.49764	0.021	0.119	0	EC	Dnm1
0	-0.707747	0.044	0.142	0	EC	Utp20
0	-1.71046	0.021	0.119	0	EC	Ttc39c
0	-0.91245	0.043	0.141	0	EC	Bin1
0	1.35795	0.377	0.279	0	EC	St3gal1
0	1.13916	0.548	0.451	0	EC	Hip1
0	-0.708007	0.043	0.14	0	EC	Cul9
0	-1.22773	0.072	0.169	0	EC	Nhs
0	-0.462937	0.068	0.165	0	EC	5430405H02Rik
0	-1.15864	0.029	0.126	0	EC	Zfp970
0	-0.537356	0.062	0.159	0	EC	Inpp5b
0	3.70595	0.113	0.016	0	EC	Gm15581
0	-1.06541	0.035	0.132	0	EC	Pepd
0	-2.1646	0.02	0.117	0	EC	Alpk3
0	-1.16321	0.064	0.161	0	EC	Ccr2
0	-0.460715	0.065	0.162	0	EC	Mmp19
0	-0.845417	0.055	0.152	0	EC	Dbn1
0	-2.59936	0.015	0.112	0	EC	Ppara
0	-0.986001	0.045	0.142	0	EC	Hsd11b1
0	-1.13619	0.049	0.146	0	EC	Flnc
0	-0.705715	0.044	0.14	0	EC	Mfsd11
0	-1.44967	0.032	0.128	0	EC	Casq2
0	-0.630267	0.051	0.147	0	EC	Rcc2
0	-0.865903	0.036	0.132	0	EC	Acot7
0	-0.772996	0.037	0.133	0	EC	Slc35f6
0	2.18973	0.187	0.091	0	EC	Scarb1
0	-1.47261	0.021	0.117	0	EC	Lrig1
0	-1.06896	0.029	0.125	0	EC	P3h3
0	-0.451267	0.063	0.159	0	EC	1600010M07Rik
0	-1.33488	0.03	0.126	0	EC	Cln3
0	2.7132	0.135	0.039	0	EC	Tcim
0	-0.554812	0.059	0.155	0	EC	Vac14
0	-1.43763	0.064	0.16	0	EC	Ppp1r14c
0	-2.02329	0.019	0.115	0	EC	Plxnc1
0	-0.593864	0.058	0.154	0	EC	Camta2
0	-0.520124	0.061	0.157	0	EC	Heatr6
0	-1.75256	0.026	0.122	0	EC	Cap2
0	-0.912073	0.035	0.131	0	EC	Etv5
0	-2.11183	0.019	0.115	0	EC	Satb1
0	-1.41697	0.028	0.124	0	EC	Plin4
0	-0.558481	0.05	0.146	0	EC	Gpsm1
0	2.40618	0.142	0.046	0	EC	Npr1
0	-0.731582	0.045	0.141	0	EC	Rnf141
0	-0.775424	0.045	0.141	0	EC	Ube2o
0	2.6721	0.138	0.043	0	EC	Als2cl
0	-2.76311	0.01	0.105	0	EC	Eya2
0	-2.12118	0.026	0.121	0	EC	Gucy1b1
0	1.45803	0.266	0.171	0	EC	Anxa3
0	-2.1637	0.019	0.114	0	EC	Klrk1
0	-0.456294	0.064	0.159	0	EC	Arhgdib
0	-0.326022	0.062	0.157	0	EC	Timm44
0	-1.32791	0.023	0.118	0	EC	Usp2
0	-1.69926	0.041	0.136	0	EC	Mypn
0	-1.9193	0.057	0.152	0	EC	Myocd
0	3.67539	0.11	0.015	0	EC	Pcdh17
0	-1.13272	0.052	0.147	0	EC	Pkp2
0	-1.84205	0.022	0.117	0	EC	Cd200r1
0	-0.683074	0.041	0.136	0	EC	Naa40
0	-2.14326	0.014	0.109	0	EC	Gm15261
0	1.27541	0.296	0.201	0	EC	Schip1
0	-2.47575	0.018	0.112	0	EC	Kcnd3
0	-2.21533	0.013	0.107	0	EC	Tmem51
0	-1.75563	0.021	0.115	0	EC	Fam20c
0	-1.64921	0.024	0.118	0	EC	Asb2
0	-1.58377	0.033	0.127	0	EC	Fgf1
0	-2.04841	0.048	0.142	0	EC	Esrrg
0	-0.763354	0.047	0.141	0	EC	Tbcel
0	-1.03447	0.047	0.141	0	EC	Srl
0	0.703439	0.588	0.494	0	EC	Heg1
0	1.24393	0.545	0.452	0	EC	Ptk2
0	-0.749284	0.047	0.14	0	EC	Tmem170b
0	-1.71742	0.016	0.109	0	EC	Frrs1
0	-0.993504	0.029	0.122	0	EC	Mecr
0	-1.25807	0.029	0.122	0	EC	Zfp992
0	-1.18585	0.038	0.131	0	EC	Adam22
0	-0.838302	0.042	0.135	0	EC	Gm16599
0	-0.741508	0.039	0.132	0	EC	Pon3
0	-1.7254	0.023	0.116	0	EC	Lair1
0	-1.60546	0.048	0.141	0	EC	Pde1c
0	1.61139	0.37	0.277	0	EC	Cep85l
0	-0.608697	0.046	0.138	0	EC	1700012D14Rik
0	-0.515704	0.048	0.14	0	EC	Bcap29
0	-0.889265	0.046	0.138	0	EC	Cpt1b
0	-0.999914	0.031	0.123	0	EC	Nabp1
0	-1.28851	0.026	0.118	0	EC	Tgfb2
0	-1.22745	0.023	0.115	0	EC	Miga2
0	-0.686267	0.053	0.145	0	EC	Upp2
0	-0.52966	0.053	0.145	0	EC	Jade1
0	-0.446238	0.053	0.145	0	EC	Eno1
0	-0.781813	0.056	0.148	0	EC	Oas3
0	1.79796	0.184	0.092	0	EC	Dysf
0	-0.44461	0.058	0.15	0	EC	Sumf1
0	-0.729907	0.061	0.153	0	EC	Dmpk
0	-1.35837	0.021	0.113	0	EC	Rhou
0	1.52202	0.301	0.209	0	EC	Tln2
0	-2.2125	0.015	0.107	0	EC	Cd300a
0	-2.61497	0.01	0.102	0	EC	Ston2
0	-1.1037	0.038	0.13	0	EC	Aspn
0	-0.30291	0.054	0.146	0	EC	Tubb6
0	-1.78099	0.034	0.126	0	EC	Kcng2
0	-0.751237	0.041	0.133	0	EC	Sms
0	-0.699729	0.05	0.142	0	EC	Atp13a2
0	-0.832381	0.049	0.141	0	EC	Clip4
0	1.52671	0.283	0.191	0	EC	Actn1
0	2.26772	0.168	0.077	0	EC	Pik3r3
0	-3.55686	0.009	0.1	0	EC	Mrvi1
0	1.54567	0.198	0.107	0	EC	Spata13
0	-2.5466	0.009	0.1	0	EC	Dennd1c
0	-1.82672	0.022	0.113	0	EC	Ikzf2
0	-2.19975	0.03	0.121	0	EC	Tnni3k
0	-1.79507	0.017	0.108	0	EC	Cd37
0	-1.54941	0.027	0.118	0	EC	P2ry6
0	-0.79311	0.039	0.13	0	EC	Nupr1
0	-0.386973	0.057	0.148	0	EC	Nek1
0	-0.791873	0.037	0.128	0	EC	Klhl26
0	-1.04564	0.031	0.122	0	EC	Adgrl1
0	-1.91688	0.017	0.108	0	EC	AB124611
0	-1.30464	0.068	0.159	0	EC	Lrrc2
0	-1.04803	0.035	0.126	0	EC	Slc29a3
0	-0.445454	0.053	0.144	0	EC	Nt5dc3
0	-1.7689	0.013	0.104	0	EC	Dlg4
0	-1.49361	0.027	0.118	0	EC	Naip2
0	-0.664446	0.056	0.147	0	EC	Popdc2
0	-0.803292	0.052	0.143	0	EC	Lst1
0	-0.385971	0.058	0.149	0	EC	Rnmt
0	-0.761926	0.039	0.13	0	EC	Gpam
0	0.946895	0.659	0.569	0	EC	Nfib
0	1.61206	0.194	0.104	0	EC	2610307P16Rik
0	-2.06092	0.01	0.1	0	EC	Ccdc122
0	-0.873573	0.042	0.132	0	EC	Pfkfb2
0	-2.12931	0.012	0.102	0	EC	Sec16b
0	3.36447	0.109	0.019	0	EC	St8sia6
0	-0.473827	0.053	0.143	0	EC	Slc31a1
0	-1.3761	0.028	0.118	0	EC	Slc37a2
0	-1.95609	0.012	0.102	0	EC	Trpc1
0	-1.26753	0.03	0.12	0	EC	Lpin1
0	-0.764998	0.033	0.123	0	EC	Timmdc1
0	1.61775	0.222	0.132	0	EC	Ets2
0	1.82749	0.179	0.089	0	EC	Map4k2
0	-2.50336	0.011	0.1	0	EC	Ralgps2
0	-0.534452	0.047	0.136	0	EC	Amd1
0	-0.639917	0.043	0.132	0	EC	Ddx1
0	-0.61204	0.046	0.135	0	EC	Klhl22
0	-0.572374	0.049	0.138	0	EC	Ezr
0	-0.522101	0.047	0.136	0	EC	Pum3
0	-1.90589	0.018	0.107	0	EC	Siglec1
0	-2.14442	0.014	0.103	0	EC	P2ry14
0	-0.724193	0.042	0.131	0	EC	C9orf72
0	-0.839158	0.036	0.125	0	EC	Atg4c
0	-1.27283	0.022	0.111	0	EC	Gpr153
0	-1.20628	0.059	0.148	0	EC	Lmod2
0	-1.02139	0.036	0.125	0	EC	Traf3ip2
0	-1.05297	0.034	0.123	0	EC	Crppa
0	-1.60726	0.034	0.123	0	EC	Rad51b
0	-0.71353	0.042	0.131	0	EC	Rab24
0	-0.845037	0.038	0.127	0	EC	Spire1
0	-0.754422	0.052	0.14	0	EC	Ccr1
0	1.22212	0.456	0.368	0	EC	Arhgef3
0	1.4024	0.281	0.193	0	EC	Cdkn1a
0	-0.610134	0.051	0.139	0	EC	Cyp1b1
0	-1.16621	0.027	0.115	0	EC	Hhat
0	-0.495091	0.049	0.137	0	EC	Snhg3
0	2.1894	0.136	0.048	0	EC	Ccser1
0	-1.07056	0.05	0.138	0	EC	Mylk3
0	-1.43901	0.045	0.133	0	EC	Ms4a4b
0	-0.910354	0.033	0.121	0	EC	Ddx31
0	-1.16378	0.038	0.126	0	EC	Dipk1a
0	3.04903	0.112	0.024	0	EC	Depp1
0	-0.92701	0.03	0.118	0	EC	Gys1
0	-0.376923	0.051	0.138	0	EC	Coq9
0	-1.23544	0.047	0.134	0	EC	Parm1
0	-2.46015	0.014	0.101	0	EC	Ntn4
0	2.92803	0.116	0.029	0	EC	Bcl6b
0	-0.48338	0.044	0.131	0	EC	Ptgr2
0	-1.85254	0.026	0.113	0	EC	Sntb1
0	2.92263	0.11	0.023	0	EC	She
0	-2.21261	0.015	0.102	0	EC	Col27a1
0	-1.00402	0.037	0.124	0	EC	Clec4a2
0	-2.14745	0.016	0.103	0	EC	D830024N08Rik
0	-0.769568	0.041	0.128	0	EC	Cep164
0	1.42684	0.311	0.224	0	EC	Myo6
0	1.66906	0.215	0.128	0	EC	Srgap1
0	-1.89081	0.022	0.109	0	EC	Tafa2
0	-1.89185	0.02	0.107	0	EC	Galnt16
0	-0.652522	0.039	0.126	0	EC	Dzip3
0	-1.10732	0.052	0.138	0	EC	Trim63
0	1.65915	0.267	0.181	0	EC	Pdlim1
0	-2.00228	0.014	0.1	0	EC	Ninl
0	2.70145	0.117	0.031	0	EC	Fat4
0	-1.15979	0.026	0.112	0	EC	Prkaa2
0	-0.363789	0.047	0.133	0	EC	Fastk
0	-0.626421	0.043	0.129	0	EC	Sdad1
0	-1.04178	0.031	0.117	0	EC	Daglb
0	-2.10709	0.014	0.1	0	EC	Lpcat2
0	-0.44715	0.047	0.133	0	EC	Vipas39
0	-0.79871	0.031	0.117	0	EC	Tab1
0	-0.706073	0.036	0.122	0	EC	Dnajc25
0	-0.797555	0.036	0.122	0	EC	Pi4k2b
0	-0.712971	0.039	0.125	0	EC	Thumpd3
0	2.33507	0.125	0.039	0	EC	Ceacam1
0	-1.63895	0.019	0.105	0	EC	2310014F06Rik
0	1.40178	0.353	0.267	0	EC	1700025G04Rik
0	1.40007	0.324	0.239	0	EC	Mxd4
0	3.3851	0.1	0.015	0	EC	Dll4
0	-0.577199	0.047	0.132	0	EC	Noc2l
0	2.3679	0.114	0.029	0	EC	Rundc3b
0	-0.547711	0.044	0.129	0	EC	Tmem175
0	-1.02407	0.026	0.111	0	EC	Castor2
0	-1.92354	0.015	0.1	0	EC	Rnf157
0	-0.458377	0.046	0.131	0	EC	Timm9
0	2.65304	0.116	0.031	0	EC	Cldn5
0	-1.89731	0.018	0.103	0	EC	Ifi214
0	-2.42093	0.018	0.103	0	EC	Csf3r
0	-0.645972	0.035	0.12	0	EC	Sgcb
0	-1.63548	0.02	0.105	0	EC	Fam13a
0	-1.40892	0.022	0.107	0	EC	Map7
0	1.31853	0.319	0.234	0	EC	Asap2
0	-1.36181	0.025	0.11	0	EC	Matn2
0	3.25219	0.103	0.018	0	EC	Mfng
0	-0.658235	0.036	0.121	0	EC	Snhg4
0	-0.966893	0.033	0.118	0	EC	Vldlr
0	-0.685702	0.044	0.128	0	EC	Blvra
0	-0.995491	0.028	0.112	0	EC	Fam185a
0	1.61683	0.198	0.114	0	EC	Eepd1
0	2.5765	0.113	0.029	0	EC	C430049B03Rik
0	-1.20403	0.034	0.118	0	EC	Fcgr2b
0	2.69628	0.109	0.025	0	EC	Sox18
0	-2.08753	0.024	0.108	0	EC	Gucy1a1
0	-1.26866	0.018	0.102	0	EC	Igsf3
0	1.63553	0.212	0.128	0	EC	Pitpnm2
0	-1.95249	0.024	0.108	0	EC	Sbk1
0	1.22075	0.458	0.375	0	EC	Cdc42bpa
0	1.28627	0.517	0.434	0	EC	Luzp1
0	1.85367	0.202	0.119	0	EC	Cecr2
[truncated: 50,969 more rows]

## Sheet: Table S3
Table S3. Statistics of stereo-seq data
orig.ident	number	gene	UMI
Control	35361	897	2363
CVB3d1	34743	740	2060
CVB3d2	28990	692	2454
CVB3d3	26765	875	2079
CVB3d4	30274	987	2505
CVB3d5	21310	1027	2343
CVB3d6	36704	2136	5857
CVB3d7	37482	826	1814
IVIGd1	27850	974	2245
IVIGd2	35242	1110	2740
IVIGd3	30056	956	2353
IVIGd4	25766	712	1754
IVIGd5	26272	844	1947
IVIGd6	36302	987	2494
IVIGd7	33900	1280	3309

## Sheet: Table S4
Table S4. Clustermarkers of 6 spatial regions.
p_val	avg_log2FC	pct.1	pct.2	p_val_adj	cluster	gene
0	0.437486	0.398	0.253	0	Ventricle	Hbb-bs
0	0.403727	0.32	0.182	0	Ventricle	Hba-a1
0	0.402194	0.704	0.558	0	Ventricle	Ckm
0	0.396804	0.714	0.571	0	Ventricle	Ckmt2
0	0.337359	0.507	0.414	0	Ventricle	Cacna1c
0	0.320494	0.562	0.468	0	Ventricle	Fhl2
0	0.310579	0.797	0.701	0	Ventricle	Cox7a1
0	0.310121	0.911	0.861	0	Ventricle	Ttn
0	0.296051	0.312	0.208	0	Ventricle	Gm49540
0	0.289582	0.666	0.587	0	Ventricle	mt-Nd5
0	0.285469	0.968	0.93	0	Ventricle	Myl3
0	0.285066	0.854	0.802	0	Ventricle	mt-Co1
0	0.275272	0.846	0.799	0	Ventricle	mt-Nd2
0	0.265605	0.374	0.278	0	Ventricle	Hrc
0	0.262168	0.82	0.734	0	Ventricle	Myh7
0	0.256294	0.983	0.959	0	Ventricle	Myl2
0	0.252057	0.363	0.296	0	Ventricle	Sorbs1
0	-0.250041	0.107	0.252	0	Ventricle	Slit3
0	-0.250709	0.152	0.324	0	Ventricle	Gm11361
0	-0.251189	0.066	0.212	0	Ventricle	Alox5ap
0	-0.252439	0.035	0.163	0	Ventricle	Ifi209
0	-0.252623	0.204	0.381	0	Ventricle	Mrpl52
0	-0.252659	0.153	0.322	0	Ventricle	Sdcbp
0	-0.252828	0.096	0.251	0	Ventricle	Col6a3
0	-0.254103	0.263	0.438	0	Ventricle	Cfh
0	-0.254612	0.116	0.279	0	Ventricle	Serp1
0	-0.254824	0.454	0.618	0	Ventricle	Pam
0	-0.255615	0.44	0.629	0	Ventricle	Rpl7
0	-0.256223	0.251	0.441	0	Ventricle	Gnb2
0	-0.256259	0.044	0.18	0	Ventricle	Slfn4
0	-0.256368	0.525	0.705	0	Ventricle	Ly6e
0	-0.256441	0.214	0.398	0	Ventricle	Vamp8
0	-0.256881	0.605	0.776	0	Ventricle	Rps15
0	-0.256997	0.183	0.366	0	Ventricle	Slc3a2
0	-0.25706	0.299	0.484	0	Ventricle	Rpl22
0	-0.25739	0.058	0.202	0	Ventricle	Coro1a
0	-0.257896	0.227	0.412	0	Ventricle	Cdc42
0	-0.258247	0.348	0.548	0	Ventricle	Gnai2
0	-0.259021	0.276	0.469	0	Ventricle	Ncl
0	-0.259161	0.193	0.367	0	Ventricle	Eef1g
0	-0.260104	0.181	0.361	0	Ventricle	Clta
0	-0.26118	0.52	0.712	0	Ventricle	Rps21
0	-0.261462	0.123	0.291	0	Ventricle	Litaf
0	-0.261495	0.177	0.355	0	Ventricle	Gns
0	-0.261517	0.099	0.261	0	Ventricle	Tmem176a
0	-0.261741	0.091	0.249	0	Ventricle	Ifi204
0	-0.261913	0.057	0.205	0	Ventricle	Cd68
0	-0.262125	0.72	0.865	0	Ventricle	Ifitm3
0	-0.26214	0.058	0.188	0	Ventricle	Tagln
0	-0.26225	0.49	0.678	0	Ventricle	Rps5
0	-0.262993	0.1	0.263	0	Ventricle	Cndp2
0	-0.263536	0.067	0.215	0	Ventricle	Ccl5
0	-0.263753	0.15	0.311	0	Ventricle	Myl9
0	-0.2642	0.467	0.655	0	Ventricle	Rps14
0	-0.264362	0.433	0.623	0	Ventricle	Rpl9
0	-0.264918	0.073	0.225	0	Ventricle	Ctsc
0	-0.26527	0.272	0.457	0	Ventricle	Rps7
0	-0.26535	0.55	0.729	0	Ventricle	Nppb
0	-0.265537	0.051	0.196	0	Ventricle	Plek
0	-0.266397	0.084	0.229	0	Ventricle	Tpm2
0	-0.266875	0.501	0.687	0	Ventricle	Rplp2
0	-0.26766	0.116	0.286	0	Ventricle	Coro1c
0	-0.267711	0.167	0.341	0	Ventricle	Samhd1
0	-0.268104	0.173	0.349	0	Ventricle	Rpl21
0	-0.268403	0.307	0.505	0	Ventricle	Fkbp1a
0	-0.268475	0.279	0.466	0	Ventricle	Rps11
0	-0.269167	0.068	0.22	0	Ventricle	Pla2g7
0	-0.269184	0.061	0.215	0	Ventricle	Cd53
0	-0.269417	0.28	0.483	0	Ventricle	Nudcd3
0	-0.269885	0.254	0.451	0	Ventricle	Calu
0	-0.270777	0.914	0.965	0	Ventricle	Nppa
0	-0.271609	0.156	0.342	0	Ventricle	Pdia3
0	-0.271625	0.156	0.333	0	Ventricle	Serpine1
0	-0.272024	0.089	0.252	0	Ventricle	Arhgdib
0	-0.272446	0.344	0.546	0	Ventricle	Rps25
0	-0.272809	0.615	0.787	0	Ventricle	Rps24
0	-0.272884	0.697	0.854	0	Ventricle	Tmsb4x
0	-0.273787	0.169	0.346	0	Ventricle	Fmo2
0	-0.273835	0.111	0.279	0	Ventricle	Aebp1
0	-0.273859	0.137	0.313	0	Ventricle	Arpc4
0	-0.27411	0.316	0.511	0	Ventricle	Eif5a
0	-0.274489	0.339	0.54	0	Ventricle	Tapbp
0	-0.274948	0.067	0.223	0	Ventricle	Wfdc17
0	-0.275154	0.205	0.392	0	Ventricle	Arpc2
0	-0.275413	0.28	0.467	0	Ventricle	Psap
0	-0.275698	0.162	0.348	0	Ventricle	Serpinf1
0	-0.276691	0.057	0.211	0	Ventricle	Ccl8
0	-0.277198	0.297	0.501	0	Ventricle	Eef1b2
0	-0.277225	0.187	0.38	0	Ventricle	Rpn2
0	-0.278108	0.108	0.278	0	Ventricle	Sat1
0	-0.278219	0.193	0.379	0	Ventricle	Timp2
0	-0.27851	0.132	0.307	0	Ventricle	Thbs1
0	-0.279923	0.107	0.279	0	Ventricle	Emp3
0	-0.280166	0.431	0.625	0	Ventricle	Rps28
0	-0.280517	0.096	0.264	0	Ventricle	Lcp1
0	-0.280811	0.195	0.382	0	Ventricle	C1qb
0	-0.282387	0.196	0.382	0	Ventricle	C1qc
0	-0.283027	0.357	0.468	0	Ventricle	Sln
0	-0.283293	0.343	0.558	0	Ventricle	Rtn4
0	-0.283441	0.461	0.657	0	Ventricle	Rps10
0	-0.28389	0.22	0.419	0	Ventricle	Rrbp1
0	-0.285391	0.152	0.334	0	Ventricle	Nmrk2
0	-0.285418	0.109	0.279	0	Ventricle	Slfn2
0	-0.286777	0.128	0.311	0	Ventricle	Rcn3
0	-0.286812	0.301	0.502	0	Ventricle	Rpl27
0	-0.287423	0.342	0.546	0	Ventricle	Calm1
0	-0.287435	0.224	0.415	0	Ventricle	Rpl6
0	-0.287733	0.078	0.244	0	Ventricle	Gm15832
0	-0.288017	0.633	0.81	0	Ventricle	Rps27
0	-0.288122	0.177	0.376	0	Ventricle	Gm2000
0	-0.288154	0.284	0.494	0	Ventricle	Lrp1
0	-0.288157	0.154	0.341	0	Ventricle	Zyx
0	-0.288362	0.311	0.521	0	Ventricle	Selenow
0	-0.289006	0.491	0.685	0	Ventricle	Rpl37a
0	-0.289891	0.318	0.528	0	Ventricle	Gabarap
0	-0.290697	0.177	0.364	0	Ventricle	Myl6
0	-0.290942	0.747	0.899	0	Ventricle	H2-K1
0	-0.291699	0.413	0.617	0	Ventricle	Rps3
0	-0.292516	0.194	0.387	0	Ventricle	Plin2
0	-0.292596	0.148	0.325	0	Ventricle	Gm10260
0	-0.292853	0.239	0.439	0	Ventricle	Serpinh1
0	-0.293913	0.353	0.559	0	Ventricle	C1qa
0	-0.293938	0.23	0.435	0	Ventricle	Shisa5
0	-0.295608	0.245	0.454	0	Ventricle	Tuba1a
0	-0.296237	0.164	0.358	0	Ventricle	Col6a1
0	-0.297273	0.228	0.429	0	Ventricle	Rpl27a
0	-0.297879	0.282	0.5	0	Ventricle	Hnrnpab
0	-0.298048	0.129	0.308	0	Ventricle	Rps6
0	-0.298059	0.125	0.314	0	Ventricle	Clic1
0	-0.298666	0.074	0.24	0	Ventricle	Ms4a4c
0	-0.298968	0.067	0.232	0	Ventricle	Msr1
0	-0.299129	0.458	0.675	0	Ventricle	Rpl4
0	-0.299904	0.114	0.298	0	Ventricle	Gda
0	-0.299916	0.693	0.861	0	Ventricle	Rplp1
0	-0.299944	0.075	0.247	0	Ventricle	Id2
0	-0.300017	0.129	0.318	0	Ventricle	Tuba1c
0	-0.300092	0.291	0.504	0	Ventricle	Msn
0	-0.300154	0.283	0.491	0	Ventricle	Atox1
0	-0.300184	0.558	0.755	0	Ventricle	Rpl8
0	-0.300265	0.445	0.673	0	Ventricle	Ccn2
0	-0.301892	0.077	0.249	0	Ventricle	Mpeg1
0	-0.302187	0.237	0.444	0	Ventricle	Anxa5
0	-0.303602	0.141	0.336	0	Ventricle	Ecm1
0	-0.303625	0.096	0.274	0	Ventricle	Anxa1
0	-0.305725	0.494	0.7	0	Ventricle	Rpl30
0	-0.306175	0.662	0.847	0	Ventricle	Rps20
0	-0.306252	0.169	0.359	0	Ventricle	Rpl10a
0	-0.30631	0.431	0.647	0	Ventricle	Rpl23
0	-0.306612	0.171	0.362	0	Ventricle	Col8a1
0	-0.306767	0.239	0.446	0	Ventricle	Abi1
0	-0.307437	0.166	0.368	0	Ventricle	Ucp2
0	-0.307479	0.706	0.879	0	Ventricle	Apoe
0	-0.307642	0.242	0.459	0	Ventricle	Myh9
0	-0.307985	0.091	0.259	0	Ventricle	Cxcl10
0	-0.308563	0.399	0.608	0	Ventricle	Rpl28
0	-0.309068	0.14	0.336	0	Ventricle	Col5a1
0	-0.309308	0.15	0.349	0	Ventricle	Sdc4
0	-0.309972	0.231	0.441	0	Ventricle	Lum
0	-0.310224	0.443	0.654	0	Ventricle	Rps13
0	-0.310252	0.64	0.838	0	Ventricle	Clu
0	-0.31037	0.336	0.551	0	Ventricle	Calr
0	-0.310574	0.183	0.382	0	Ventricle	Txn1
0	-0.311127	0.771	0.913	0	Ventricle	Rpl41
0	-0.312506	0.218	0.417	0	Ventricle	Rps16
0	-0.312746	0.262	0.483	0	Ventricle	Lmna
0	-0.313303	0.233	0.442	0	Ventricle	H3f3b
0	-0.31353	0.096	0.278	0	Ventricle	Aldh1a2
0	-0.313556	0.518	0.722	0	Ventricle	Rps8
0	-0.313983	0.195	0.405	0	Ventricle	Tubb5
0	-0.314315	0.369	0.579	0	Ventricle	Rps2
0	-0.31522	0.148	0.349	0	Ventricle	Adamts2
0	-0.315728	0.178	0.385	0	Ventricle	Col6a2
0	-0.317666	0.221	0.427	0	Ventricle	Pabpc1
0	-0.317746	0.507	0.716	0	Ventricle	Rpl31
0	-0.318143	0.654	0.839	0	Ventricle	Sparc
0	-0.318153	0.306	0.518	0	Ventricle	Rpl19
0	-0.318849	0.111	0.299	0	Ventricle	Pf4
0	-0.318954	0.601	0.794	0	Ventricle	Rpl32
0	-0.319808	0.218	0.426	0	Ventricle	Tuba1b
0	-0.319935	0.313	0.525	0	Ventricle	Rpl24
0	-0.319998	0.443	0.658	0	Ventricle	Rpl14
0	-0.320048	0.405	0.633	0	Ventricle	Serping1
0	-0.321454	0.107	0.295	0	Ventricle	Crlf1
0	-0.322611	0.297	0.522	0	Ventricle	Arhgdia
0	-0.32315	0.557	0.759	0	Ventricle	Rps12
0	-0.323261	0.478	0.705	0	Ventricle	Igfbp7
0	-0.32331	0.183	0.398	0	Ventricle	Loxl1
0	-0.323584	0.18	0.388	0	Ventricle	C4b
0	-0.326271	0.536	0.74	0	Ventricle	Rps19
0	-0.326516	0.182	0.399	0	Ventricle	Gm14164
0	-0.326746	0.106	0.297	0	Ventricle	Mmp3
0	-0.326999	0.231	0.451	0	Ventricle	Rap1b
0	-0.328667	0.111	0.298	0	Ventricle	Cxcl14
0	-0.328978	0.143	0.344	0	Ventricle	Efhd2
0	-0.330396	0.513	0.663	0	Ventricle	Myl7
0	-0.330533	0.347	0.563	0	Ventricle	Rps18
0	-0.33067	0.251	0.468	0	Ventricle	Rpl5
0	-0.332565	0.348	0.573	0	Ventricle	Rpl34
0	-0.332653	0.516	0.731	0	Ventricle	Rps9
0	-0.332951	0.301	0.533	0	Ventricle	P4hb
0	-0.333388	0.592	0.797	0	Ventricle	Rpl13a
0	-0.333794	0.414	0.644	0	Ventricle	Lgals3bp
0	-0.334053	0.164	0.377	0	Ventricle	Tmem176b
0	-0.335746	0.42	0.644	0	Ventricle	Rpl39
0	-0.335892	0.258	0.479	0	Ventricle	Ptma
0	-0.33677	0.222	0.433	0	Ventricle	Rpl35
0	-0.33745	0.509	0.726	0	Ventricle	Rpl37
0	-0.337666	0.506	0.728	0	Ventricle	Rack1
0	-0.337923	0.255	0.482	0	Ventricle	Akr1a1
0	-0.338643	0.16	0.37	0	Ventricle	Cfb
0	-0.339935	0.07	0.229	0	Ventricle	Dkk3
0	-0.3402	0.455	0.678	0	Ventricle	Rpl38
0	-0.340439	0.481	0.703	0	Ventricle	Rps15a
0	-0.340582	0.188	0.404	0	Ventricle	Ccdc80
0	-0.340982	0.097	0.292	0	Ventricle	Ccl9
0	-0.341178	0.255	0.48	0	Ventricle	Tagln2
0	-0.342759	0.129	0.329	0	Ventricle	Srgn
0	-0.343237	0.412	0.639	0	Ventricle	Rpl18
0	-0.344979	0.12	0.324	0	Ventricle	Rbp1
0	-0.345799	0.358	0.592	0	Ventricle	Fhl1
0	-0.34659	0.487	0.711	0	Ventricle	Rpl13
0	-0.346731	0.064	0.249	0	Ventricle	Lilrb4a
0	-0.347584	0.405	0.632	0	Ventricle	Rps26
0	-0.348487	0.061	0.24	0	Ventricle	Chil3
0	-0.348972	0.121	0.33	0	Ventricle	Lox
0	-0.350833	0.251	0.481	0	Ventricle	Rpl3
0	-0.351103	0.228	0.458	0	Ventricle	Flna
0	-0.352195	0.161	0.37	0	Ventricle	Rpl10
0	-0.352269	0.784	0.937	0	Ventricle	Mgp
0	-0.352306	0.609	0.817	0	Ventricle	Rpsa
0	-0.353089	0.276	0.51	0	Ventricle	Ppib
0	-0.353275	0.138	0.347	0	Ventricle	Laptm5
0	-0.353796	0.231	0.456	0	Ventricle	Anxa2
0	-0.354953	0.31	0.541	0	Ventricle	Rps4x
0	-0.356946	0.104	0.309	0	Ventricle	Cstb
0	-0.357241	0.419	0.647	0	Ventricle	Rpl11
0	-0.357436	0.43	0.658	0	Ventricle	Rpl17
0	-0.359619	0.26	0.495	0	Ventricle	Tspo
0	-0.361729	0.295	0.538	0	Ventricle	Cd63
0	-0.361731	0.1	0.304	0	Ventricle	Tgfbi
0	-0.362409	0.206	0.437	0	Ventricle	Col15a1
0	-0.363608	0.466	0.695	0	Ventricle	Rpl18a
0	-0.36401	0.302	0.54	0	Ventricle	Rpl36a
0	-0.364912	0.119	0.33	0	Ventricle	Cotl1
0	-0.366062	0.123	0.331	0	Ventricle	Postn
0	-0.366164	0.6	0.818	0	Ventricle	Gpx3
0	-0.369663	0.28	0.516	0	Ventricle	Pfn1
0	-0.370422	0.085	0.279	0	Ventricle	Gpnmb
0	-0.370481	0.468	0.699	0	Ventricle	Rplp0
0	-0.371763	0.339	0.591	0	Ventricle	Ifitm2
0	-0.37205	0.741	0.909	0	Ventricle	Actb
0	-0.372947	0.326	0.564	0	Ventricle	Rps27a
0	-0.373102	0.232	0.471	0	Ventricle	Mfap5
0	-0.374245	0.216	0.455	0	Ventricle	Pcolce
0	-0.375048	0.253	0.495	0	Ventricle	Fbn1
0	-0.375979	0.144	0.37	0	Ventricle	Col5a2
0	-0.379416	0.413	0.675	0	Ventricle	Vmp1
0	-0.379469	0.272	0.509	0	Ventricle	Rps23
0	-0.380771	0.111	0.327	0	Ventricle	Ms4a6c
0	-0.381596	0.239	0.476	0	Ventricle	Ctla2a
0	-0.38399	0.117	0.333	0	Ventricle	Cyba
0	-0.38459	0.094	0.294	0	Ventricle	S100a8
0	-0.389497	0.331	0.592	0	Ventricle	C3
0	-0.391522	0.214	0.456	0	Ventricle	Tpm3
0	-0.39161	0.162	0.387	0	Ventricle	Tmsb10
0	-0.392225	0.14	0.369	0	Ventricle	S100a11
0	-0.392375	0.118	0.336	0	Ventricle	Cd52
0	-0.3959	0.443	0.691	0	Ventricle	Rpl12
0	-0.39658	0.436	0.621	0	Ventricle	Myl4
0	-0.398389	0.183	0.42	0	Ventricle	Sh3bgrl3
0	-0.402689	0.323	0.592	0	Ventricle	Gm10076
0	-0.403355	0.257	0.518	0	Ventricle	Igfbp4
0	-0.403462	0.121	0.348	0	Ventricle	Ccl6
0	-0.406316	0.116	0.344	0	Ventricle	Fn1
0	-0.409104	0.249	0.502	0	Ventricle	Gpx1
0	-0.409624	0.245	0.494	0	Ventricle	S100a10
0	-0.410541	0.325	0.585	0	Ventricle	Fbln2
0	-0.414357	0.45	0.704	0	Ventricle	Fau
0	-0.416049	0.49	0.746	0	Ventricle	Eef1a1
0	-0.418327	0.134	0.368	0	Ventricle	Saa3
0	-0.418422	0.242	0.499	0	Ventricle	Arpc1b
0	-0.420817	0.091	0.304	0	Ventricle	Igha
0	-0.424266	0.203	0.462	0	Ventricle	Emp1
0	-0.42566	0.582	0.815	0	Ventricle	Mt2
0	-0.426205	0.295	0.566	0	Ventricle	Fstl1
0	-0.426399	0.164	0.412	0	Ventricle	Cfl1
0	-0.428161	0.557	0.796	0	Ventricle	Ctsb
0	-0.428714	0.593	0.829	0	Ventricle	Ifi27l2a
0	-0.429265	0.188	0.444	0	Ventricle	Ctsz
0	-0.431284	0.241	0.507	0	Ventricle	Lgmn
0	-0.432169	0.13	0.373	0	Ventricle	Capg
0	-0.441178	0.221	0.485	0	Ventricle	Fxyd5
0	-0.442955	0.15	0.4	0	Ventricle	Ccl2
0	-0.443673	0.138	0.375	0	Ventricle	Igkc
0	-0.443751	0.412	0.685	0	Ventricle	Grn
0	-0.446754	0.371	0.642	0	Ventricle	Ctsl
0	-0.449511	0.155	0.413	0	Ventricle	Tyrobp
0	-0.450606	0.284	0.558	0	Ventricle	Crip1
0	-0.455045	0.114	0.354	0	Ventricle	Hp
0	-0.456217	0.137	0.392	0	Ventricle	Ms4a6d
0	-0.458246	0.513	0.782	0	Ventricle	Bgn
0	-0.471075	0.123	0.38	0	Ventricle	Plac8
0	-0.47561	0.236	0.514	0	Ventricle	Serpina3n
0	-0.477811	0.463	0.725	0	Ventricle	Lgals1
0	-0.483731	0.169	0.436	0	Ventricle	Ccl7
0	-0.486018	0.445	0.719	0	Ventricle	Lyz2
0	-0.486465	0.267	0.561	0	Ventricle	Npc2
0	-0.486953	0.201	0.479	0	Ventricle	Fcer1g
0	-0.504637	0.296	0.573	0	Ventricle	CVB3
0	-0.528994	0.372	0.664	0	Ventricle	Ftl1
0	-0.5327	0.437	0.733	0	Ventricle	S100a6
0	-0.541867	0.377	0.688	0	Ventricle	Vim
0	-0.543959	0.311	0.629	0	Ventricle	Col1a1
0	-0.54557	0.344	0.66	0	Ventricle	Col1a2
0	-0.548057	0.169	0.454	0	Ventricle	S100a4
0	-0.564812	0.359	0.677	0	Ventricle	Col3a1
0	-0.568782	0.33	0.634	0	Ventricle	Timp1
0	-0.569851	0.233	0.54	0	Ventricle	Ctss
0	-0.571806	0.145	0.428	0	Ventricle	Lgals3
0	-0.628614	0.195	0.495	0	Ventricle	Ly6c2
0	-0.659908	0.237	0.544	0	Ventricle	Spp1
0	0.967984	0.743	0.251	0	Myocarditic region	Spp1
0	0.89035	0.677	0.213	0	Myocarditic region	Ly6c2
0	0.808472	0.819	0.348	0	Myocarditic region	Timp1
0	0.799509	0.718	0.255	0	Myocarditic region	Ctss
0	0.798936	0.592	0.164	0	Myocarditic region	Lgals3
0	0.793496	0.633	0.185	0	Myocarditic region	S100a4
0	0.780867	0.752	0.308	0	Myocarditic region	CVB3
0	0.739289	0.798	0.338	0	Myocarditic region	Col1a1
0	0.724458	0.882	0.465	0	Myocarditic region	S100a6
0	0.724324	0.607	0.182	0	Myocarditic region	Ccl7
0	0.72099	0.823	0.395	0	Myocarditic region	Col3a1
0	0.718763	0.816	0.375	0	Myocarditic region	Col1a2
0	0.691535	0.874	0.482	0	Myocarditic region	Lgals1
0	0.690219	0.64	0.22	0	Myocarditic region	Fcer1g
0	0.685558	0.799	0.405	0	Myocarditic region	Ftl1
0	0.685222	0.825	0.413	0	Myocarditic region	Vim
0	0.679167	0.567	0.159	0	Myocarditic region	Ccl2
0	0.666168	0.549	0.151	0	Myocarditic region	Ms4a6d
0	0.660576	0.858	0.471	0	Myocarditic region	Lyz2
0	0.655372	0.525	0.142	0	Myocarditic region	Plac8
0	0.646814	0.707	0.296	0	Myocarditic region	Npc2
0	0.643051	0.665	0.259	0	Myocarditic region	Serpina3n
0	0.635123	0.563	0.173	0	Myocarditic region	Tyrobp
0	0.625573	0.518	0.145	0	Myocarditic region	Capg
0	0.620313	0.745	0.34	0	Myocarditic region	Fbln2
0	0.615754	0.63	0.242	0	Myocarditic region	Fxyd5
0	0.615617	0.615	0.22	0	Myocarditic region	Emp1
0	0.61417	0.508	0.156	0	Myocarditic region	Igkc
0	0.606549	0.43	0.105	0	Myocarditic region	Igha
0	0.606132	0.653	0.262	0	Myocarditic region	Lgmn
0	0.6034	0.508	0.149	0	Myocarditic region	Saa3
0	0.599674	0.552	0.183	0	Myocarditic region	Cfl1
0	0.598588	0.586	0.208	0	Myocarditic region	Ctsz
0	0.596441	0.928	0.606	0	Myocarditic region	Mt2
0	0.595653	0.899	0.545	0	Myocarditic region	Bgn
0	0.59474	0.813	0.441	0	Myocarditic region	Grn
0	0.584564	0.712	0.318	0	Myocarditic region	Fstl1
0	0.582644	0.633	0.264	0	Myocarditic region	S100a10
0	0.578205	0.637	0.264	0	Myocarditic region	Arpc1b
0	0.576216	0.761	0.403	0	Myocarditic region	Ctsl
0	0.574938	0.558	0.199	0	Myocarditic region	Sh3bgrl3
0	0.572896	0.467	0.132	0	Myocarditic region	Cd52
0	0.572373	0.899	0.586	0	Myocarditic region	Ctsb
0	0.572178	0.466	0.129	0	Myocarditic region	Cyba
0	0.558455	0.459	0.124	0	Myocarditic region	Ms4a6c
0	0.558141	0.644	0.267	0	Myocarditic region	Fbn1
0	0.555984	0.399	0.096	0	Myocarditic region	Gpnmb
0	0.553296	0.475	0.136	0	Myocarditic region	Hp
0	0.551399	0.617	0.246	0	Myocarditic region	Mfap5
0	0.550816	0.472	0.14	0	Myocarditic region	Ccl6
0	0.541348	0.585	0.235	0	Myocarditic region	Tpm3
0	0.535204	0.494	0.158	0	Myocarditic region	S100a11
0	0.534809	0.589	0.234	0	Myocarditic region	Pcolce
0	0.533009	0.573	0.222	0	Myocarditic region	Col15a1
0	0.530784	0.408	0.108	0	Myocarditic region	S100a8
0	0.529227	0.37	0.072	0	Myocarditic region	Lilrb4a
0	0.529149	0.454	0.133	0	Myocarditic region	Cotl1
0	0.524957	0.456	0.135	0	Myocarditic region	Postn
0	0.521771	0.497	0.161	0	Myocarditic region	Col5a2
0	0.520172	0.431	0.117	0	Myocarditic region	Cstb
0	0.519553	0.454	0.14	0	Myocarditic region	Fn1
0	0.518323	0.644	0.3	0	Myocarditic region	Pfn1
0	0.515962	0.616	0.278	0	Myocarditic region	Gpx1
0	0.514325	0.495	0.185	0	Myocarditic region	Tmsb10
0	0.514008	0.455	0.139	0	Myocarditic region	Srgn
0	0.510866	0.712	0.354	0	Myocarditic region	Gm10076
0	0.509064	0.349	0.072	0	Myocarditic region	Chil3
0	0.50491	0.978	0.762	0	Myocarditic region	Actb
0	0.504238	0.91	0.629	0	Myocarditic region	Ifi27l2a
0	0.50382	0.467	0.153	0	Myocarditic region	Laptm5
0	0.501521	0.798	0.441	0	Myocarditic region	Vmp1
0	0.498376	0.804	0.484	0	Myocarditic region	Fau
0	0.497166	0.416	0.116	0	Myocarditic region	Tgfbi
0	0.496083	0.58	0.249	0	Myocarditic region	Anxa2
0	0.495387	0.657	0.324	0	Myocarditic region	Crip1
0	0.492977	0.664	0.318	0	Myocarditic region	Cd63
0	0.492813	0.797	0.473	0	Myocarditic region	Rpl12
0	0.492392	0.408	0.109	0	Myocarditic region	Ccl9
0	0.489344	0.711	0.366	0	Myocarditic region	Ifitm2
0	0.48817	0.398	0.103	0	Myocarditic region	Aldh1a2
0	0.48591	0.632	0.297	0	Myocarditic region	Ppib
0	0.485557	0.413	0.122	0	Myocarditic region	Cxcl14
0	0.484851	0.451	0.136	0	Myocarditic region	Lox
0	0.484813	0.49	0.178	0	Myocarditic region	Col8a1
0	0.484761	0.614	0.282	0	Myocarditic region	Tspo
0	0.477161	0.71	0.381	0	Myocarditic region	Fhl1
0	0.472456	0.412	0.117	0	Myocarditic region	Crlf1
0	0.471242	0.365	0.1	0	Myocarditic region	Cxcl10
0	0.469145	0.801	0.495	0	Myocarditic region	Rplp0
0	0.467505	0.485	0.177	0	Myocarditic region	Cfb
0	0.461611	0.407	0.12	0	Myocarditic region	Mmp3
0	0.46136	0.667	0.355	0	Myocarditic region	Rps27a
0	0.460801	0.505	0.192	0	Myocarditic region	Col6a2
0	0.459354	0.519	0.199	0	Myocarditic region	Loxl1
0	0.459342	0.513	0.203	0	Myocarditic region	Plin2
0	0.458992	0.347	0.082	0	Myocarditic region	Ms4a4c
0	0.458734	0.645	0.315	0	Myocarditic region	Arhgdia
0	0.458076	0.594	0.276	0	Myocarditic region	Tagln2
0	0.457307	0.633	0.304	0	Myocarditic region	Msn
0	0.455288	0.568	0.25	0	Myocarditic region	Rap1b
0	0.455187	0.452	0.153	0	Myocarditic region	Col5a1
0	0.453216	0.903	0.635	0	Myocarditic region	Rpsa
0	0.452507	0.585	0.256	0	Myocarditic region	Myh9
0	0.451609	0.594	0.277	0	Myocarditic region	Akr1a1
0	0.451157	0.736	0.43	0	Myocarditic region	Rps26
0	0.45088	0.79	0.495	0	Myocarditic region	Rpl18a
0	0.448443	0.335	0.076	0	Myocarditic region	Msr1
0	0.448313	0.747	0.446	0	Myocarditic region	Rpl11
0	0.448234	0.605	0.279	0	Myocarditic region	Lmna
0	0.448142	0.353	0.087	0	Myocarditic region	Mpeg1
0	0.447969	0.755	0.438	0	Myocarditic region	Lgals3bp
0	0.447959	0.454	0.16	0	Myocarditic region	Nmrk2
0	0.447444	0.804	0.507	0	Myocarditic region	Rps15a
0	0.447383	0.832	0.53	0	Myocarditic region	Rack1
0	0.446808	0.426	0.138	0	Myocarditic region	Thbs1
0	0.446516	0.811	0.513	0	Myocarditic region	Rpl13
0	0.444008	0.402	0.126	0	Myocarditic region	Pf4
0	0.44196	0.601	0.304	0	Myocarditic region	Rps23
0	0.441586	0.64	0.338	0	Myocarditic region	Rps4x
0	0.439961	0.923	0.675	0	Myocarditic region	Sparc
0	0.438411	0.639	0.333	0	Myocarditic region	Rpl36a
0	0.438253	0.821	0.533	0	Myocarditic region	Eef1a1
0	0.437992	0.386	0.118	0	Myocarditic region	Slfn2
0	0.436964	0.406	0.126	0	Myocarditic region	Gda
0	0.436822	0.818	0.5	0	Myocarditic region	Igfbp7
0	0.436758	0.49	0.2	0	Myocarditic region	Txn1
0	0.436225	0.751	0.46	0	Myocarditic region	Rpl17
0	0.435939	0.643	0.326	0	Myocarditic region	P4hb
0	0.435002	0.472	0.177	0	Myocarditic region	Col6a1
0	0.433922	0.46	0.166	0	Myocarditic region	Sdc4
0	0.433095	0.376	0.108	0	Myocarditic region	Anxa1
0	0.432296	0.534	0.24	0	Myocarditic region	Pabpc1
0	0.431429	0.682	0.358	0	Myocarditic region	Rtn4
0	0.430214	0.428	0.142	0	Myocarditic region	Tuba1c
0	0.429132	0.549	0.253	0	Myocarditic region	H3f3b
0	0.428872	0.455	0.165	0	Myocarditic region	Adamts2
0	0.42792	0.579	0.279	0	Myocarditic region	Rpl3
0	0.427717	0.884	0.622	0	Myocarditic region	Rpl32
0	0.427331	0.344	0.088	0	Myocarditic region	Gm15832
0	0.42573	0.735	0.44	0	Myocarditic region	Rpl18
0	0.425266	0.368	0.105	0	Myocarditic region	Lcp1
0	0.425156	0.565	0.253	0	Myocarditic region	Flna
0	0.424399	0.883	0.618	0	Myocarditic region	Rpl13a
0	0.422386	0.513	0.214	0	Myocarditic region	Tubb5
0	0.419384	0.772	0.483	0	Myocarditic region	Rpl38
0	0.41932	0.475	0.188	0	Myocarditic region	Tmem176b
0	0.41838	0.526	0.247	0	Myocarditic region	Rpl35
0	0.418245	0.417	0.14	0	Myocarditic region	Clic1
0	0.417716	0.83	0.56	0	Myocarditic region	Rps19
0	0.417296	0.661	0.371	0	Myocarditic region	Rps18
0	0.415957	0.526	0.239	0	Myocarditic region	Tuba1b
0	0.415654	0.565	0.276	0	Myocarditic region	Rpl5
0	0.41539	0.449	0.176	0	Myocarditic region	Samhd1
0	0.415363	0.671	0.376	0	Myocarditic region	Rpl34
0	0.415111	0.679	0.391	0	Myocarditic region	Rps2
0	0.412845	0.55	0.256	0	Myocarditic region	Anxa5
0	0.412253	0.615	0.301	0	Myocarditic region	Hnrnpab
0	0.410522	0.813	0.538	0	Myocarditic region	Rpl37
0	0.409802	0.312	0.069	0	Myocarditic region	Cd53
0	0.40954	0.496	0.208	0	Myocarditic region	Gm14164
0	0.409392	0.572	0.286	0	Myocarditic region	Ptma
0	0.409202	0.736	0.449	0	Myocarditic region	Rpl39
0	0.409073	0.817	0.544	0	Myocarditic region	Rps9
0	0.408842	0.29	0.058	0	Myocarditic region	Plek
0	0.407609	0.651	0.359	0	Myocarditic region	Calr
0	0.406453	0.594	0.303	0	Myocarditic region	Atox1
0	0.405772	0.652	0.361	0	Myocarditic region	Calm1
0	0.4057	0.68	0.371	0	Myocarditic region	C3
0	0.404385	0.751	0.469	0	Myocarditic region	Rpl14
0	0.402901	0.452	0.188	0	Myocarditic region	Rpl10a
0	0.402517	0.251	0.039	0	Myocarditic region	Ifi209
0	0.401105	0.301	0.067	0	Myocarditic region	Ccl8
0	0.400294	0.537	0.25	0	Myocarditic region	Shisa5
0	0.398828	0.968	0.791	0	Myocarditic region	Rpl41
0	0.398736	0.314	0.078	0	Myocarditic region	Wfdc17
0	0.398327	0.446	0.165	0	Myocarditic region	Serpine1
0	0.398308	0.747	0.468	0	Myocarditic region	Rps13
0	0.398022	0.802	0.534	0	Myocarditic region	Rpl31
0	0.397841	0.618	0.338	0	Myocarditic region	Rpl24
0	0.396946	0.347	0.1	0	Myocarditic region	Arhgdib
0	0.395651	0.923	0.686	0	Myocarditic region	Rps20
0	0.395172	0.702	0.423	0	Myocarditic region	Rpl28
0	0.394808	0.609	0.332	0	Myocarditic region	Rpl19
0	0.394689	0.539	0.254	0	Myocarditic region	Lum
0	0.394551	0.837	0.585	0	Myocarditic region	Rps12
0	0.394462	0.345	0.1	0	Myocarditic region	Ifi204
0	0.39336	0.977	0.812	0	Myocarditic region	Mgp
0	0.393113	0.267	0.05	0	Myocarditic region	Slfn4
0	0.393037	0.373	0.121	0	Myocarditic region	Emp3
0	0.391946	0.539	0.259	0	Myocarditic region	Serpinh1
0	0.391814	0.46	0.189	0	Myocarditic region	Ucp2
0	0.390758	0.292	0.065	0	Myocarditic region	Coro1a
0	0.390613	0.445	0.192	0	Myocarditic region	Rpl10
0	0.390507	0.295	0.066	0	Myocarditic region	Cd68
0	0.390347	0.36	0.11	0	Myocarditic region	Cndp2
0	0.390292	0.315	0.083	0	Myocarditic region	Ctsc
0	0.390164	0.557	0.266	0	Myocarditic region	Tuba1a
0	0.389427	0.304	0.076	0	Myocarditic region	Ccl5
0	0.388804	0.41	0.151	0	Myocarditic region	Arpc4
0	0.386078	0.389	0.134	0	Myocarditic region	Litaf
0	0.385878	0.369	0.122	0	Myocarditic region	Sat1
0	0.384411	0.503	0.242	0	Myocarditic region	Rps16
0	0.384395	0.543	0.261	0	Myocarditic region	Abi1
0	0.384338	0.489	0.222	0	Myocarditic region	Arpc2
0	0.384065	0.332	0.095	0	Myocarditic region	Tnc
0	0.383705	0.839	0.582	0	Myocarditic region	Rpl8
0	0.383693	0.615	0.333	0	Myocarditic region	Eif5a
0	0.382883	0.772	0.483	0	Myocarditic region	Rpl4
0	0.382417	0.401	0.149	0	Myocarditic region	Rbp1
0	0.382195	0.64	0.358	0	Myocarditic region	Tapbp
0	0.381371	0.38	0.129	0	Myocarditic region	Coro1c
0	0.380763	0.559	0.299	0	Myocarditic region	Psap
0	0.379187	0.802	0.545	0	Myocarditic region	Rps8
0	0.378582	0.785	0.521	0	Myocarditic region	Rpl30
0	0.378467	0.619	0.334	0	Myocarditic region	Selenow
0	0.377589	0.402	0.146	0	Myocarditic region	Rcn3
0	0.377289	0.721	0.436	0	Myocarditic region	Serping1
0	0.377082	0.652	0.377	0	Myocarditic region	C1qa
0	0.376848	0.609	0.325	0	Myocarditic region	Fkbp1a
0	0.376768	0.599	0.322	0	Myocarditic region	Rpl27
0	0.376745	0.516	0.24	0	Myocarditic region	Rrbp1
0	0.376132	0.304	0.08	0	Myocarditic region	Pla2g7
0	0.375359	0.47	0.198	0	Myocarditic region	Gm2000
0	0.375049	0.343	0.106	0	Myocarditic region	Col6a3
0	0.374547	0.501	0.228	0	Myocarditic region	Vamp8
0	0.374384	0.555	0.276	0	Myocarditic region	Ctla2a
0	0.373768	0.363	0.12	0	Myocarditic region	Frzb
0	0.373258	0.655	0.365	0	Myocarditic region	Gnai2
0	0.372655	0.472	0.215	0	Myocarditic region	C1qc
0	0.370164	0.733	0.46	0	Myocarditic region	Rpl23
0	0.369593	0.441	0.18	0	Myocarditic region	Serpinf1
0	0.368614	0.473	0.215	0	Myocarditic region	C1qb
0	0.368401	0.621	0.343	0	Myocarditic region	Gabarap
0	0.368149	0.798	0.541	0	Myocarditic region	Ly6e
0	0.368103	0.288	0.07	0	Myocarditic region	C3ar1
0	0.367902	0.257	0.048	0	Myocarditic region	Lilr4b
0	0.367874	0.417	0.166	0	Myocarditic region	Sdcbp
0	0.366529	0.299	0.075	0	Myocarditic region	Alox5ap
0	0.365446	0.921	0.718	0	Myocarditic region	Rplp1
0	0.365426	0.541	0.259	0	Myocarditic region	Tspan4
0	0.364227	0.351	0.116	0	Myocarditic region	Serpine2
0	0.363596	0.514	0.253	0	Myocarditic region	Rpl27a
0	0.363557	0.424	0.17	0	Myocarditic region	Sdc3
0	0.362753	0.401	0.169	0	Myocarditic region	Gm10260
0	0.362442	0.321	0.096	0	Myocarditic region	Id2
0	0.362376	0.24	0.044	0	Myocarditic region	Il1rn
0	0.361731	0.427	0.175	0	Myocarditic region	Zyx
0	0.361614	0.372	0.13	0	Myocarditic region	Bmp1
0	0.361174	0.627	0.339	0	Myocarditic region	Col4a2
0	0.360543	0.268	0.059	0	Myocarditic region	Fcgr1
0	0.359908	0.448	0.193	0	Myocarditic region	Gns
0	0.359865	0.809	0.549	0	Myocarditic region	Col4a1
0	0.359612	0.498	0.247	0	Myocarditic region	Rpl6
0	0.359609	0.38	0.152	0	Myocarditic region	Rps6
0	0.359387	0.472	0.208	0	Myocarditic region	Rpn2
0	0.359234	0.415	0.162	0	Myocarditic region	Rab5c
0	0.358945	0.92	0.716	0	Myocarditic region	Tmsb4x
0	0.358216	0.527	0.271	0	Myocarditic region	Rsad2
0	0.357822	0.595	0.32	0	Myocarditic region	Eef1b2
0	0.357236	0.712	0.453	0	Myocarditic region	Rps28
0	0.356951	0.432	0.176	0	Myocarditic region	Pdia3
0	0.35641	0.579	0.301	0	Myocarditic region	Nudcd3
0	0.356332	0.863	0.635	0	Myocarditic region	Rps24
0	0.35628	0.3	0.081	0	Myocarditic region	Fcgr3
0	0.35595	0.743	0.484	0	Myocarditic region	Rps10
0	0.354708	0.291	0.075	0	Myocarditic region	Pld4
0	0.354619	0.307	0.088	0	Myocarditic region	Vcan
0	0.354554	0.703	0.439	0	Myocarditic region	Rps3
0	0.354123	0.475	0.219	0	Myocarditic region	Mrpl52
0	0.35384	0.367	0.13	0	Myocarditic region	Serp1
0	0.353484	0.93	0.737	0	Myocarditic region	Ifitm3
0	0.353233	0.345	0.114	0	Myocarditic region	Tmem176a
0	0.352067	0.638	0.367	0	Myocarditic region	Rps25
0	0.35175	0.36	0.125	0	Myocarditic region	Lcn2
0	0.351476	0.346	0.118	0	Myocarditic region	Rnh1
0	0.351022	0.296	0.08	0	Myocarditic region	Itgam
0	0.350206	0.417	0.172	0	Myocarditic region	Efhd2
0	0.349744	0.471	0.228	0	Myocarditic region	Sept11
0	0.347725	0.301	0.088	0	Myocarditic region	Ifi202b
0	0.347581	0.473	0.223	0	Myocarditic region	Ccdc80
0	0.34736	0.535	0.27	0	Myocarditic region	Gnb2
0	0.344206	0.443	0.2	0	Myocarditic region	Myl6
0	0.34393	0.349	0.123	0	Myocarditic region	Actr3
0	0.343835	0.457	0.201	0	Myocarditic region	Slc3a2
0	0.34145	0.402	0.162	0	Myocarditic region	Sgk1
0	0.34137	0.5	0.246	0	Myocarditic region	Cdc42
0	0.340928	0.946	0.772	0	Myocarditic region	H2-K1
0	0.340876	0.451	0.211	0	Myocarditic region	Eef1g
0	0.340476	0.446	0.201	0	Myocarditic region	Clta
0	0.339615	0.342	0.119	0	Myocarditic region	Arpc5
0	0.338869	0.327	0.106	0	Myocarditic region	Lrrc59
0	0.338014	0.766	0.524	0	Myocarditic region	Rplp2
0	0.337744	0.312	0.095	0	Myocarditic region	Tcirg1
0	0.337463	0.76	0.517	0	Myocarditic region	Rpl37a
0	0.337302	0.561	0.296	0	Myocarditic region	Ncl
0	0.337215	0.911	0.711	0	Myocarditic region	Ly6a
0	0.337167	0.571	0.32	0	Myocarditic region	Rpl22
0	0.336869	0.384	0.153	0	Myocarditic region	Iqgap1
0	0.33643	0.549	0.301	0	Myocarditic region	Rps11
0	0.336198	0.356	0.132	0	Myocarditic region	Pdgfra
0	0.335806	0.384	0.153	0	Myocarditic region	Tpm4
0	0.335774	0.251	0.053	0	Myocarditic region	Itgb2
0	0.33427	0.43	0.185	0	Myocarditic region	Ap2s1
0	0.333844	0.558	0.295	0	Myocarditic region	Mcl1
0	0.33362	0.33	0.113	0	Myocarditic region	Lst1
0	0.333193	0.84	0.617	0	Myocarditic region	Pkm
0	0.331184	0.736	0.49	0	Myocarditic region	Rps14
0	0.331123	0.351	0.126	0	Myocarditic region	Nme1
0	0.330625	0.417	0.175	0	Myocarditic region	Cebpb
0	0.330172	0.573	0.309	0	Myocarditic region	Igfbp4
0	0.330148	0.972	0.843	0	Myocarditic region	Mt1
0	0.32951	0.493	0.245	0	Myocarditic region	Psmb10
0	0.329129	0.388	0.155	0	Myocarditic region	H13
0	0.329036	0.354	0.131	0	Myocarditic region	Aebp1
0	0.328851	0.405	0.17	0	Myocarditic region	Ecm1
0	0.327315	0.663	0.401	0	Myocarditic region	Capns1
0	0.326891	0.759	0.513	0	Myocarditic region	Rps5
0	0.326411	0.358	0.133	0	Myocarditic region	Eif6
0	0.32633	0.302	0.092	0	Myocarditic region	Tubb6
0	0.325553	0.425	0.189	0	Myocarditic region	H2afj
0	0.324904	0.568	0.304	0	Myocarditic region	Axl
0	0.324236	0.471	0.227	0	Myocarditic region	Gdi2
0	0.324033	0.351	0.132	0	Myocarditic region	Csf1r
0	0.323885	0.42	0.191	0	Myocarditic region	Fmo2
0	0.323292	0.459	0.228	0	Myocarditic region	AW112010
0	0.323207	0.299	0.095	0	Myocarditic region	Aprt
0	0.323093	0.359	0.137	0	Myocarditic region	Sod3
0	0.322827	0.525	0.282	0	Myocarditic region	Psmb8
0	0.32257	0.844	0.627	0	Myocarditic region	Rps15
0	0.322275	0.384	0.154	0	Myocarditic region	Wdr1
0	0.322069	0.374	0.151	0	Myocarditic region	Atp1b3
0	0.321818	0.534	0.295	0	Myocarditic region	Rps7
0	0.31956	0.449	0.21	0	Myocarditic region	Ywhab
0	0.319283	0.536	0.292	0	Myocarditic region	Prdx1
0	0.319056	0.292	0.098	0	Myocarditic region	F13a1
0	0.318201	0.611	0.356	0	Myocarditic region	Ppp1ca
0	0.317865	0.419	0.197	0	Myocarditic region	Rpl21
0	0.317352	0.259	0.068	0	Myocarditic region	Ms4a6b
0	0.316974	0.53	0.28	0	Myocarditic region	Calu
0	0.315213	0.236	0.051	0	Myocarditic region	Emb
0	0.314977	0.869	0.661	0	Myocarditic region	Rps27
0	0.314179	0.423	0.188	0	Myocarditic region	Pmp22
0	0.314043	0.293	0.093	0	Myocarditic region	Fam49b
0	0.31403	0.4	0.172	0	Myocarditic region	Gm11361
0	0.313977	0.809	0.571	0	Myocarditic region	Nppb
0	0.313565	0.419	0.189	0	Myocarditic region	Serpinb6a
0	0.313118	0.257	0.066	0	Myocarditic region	Cfp
0	0.31296	0.284	0.083	0	Myocarditic region	C1qtnf6
0	0.312243	0.539	0.291	0	Myocarditic region	Wdr89
0	0.311871	0.415	0.186	0	Myocarditic region	Tgfbr2
0	0.311249	0.229	0.05	0	Myocarditic region	Serpina3g
0	0.310885	0.5	0.261	0	Myocarditic region	Rac1
0	0.309601	0.813	0.586	0	Myocarditic region	Rpl36
0	0.309121	0.24	0.057	0	Myocarditic region	Cybb
0	0.308983	0.565	0.316	0	Myocarditic region	Lrp1
0	0.308456	0.705	0.465	0	Myocarditic region	Rpl7
0	0.308018	0.695	0.46	0	Myocarditic region	Rpl9
0	0.307907	0.383	0.161	0	Myocarditic region	Ssr4
0	0.307775	0.408	0.181	0	Myocarditic region	Gorasp2
0	0.307735	0.193	0.026	0	Myocarditic region	Ifi214
0	0.30768	0.192	0.034	0	Myocarditic region	Ighg2c
0	0.306176	0.519	0.276	0	Myocarditic region	Hnrnpk
0	0.30536	0.328	0.121	0	Myocarditic region	Mmp14
0	0.304881	0.375	0.155	0	Myocarditic region	Pfkp
0	0.304705	0.269	0.077	0	Myocarditic region	Ptpn18
0	0.304186	0.424	0.194	0	Myocarditic region	Surf4
0	0.303953	0.454	0.224	0	Myocarditic region	Capzb
0	0.302707	0.27	0.081	0	Myocarditic region	Dab2
0	0.302302	0.642	0.385	0	Myocarditic region	Tgm2
0	0.302288	0.525	0.278	0	Myocarditic region	Gnb1
0	0.301736	0.477	0.241	0	Myocarditic region	Calm2
0	0.300943	0.25	0.064	0	Myocarditic region	Rac2
0	0.300939	0.429	0.198	0	Myocarditic region	Ywhaz
0	0.300939	0.681	0.428	0	Myocarditic region	Itgb1
0	0.300614	0.348	0.136	0	Myocarditic region	Pdia6
0	0.300337	0.624	0.374	0	Myocarditic region	Ube2d3
0	0.300265	0.291	0.094	0	Myocarditic region	Rnf19b
0	0.299765	0.743	0.5	0	Myocarditic region	Irf7
0	0.299563	0.443	0.214	0	Myocarditic region	Tmed10
0	0.299092	0.781	0.548	0	Myocarditic region	Rps21
0	0.298358	0.585	0.353	0	Myocarditic region	Rpl23a
0	0.297962	0.59	0.354	0	Myocarditic region	Sem1
0	0.297249	0.232	0.053	0	Myocarditic region	Ifi30
0	0.296885	0.308	0.107	0	Myocarditic region	Fuca1
0	0.296587	0.558	0.316	0	Myocarditic region	Slc25a5
0	0.296324	0.357	0.149	0	Myocarditic region	Pitpna
0	0.296112	0.602	0.345	0	Myocarditic region	Slc38a2
0	0.29561	0.339	0.135	0	Myocarditic region	Lsp1
0	0.295298	0.382	0.17	0	Myocarditic region	Capza2
0	0.295234	0.33	0.128	0	Myocarditic region	Ace
0	0.295129	0.485	0.257	0	Myocarditic region	Eif3f
0	0.295128	0.407	0.185	0	Myocarditic region	Chmp4b
0	0.294946	0.246	0.066	0	Myocarditic region	Arhgap45
0	0.294486	0.345	0.147	0	Myocarditic region	Zeb2
0	0.294173	0.452	0.222	0	Myocarditic region	Lhfp
0	0.293251	0.564	0.321	0	Myocarditic region	Lamp2
0	0.292921	0.249	0.07	0	Myocarditic region	Aif1
0	0.292841	0.701	0.471	0	Myocarditic region	Rps17
0	0.292645	0.392	0.177	0	Myocarditic region	Ctsa
0	0.292167	0.337	0.134	0	Myocarditic region	Klf6
0	0.290993	0.298	0.106	0	Myocarditic region	Sh3bgrl
0	0.290796	0.301	0.108	0	Myocarditic region	Tmed3
0	0.290675	0.442	0.222	0	Myocarditic region	Timp2
0	0.290231	0.233	0.057	0	Myocarditic region	Loxl3
0	0.288801	0.344	0.138	0	Myocarditic region	2410006H16Rik
0	0.288616	0.417	0.196	0	Myocarditic region	Tnfrsf1a
0	0.287803	0.358	0.155	0	Myocarditic region	Klf13
0	0.287202	0.3	0.107	0	Myocarditic region	Il4ra
0	0.286494	0.484	0.252	0	Myocarditic region	Plec
0	0.286255	0.365	0.158	0	Myocarditic region	Man2a1
0	0.285607	0.334	0.136	0	Myocarditic region	Atp6v0e
0	0.285071	0.252	0.074	0	Myocarditic region	Loxl2
0	0.28466	0.534	0.302	0	Myocarditic region	Psmb4
0	0.283749	0.325	0.126	0	Myocarditic region	Asah1
0	0.283281	0.801	0.571	0	Myocarditic region	Ldha
0	0.283096	0.197	0.035	0	Myocarditic region	Adam8
0	0.282955	0.741	0.522	0	Myocarditic region	Rps29
0	0.282565	0.2	0.042	0	Myocarditic region	Ptx3
0	0.282498	0.32	0.122	0	Myocarditic region	Sec61a1
0	0.281855	0.454	0.235	0	Myocarditic region	Rab7
0	0.281799	0.585	0.352	0	Myocarditic region	Elob
0	0.281565	0.771	0.546	0	Myocarditic region	Lamp1
0	0.281443	0.305	0.119	0	Myocarditic region	Gbp2
0	0.281395	0.461	0.239	0	Myocarditic region	BC005537
0	0.281376	0.254	0.078	0	Myocarditic region	Oasl1
0	0.28112	0.284	0.1	0	Myocarditic region	Prelid1
0	0.280969	0.256	0.089	0	Myocarditic region	Cd74
0	0.280655	0.313	0.119	0	Myocarditic region	Cyth3
0	0.280591	0.449	0.226	0	Myocarditic region	Dpep1
0	0.280394	0.244	0.068	0	Myocarditic region	Emilin2
0	0.280043	0.249	0.074	0	Myocarditic region	Plekho2
0	0.280002	0.296	0.106	0	Myocarditic region	Txndc5
0	0.279295	0.328	0.128	0	Myocarditic region	Ddost
0	0.278764	0.221	0.053	0	Myocarditic region	Trem2
0	0.278702	0.499	0.272	0	Myocarditic region	Dazap2
0	0.27864	0.294	0.11	0	Myocarditic region	Actr2
0	0.27818	0.408	0.193	0	Myocarditic region	Calm3
0	0.277033	0.256	0.083	0	Myocarditic region	Ifi47
0	0.276546	0.358	0.155	0	Myocarditic region	Brk1
0	0.276102	0.272	0.088	0	Myocarditic region	Emilin1
0	0.275791	0.259	0.082	0	Myocarditic region	Fam129b
0	0.275702	0.357	0.155	0	Myocarditic region	Errfi1
0	0.275603	0.586	0.355	0	Myocarditic region	Hint1
0	0.275454	0.259	0.08	0	Myocarditic region	Anxa4
0	0.275233	0.258	0.083	0	Myocarditic region	Glrx
0	0.274764	0.466	0.248	0	Myocarditic region	Ptms
0	0.274643	0.301	0.117	0	Myocarditic region	Prg4
0	0.273984	0.335	0.143	0	Myocarditic region	Marcks
0	0.273937	0.392	0.188	0	Myocarditic region	Msrb1
0	0.273751	0.466	0.245	0	Myocarditic region	Tcf25
0	0.273688	0.556	0.315	0	Myocarditic region	Flnc
0	0.273589	0.425	0.21	0	Myocarditic region	Tln1
0	0.273534	0.259	0.085	0	Myocarditic region	Sirpa
0	0.272939	0.388	0.185	0	Myocarditic region	Rpl36al
0	0.27292	0.467	0.248	0	Myocarditic region	Prdx6
0	0.272537	0.505	0.28	0	Myocarditic region	Mtch1
0	0.272526	0.253	0.081	0	Myocarditic region	Vat1
0	0.272206	0.337	0.146	0	Myocarditic region	Rnase4
0	0.272022	0.434	0.22	0	Myocarditic region	Cltc
0	0.271891	0.322	0.127	0	Myocarditic region	Carhsp1
0	0.271819	0.378	0.177	0	Myocarditic region	Rab1a
0	0.27176	0.47	0.252	0	Myocarditic region	Cd47
0	0.271645	0.238	0.066	0	Myocarditic region	Hmox1
0	0.27141	0.458	0.24	0	Myocarditic region	Cygb
0	0.270921	0.213	0.051	0	Myocarditic region	Slc15a3
0	0.270865	0.311	0.122	0	Myocarditic region	Mtpn
0	0.270461	0.219	0.057	0	Myocarditic region	Ifi207
0	0.269704	0.378	0.179	0	Myocarditic region	Irgm1
0	0.269501	0.24	0.073	0	Myocarditic region	Tnfaip2
0	0.269488	0.39	0.188	0	Myocarditic region	Tomm6
0	0.269346	0.406	0.197	0	Myocarditic region	Anxa6
0	0.268792	0.449	0.234	0	Myocarditic region	Actn4
0	0.268285	0.45	0.231	0	Myocarditic region	Nptn
0	0.268156	0.315	0.133	0	Myocarditic region	Bicc1
0	0.267985	0.485	0.261	0	Myocarditic region	Tubb4b
0	0.26779	0.178	0.032	0	Myocarditic region	Apobec1
0	0.267564	0.884	0.696	0	Myocarditic region	Cst3
0	0.267332	0.345	0.151	0	Myocarditic region	Arf4
0	0.266931	0.377	0.17	0	Myocarditic region	Pdlim7
0	0.266894	0.356	0.157	0	Myocarditic region	Wsb2
0	0.266847	0.268	0.091	0	Myocarditic region	Lasp1
0	0.266798	0.583	0.351	0	Myocarditic region	Canx
0	0.266311	0.405	0.202	0	Myocarditic region	Itm2c
0	0.266302	0.374	0.171	0	Myocarditic region	Ssr3
0	0.266237	0.723	0.485	0	Myocarditic region	Ahnak
0	0.265736	0.376	0.175	0	Myocarditic region	Psmb3
0	0.265621	0.27	0.098	0	Myocarditic region	Gpm6b
0	0.265487	0.401	0.194	0	Myocarditic region	Arpp19
0	0.265377	0.417	0.207	0	Myocarditic region	Nfkbia
0	0.265093	0.21	0.05	0	Myocarditic region	Mmp19
0	0.264909	0.26	0.09	0	Myocarditic region	Lyn
0	0.264461	0.85	0.667	0	Myocarditic region	Ctsd
0	0.264035	0.194	0.051	0	Myocarditic region	Fabp5
0	0.263798	0.437	0.22	0	Myocarditic region	C4b
0	0.263632	0.348	0.155	0	Myocarditic region	Fkbp5
0	0.263571	0.472	0.252	0	Myocarditic region	Rarres2
0	0.263169	0.267	0.102	0	Myocarditic region	Ppia
0	0.263063	0.398	0.19	0	Myocarditic region	Eif3b
0	0.262911	0.262	0.09	0	Myocarditic region	Gna13
0	0.262658	0.251	0.08	0	Myocarditic region	Rhog
0	0.262648	0.434	0.22	0	Myocarditic region	Srsf2
0	0.262634	0.47	0.251	0	Myocarditic region	Ifit3
0	0.262077	0.215	0.055	0	Myocarditic region	Apbb1ip
0	0.2616	0.292	0.111	0	Myocarditic region	Manf
0	0.260853	0.241	0.075	0	Myocarditic region	Gm2a
0	0.260238	0.314	0.132	0	Myocarditic region	Selenom
0	0.260188	0.302	0.129	0	Myocarditic region	Slit3
0	0.260001	0.43	0.224	0	Myocarditic region	Rhoa
0	0.259405	0.247	0.089	0	Myocarditic region	Pid1
0	0.259057	0.396	0.19	0	Myocarditic region	Rhoc
0	0.258982	0.26	0.089	0	Myocarditic region	Cap1
0	0.258981	0.309	0.127	0	Myocarditic region	Arpc3
0	0.258179	0.168	0.026	0	Myocarditic region	Ccr1
0	0.258013	0.325	0.139	0	Myocarditic region	Mvp
0	0.25762	0.472	0.254	0	Myocarditic region	Ywhag
0	0.257564	0.351	0.159	0	Myocarditic region	Cald1
0	0.257131	0.285	0.106	0	Myocarditic region	Tmem167
0	0.256694	0.375	0.184	0	Myocarditic region	Isg15
0	0.256261	0.263	0.096	0	Myocarditic region	Snx5
0	0.254947	0.409	0.203	0	Myocarditic region	Slc6a6
0	0.254785	0.339	0.153	0	Myocarditic region	S100a13
0	0.254725	0.578	0.354	0	Myocarditic region	Serbp1
0	0.254638	0.242	0.084	0	Myocarditic region	Mrc1
0	0.25442	0.333	0.149	0	Myocarditic region	Atp6v1g1
0	0.253833	0.188	0.035	0	Myocarditic region	Ftl1-ps1
0	0.253445	0.338	0.151	0	Myocarditic region	Rtp4
0	0.253375	0.208	0.054	0	Myocarditic region	Cyth4
0	0.253158	0.244	0.08	0	Myocarditic region	Unc93b1
0	0.253025	0.724	0.489	0	Myocarditic region	Ccn2
0	0.252719	0.223	0.065	0	Myocarditic region	Ctsh
0	0.252453	0.407	0.209	0	Myocarditic region	Rbms1
0	0.252432	0.346	0.155	0	Myocarditic region	Ifngr1
0	0.252051	0.235	0.074	0	Myocarditic region	Sfrp1
0	0.251507	0.364	0.172	0	Myocarditic region	Cct5
0	0.25105	0.418	0.217	0	Myocarditic region	Rpl9-ps6
0	0.250937	0.32	0.139	0	Myocarditic region	Esd
0	0.250906	0.276	0.104	0	Myocarditic region	Ssr2
0	0.250799	0.437	0.229	0	Myocarditic region	Psmc1
0	0.250668	0.337	0.149	0	Myocarditic region	Hnrnpdl
0	0.25043	0.551	0.322	0	Myocarditic region	Picalm
0	-0.250202	0.883	0.916	0	Myocarditic region	Pln
0	-0.254611	0.877	0.912	0	Myocarditic region	Fabp3
0	-0.257526	0.261	0.315	0	Myocarditic region	Rbm20
0	-0.258292	0.11	0.2	0	Myocarditic region	mt-Nd6
0	-0.268001	0.217	0.293	0	Myocarditic region	Corin
0	-0.268451	0.843	0.887	0	Myocarditic region	D130009I18Rik
0	-0.27472	0.104	0.201	0	Myocarditic region	Mhrt
0	-0.275022	0.802	0.85	0	Myocarditic region	Arhgap21
0	-0.276269	0.481	0.532	0	Myocarditic region	Fhl2
0	-0.277889	0.776	0.829	0	Myocarditic region	Tmtc2
0	-0.278189	0.283	0.349	0	Myocarditic region	Sorbs1
0	-0.279334	0.963	0.978	0	Myocarditic region	mt-Nd4
0	-0.280992	0.333	0.374	0	Myocarditic region	Dmd
0	-0.281312	0.034	0.129	0	Myocarditic region	Hbb-bt
0	-0.285672	0.933	0.952	0	Myocarditic region	Atp2a2
0	-0.290126	0.184	0.278	0	Myocarditic region	Mylk3
0	-0.294802	0.939	0.967	0	Myocarditic region	Mb
0	-0.295857	0.366	0.447	0	Myocarditic region	Myom2
0	-0.296858	0.589	0.579	0	Myocarditic region	Myl7
0	-0.301448	0.988	0.987	0	Myocarditic region	Myh6
0	-0.306124	0.625	0.701	0	Myocarditic region	Idh2
0	-0.306457	0.114	0.209	0	Myocarditic region	Ctnna3
0	-0.306543	0.116	0.224	0	Myocarditic region	Cmya5
0	-0.308284	0.166	0.279	0	Myocarditic region	Gm13938
0	-0.310974	0.892	0.942	0	Myocarditic region	Tcap
0	-0.314976	0.126	0.231	0	Myocarditic region	Gm49130
0	-0.315797	0.651	0.692	0	Myocarditic region	Ryr2
0	-0.325039	0.131	0.248	0	Myocarditic region	Txlnb
0	-0.336304	0.468	0.569	0	Myocarditic region	Myoz2
0	-0.34106	0.406	0.485	0	Myocarditic region	Cacna1c
0	-0.370209	0.17	0.297	0	Myocarditic region	Gm49540
0	-0.379071	0.778	0.848	0	Myocarditic region	mt-Co1
0	-0.408093	0.541	0.66	0	Myocarditic region	mt-Nd5
0	-0.409938	0.667	0.783	0	Myocarditic region	Cox7a1
0	-0.417719	0.766	0.844	0	Myocarditic region	mt-Nd2
0	-0.422701	0.212	0.371	0	Myocarditic region	Hrc
0	-0.422709	0.332	0.435	0	Myocarditic region	Sln
0	-0.43218	0.546	0.683	0	Myocarditic region	Ckmt2
0	-0.437236	0.841	0.904	0	Myocarditic region	Ttn
0	-0.449648	0.671	0.819	0	Myocarditic region	Myh7
0	-0.543146	0.497	0.686	0	Myocarditic region	Ckm
0	-0.59443	0.108	0.308	0	Myocarditic region	Hba-a1
0	-0.679418	0.166	0.389	0	Myocarditic region	Hbb-bs
0	1.22804	0.903	0.351	0	Atria	Sln
0	1.20093	0.947	0.472	0	Atria	Myl4
0	1.17986	0.964	0.538	0	Atria	Myl7
0	0.908062	0.541	0.098	0	Atria	Dkk3
0	0.844331	0.868	0.491	0	Atria	Pam
0	0.82938	0.437	0.035	0	Atria	Mybphl
0	0.75471	0.998	0.931	0	Atria	Nppa
0	0.747786	0.327	0.066	0	Atria	Bmp10
0	0.690292	0.321	0.044	0	Atria	Fgf12
0	0.673866	0.4	0.082	0	Atria	Stard10
0	0.668681	0.354	0.058	0	Atria	Kcnj3
0	0.642581	0.674	0.336	0	Atria	Gm13054
0	0.593581	0.292	0.028	0	Atria	Sbk3
0	0.525644	0.918	0.71	0	Atria	Clu
0	0.513741	0.901	0.678	0	Atria	Gpx3
0	0.440415	0.243	0.069	0	Atria	Erbb4
0	0.440016	0.209	0.018	0	Atria	Hamp
0	0.394527	0.224	0.053	0	Atria	Npr3
0	0.389461	0.41	0.216	0	Atria	Nudt4
0	0.389168	0.209	0.038	0	Atria	Epha4
0	0.382921	0.293	0.136	0	Atria	Vwf
0	0.376382	0.375	0.207	0	Atria	Myl9
0	0.371638	0.507	0.325	0	Atria	Cfh
0	0.365691	0.429	0.233	0	Atria	Mylk3
0	0.364666	0.339	0.165	0	Atria	Doc2g
0	0.356047	0.318	0.154	0	Atria	Igfbp5
0	0.352236	0.183	0.025	0	Atria	Sbk2
0	0.332168	0.372	0.206	0	Atria	Fbln1
0	0.331148	0.192	0.04	0	Atria	Tbx5
0	0.325794	0.211	0.062	0	Atria	Mrps6
0	0.317808	0.152	0.021	0	Atria	Adamts8
0	0.313914	0.323	0.176	0	Atria	Rabgap1l
0	0.308276	0.343	0.179	0	Atria	Cmya5
0	0.301041	0.409	0.245	0	Atria	Art3
0	0.296225	0.286	0.152	0	Atria	Chrm2
0	0.293986	0.21	0.088	0	Atria	Psd3
0	0.293655	0.447	0.287	0	Atria	Cpe
0	0.293327	0.361	0.201	0	Atria	Txlnb
0	0.285396	0.172	0.039	0	Atria	Podn
0	0.283886	0.181	0.063	0	Atria	Angpt1
0	0.277555	0.187	0.057	0	Atria	Myl1
0	0.275611	0.295	0.19	0	Atria	Igfbp3
0	0.264949	0.985	0.942	0	Atria	Atp2a2
0	0.260616	0.62	0.477	0	Atria	Timp3
0	0.260279	0.122	0.012	0	Atria	Mlana
0	0.255457	0.398	0.259	0	Atria	Corin
0	0.251944	0.164	0.047	0	Atria	Sort1
0	0.251081	0.208	0.1	0	Atria	Ahsg
0	-0.259345	0.22	0.335	0	Atria	Emp1
0	-0.261134	0.104	0.225	0	Atria	Thbs1
0	-0.263611	0.231	0.355	0	Atria	Mfap5
0	-0.267434	0.252	0.378	0	Atria	Fbn1
0	-0.278157	0.359	0.469	0	Atria	Col1a1
0	-0.27818	0.12	0.237	0	Atria	Hp
0	-0.280904	0.261	0.376	0	Atria	Serpina3n
0	-0.288915	0.272	0.387	0	Atria	Ctss
0	-0.290763	0.342	0.469	0	Atria	Iigp1
0	-0.291051	0.494	0.583	0	Atria	S100a6
0	-0.293505	0.14	0.273	0	Atria	Col8a1
0	-0.319856	0.207	0.365	0	Atria	Lbh
0	-0.322408	0.17	0.306	0	Atria	Ccl7
0	-0.323662	0.135	0.28	0	Atria	Ccl2
0	-0.328179	0.903	0.956	0	Atria	Myl3
0	-0.336125	0.32	0.46	0	Atria	Fbln2
0	-0.338818	0.483	0.596	0	Atria	Lgals1
0	-0.355805	0.926	0.977	0	Atria	Myl2
0	-0.371236	0.166	0.317	0	Atria	S100a4
0	-0.404877	0.2	0.349	0	Atria	Ly6c2
0	-0.409662	0.323	0.488	0	Atria	Timp1
0	-0.491573	0.272	0.441	0	Atria	CVB3
0	-0.501424	0.55	0.773	0	Atria	Acta1
0	-0.533301	0.211	0.399	0	Atria	Spp1
1.0916e-296	-0.264277	0.184	0.286	3.38789e-292	Atria	Lgals3
0	1.14854	0.603	0.041	0	Blood vessel	Myh11
0	1.07403	0.6	0.097	0	Blood vessel	Tagln
0	0.934108	0.558	0.134	0	Blood vessel	Tpm2
0	0.613801	0.421	0.184	0	Blood vessel	Acta2
0	0.483599	0.402	0.217	0	Blood vessel	Myl9
0	0.385648	0.486	0.328	0	Blood vessel	Flna
0	0.354694	0.25	0.111	0	Blood vessel	Csrp1
0	0.348903	0.214	0.072	0	Blood vessel	Mylk
0	0.325433	0.638	0.5	0	Blood vessel	Sparcl1
0	0.284953	0.161	0.047	0	Blood vessel	Mustn1
0	0.26452	0.132	0.033	0	Blood vessel	Itih4
0	0.253206	0.153	0.044	0	Blood vessel	Sema3g
1.26222e-307	0.319283	0.553	0.405	3.91741e-303	Blood vessel	Crip1
1.68566e-212	0.283305	0.324	0.204	5.2316e-208	Blood vessel	Cald1
4.06813e-184	0.254448	0.246	0.146	1.26259e-179	Blood vessel	Eln
0	0.954877	0.484	0.03	0	Endocardium	H19
0	0.878238	0.453	0.037	0	Endocardium	Igf2
0	0.739072	0.481	0.142	0	Endocardium	Vwf
0	0.287957	0.187	0.067	0	Endocardium	Npr3
1.98429e-163	0.283183	0.467	0.344	6.15844e-159	Endocardium	Ctla2a
7.48301e-158	0.271271	0.469	0.34	2.32243e-153	Endocardium	Cfh
0	1.30861	0.557	0.063	0	Adipose tissue	Cfd
0	1.07392	0.411	0.011	0	Adipose tissue	Car3
0	0.735777	0.458	0.218	0	Adipose tissue	Hp
0	0.616787	0.28	0.06	0	Adipose tissue	Scd1
0	0.612198	0.237	0.005	0	Adipose tissue	Adipoq
0	0.562652	0.219	0.007	0	Adipose tissue	Retn
0	0.5358	0.199	0.004	0	Adipose tissue	Cyp2e1
0	0.48881	0.188	0.004	0	Adipose tissue	Cidec
0	0.302723	0.116	0.015	0	Adipose tissue	Cdo1
0	0.28504	0.106	0.002	0	Adipose tissue	Pck1
6.12755e-306	0.330826	0.74	0.667	1.90175e-301	Adipose tissue	Fabp4
2.36985e-283	0.440861	0.295	0.147	7.35506e-279	Adipose tissue	Mgst1
1.12585e-259	-0.386872	0.454	0.687	3.4942e-255	Adipose tissue	Ryr2
1.32452e-217	0.376277	0.199	0.086	4.11077e-213	Adipose tissue	Scgb1a1
1.27987e-213	-0.295765	0.603	0.805	3.9722e-209	Adipose tissue	Actc1
3.94046e-188	-0.353969	0.337	0.539	1.22296e-183	Adipose tissue	Slc8a1
1.39338e-174	0.382016	0.388	0.273	4.32449e-170	Adipose tissue	C4b
1.37071e-166	0.316329	0.539	0.449	4.25414e-162	Adipose tissue	C3
1.01903e-157	-0.399448	0.224	0.384	3.16265e-153	Adipose tissue	Spp1
5.8616e-156	-0.341	0.286	0.469	1.8192e-151	Adipose tissue	Cacna1c
4.25824e-143	-0.259291	0.56	0.756	1.32159e-138	Adipose tissue	Hspb7
1.18481e-142	0.340162	0.181	0.09	3.67719e-138	Adipose tissue	Ighm
7.14974e-139	-0.292341	0.341	0.523	2.21899e-134	Adipose tissue	Fhl2
4.7778e-122	-0.285119	0.29	0.45	1.48284e-117	Adipose tissue	Fbln2
1.16951e-117	-0.25882	0.375	0.552	3.62971e-113	Adipose tissue	Atp1a1
8.46583e-116	-0.260684	0.291	0.46	2.62746e-111	Adipose tissue	Gapdh
9.28903e-112	-0.284995	0.163	0.299	2.88294e-107	Adipose tissue	Pcdh7
2.09681e-104	-0.258245	0.248	0.394	6.50765e-100	Adipose tissue	Sorbs2
4.88871e-104	-0.276196	0.174	0.305	1.51726e-99	Adipose tissue	S100a4
1.59938e-101	0.260171	0.23	0.141	4.96385e-97	Adipose tissue	Angptl4
7.48595e-100	-0.261219	0.174	0.304	2.32334e-95	Adipose tissue	Rbm20
1.85225e-94	-0.252595	0.18	0.307	5.74864e-90	Adipose tissue	Atp5md
2.15362e-86	-0.25529	0.237	0.367	6.68397e-82	Adipose tissue	Dmd

## Sheet: Table S5
Table S5. Gene lists of nine modules of stereo-seq data
gene	module
Scgb1a1	1
Ighm	1
Pdk4	1
Angptl4	1
Wfdc2	1
Cyp2f2	1
Car3	1
Cfd	1
Bpifb1	1
Itln1	1
Scgb3a1	1
Sftpc	1
Sftpb	1
Muc5b	1
Adipoq	1
Sftpd	1
Krt15	1
Cyp2e1	1
Sec14l3	1
Ltf	1
Cldn3	1
Gpx2	1
AU040972	1
Retn	1
Pck1	1
Cxcl17	1
Cidec	1
Foxj1	1
Agr2	1
Lypd2	1
Aqp3	1
Gm19935	1
Shroom3	1
Clca1	1
Cdhr4	1
Retnla	1
Ager	1
Ucp1	1
Aqp5	1
Smim22	1
Fam183b	1
Krt19	1
Pigr	1
Cldn5	1
BC051019	1
Cldn7	1
Ccdc153	1
Elf3	1
Cxcl13	1
Muc1	1
Cdo1	1
Fmo3	1
Cyp2b10	1
Krt8	1
Epcam	1
Krt18	1
Gp2	1
Plin1	1
Zfp697	1
Nkx2-1	1
Inmt	1
Oit1	1
Adh7	1
Cyp2s1	1
Adig	1
Grrp1	1
Cldn4	1
Slc34a2	1
Gabrp	1
Fam92b	1
Ldlrad1	1
B3galt2	1
Agr3	1
Anxa8	1
Nlrp4e	1
Chad	1
Plet1	1
Ccdc78	1
Prr15l	1
Adrb3	1
Fam13a	1
Pon1	1
Npnt	1
Pifo	1
Cckar	1
Prss8	1
Spag8	1
Spint1	1
Gm281	1
Erich2	1
Mst1	1
Ces1f	1
Dnah12	1
Tbx4	1
Fcgbp	1
Stmnd1	1
1700001C02Rik	1
Dnah3	1
Mamdc2	1
Gm12695	1
2410004P03Rik	1
Defb1	1
Slc6a14	1
Tox3	1
Nhlrc4	1
Muc4	1
Krt14	1
Cdh26	1
Acss3	1
Ctcflos	1
Lgals7	1
Best3	1
Adamdec1	1
Dmrt3	1
Vnn1	1
Nek10	1
Pparg	1
Ripk4	1
Mcpt4	1
Tmprss2	1
Tpsb2	1
Tbx3	1
Lrrc46	1
Trarg1	1
Wdr66	1
Chst4	1
Kcnrg	1
Bnc1	1
Misp	1
4930444P10Rik	1
Asb4	1
Mycbpap	1
Prph	1
Il17re	1
Olfr872	1
Cma1	1
Mc5r	1
Slc26a3	1
S100a14	1
Spata17	1
Ttc21a	1
Galnt3	1
Gm12320	1
Mlph	1
Gm10271	1
Pawr	1
Hoxa5	1
Gm33056	1
Txlng	1
Cdkl1	1
Bmp5	1
Hoxa3	1
Sntb1	1
Slitrk6	1
Bbox1	1
Gm15402	1
Hoxa7	1
Cep126	1
Fam227a	1
Cep290	1
Rab17	1
Slco4c1	1
Gm13648	1
Fam25c	1
Klkb1	1
Fcamr	1
Lrrc8e	1
Tmem139	1
Hbb-bs	2
Hba-a1	2
Gm49130	2
Hbb-bt	2
Gm49540	2
Mhrt	2
Gm31251	2
mt-Nd6	2
Txlnb	2
Atp5md	2
Cmya5	2
Lrtm1	2
Ces1d	2
Rpl3l	2
Kcnip2	2
Tecr	2
Atp1a2	2
Dhrs7c	2
Zbtb16	2
Fndc5	2
Mylk4	2
Rbfox1	2
Gm47644	2
Cacna1c	2
Sgcg	2
Dbp	2
Myh7b	2
Ggnbp1	2
Kcnd2	2
Ctnna3	2
Rbm20	2
Ushbp1	2
Sbk1	2
Yipf7	2
Corin	2
Ift81	2
Rnf207	2
Lmod2	2
Rora	2
Gm44386	2
Ephx2	2
Rbp7	2
Ppip5k2	2
Slc25a34	2
Mtfp1	2
Shld1	2
Strit1	2
Ccdc141	2
Fsd2	2
Fhod3	2
Fgf13	2
Hmgcs2	2
Alas2	2
Rcan2	2
C1qtnf9	2
Cpeb3	2
Esrrg	2
D830005E20Rik	2
Mir133a-1hg	2
Grb14	2
Sorbs1	2
Vldlr	2
Acot1	2
Asb15	2
Pcdh7	2
Asb14	2
Fbxo32	2
Asb10	2
Gm49708	2
Pik3r1	2
Lrrc14b	2
Thrsp	2
Mlip	2
Slc25a13	2
Sesn1	2
Ppargc1a	2
Palld	2
Art5	2
Dmd	2
Gm20619	2
Slc38a3	2
Ank2	2
Ptprm	2
Gm45670	2
Btnl9	2
Actr3b	2
Limch1	2
Tmem82	2
Lmod3	2
Thbd	2
Mettl7a1	2
Ehbp1	2
Tfdp2	2
Ppm1k	2
Tmtc1	2
Arhgap26	2
Lrrc39	2
Tufm	2
3425401B19Rik	2
Ndufs5	2
Mcf2l	2
Mlxipl	2
Sox6	2
Gm36037	2
Kank3	2
Adgrl4	2
Kbtbd12	2
Mast2	2
Tbc1d4	2
Magi2	2
Efcab2	2
Kcnj8	2
Efnb3	2
Tnni3k	2
Plxnb1	2
Nr3c2	2
Ucp3	2
D830032E09Rik	2
Bmp6	2
Fry	2
Tacc2	2
Cacnb2	2
Car4	2
Thrb	2
Agl	2
Gm24474	2
Eif4a2	2
Kcnn2	2
Ush1c	2
Tomm5	2
Ptprg	2
Tecrl	2
Zfp106	2
Lrrtm3	2
Pank1	2
Ank3	2
Pde1c	2
Myocd	2
Akap6	2
Ghr	2
Itpr2	2
Tcea3	2
Psme4	2
9530026P05Rik	2
Armc2	2
Hibadh	2
Hmcn1	2
Tmem88	2
Sord	2
Ppp1r3a	2
Abhd18	2
Dpf3	2
Srpk3	2
Rxrg	2
Pfkfb1	2
Sgcd	2
Plcb4	2
Gm50321	2
Prkg1	2
Gm36827	2
Agtpbp1	2
Rmdn1	2
Kcna5	2
Cobll1	2
Homer1	2
Magi3	2
Ano4	2
Prune2	2
Pptc7	2
Per3	2
Gm47547	2
Klhl33	2
Pde3a	2
Mrps21	2
Oxld1	2
Stk39	2
Immp2l	2
Hs3st5	2
Samd4	2
Dnajc28	2
Snrk	2
Ralgapa2	2
Pitpnc1	2
Fign	2
Mypn	2
Dtna	2
Lsmem1	2
Insr	2
Prkn	2
Rom1	2
Dach1	2
Pla2g4e	2
Cryba4	2
D830024N08Rik	2
Ppa2	2
Gm28979	2
Gm31013	2
Pdgfd	2
Ppara	2
Tnik	2
2210408F21Rik	2
Ppp1r14c	2
Pcdh12	2
Tnnt1	2
Itga1	2
Aox1	2
Gm49477	2
Cacna2d1	2
Ppargc1b	2
A330023F24Rik	2
Kcnd3	2
Gm40457	2
Cabcoco1	2
Ano1	2
Filip1	2
Efna5	2
Rorc	2
Gm49390	2
Dip2c	2
Adra1b	2
Gm32027	2
Slc4a4	2
Homer2	2
Myo10	2
Plcl1	2
Rapgef2	2
Slc46a3	2
Zfp970	2
Rasal2	2
Esrrb	2
Dysf	2
Gm12353	2
Tjp1	2
Arhgap20	2
Prdm16	2
D830013O20Rik	2
Smim8	2
Gm40604	2
Dbt	2
Gm35330	2
Trim72	2
Flrt1	2
Ctnnal1	2
Plxna2	2
Stau2	2
Slc2a12	2
Tmem116	2
Map3k5	2
Garem1	2
Ephb1	2
Itgb6	2
Zfpm2	2
Phtf2	2
Tnrc6b	2
Ky	2
Fgd5	2
Metap1d	2
A630019I02Rik	2
Pcca	2
Syt7	2
Ralgapa1	2
Gm30382	2
Ccdc85a	2
Lvrn	2
Phka1	2
Klhdc1	2
Gm26862	2
Gm12092	2
2310015A16Rik	2
Stox2	2
Ppfibp2	2
Prex2	2
Afg1l	2
Syne1	2
2310040G24Rik	2
0610009L18Rik	2
Zfp612	2
Gm36372	2
Tmem117	2
Cdnf	2
Atg10	2
Fhit	2
Tbc1d5	2
Fmn1	2
Ddo	2
Sh3rf2	2
Pard3b	2
Ppm1l	2
Asb18	2
Gm44127	2
Ypel2	2
Adra1a	2
Gm11732	2
Upp2	2
Amd1	2
Rasgrp3	2
Zmat1	2
Dnm3	2
Ankzf1	2
Rassf9	2
Gm13479	2
Ntf3	2
Epb41l4a	2
Sema6a	2
Echdc3	2
Klhl38	2
Hdac9	2
Fmo5	2
Gpr75	2
Macrod2	2
Banp	2
Gatb	2
Gm6994	2
Acsm5	2
Fstl4	2
1700012D14Rik	2
Gm12002	2
Enox2	2
Uros	2
Rtl8a	2
Cecr2	2
Med12l	2
Cacng6	2
Abcb1a	2
Clec1a	2
Erc1	2
Myo5c	2
Kansl1l	2
Gm32171	2
Gm30556	2
Sncaip	2
Frem2	2
Atxn2	2
Phkb	2
1700029J07Rik	2
Hcn4	2
Gm3587	2
A930028N01Rik	2
Dhtkd1	2
Fam161b	2
Senp8	2
Mllt3	2
Cmtm8	2
Slc22a5	2
Patj	2
Lrba	2
Sh3d21	2
Trpc3	2
3222401L13Rik	2
B430010I23Rik	2
Gm39214	2
Gal3st2c	2
Gm33609	2
Shroom4	2
Pdpr	2
Zfand4	2
Spp1	3
Timp1	3
Igha	3
Ly6c2	3
CVB3	3
Igkc	3
Nmrk2	3
Chil3	3
Lgals3	3
S100a4	3
Hp	3
S100a8	3
Ighg2c	3
Gpnmb	3
Saa3	3
S100a9	3
Cxcl10	3
Ighg2b	3
Gm4841	3
Gm4951	3
Slit3	3
Retnlg	3
Cstdc5	3
Cmip	3
Prkce	3
Pid1	3
Lrmda	3
Fmnl2	3
Rbms3	3
Pdzrn3	3
Etv6	3
Arl15	3
Ankrd11	3
Ptprj	3
Gab2	3
Pde7b	3
Maml3	3
Ror1	3
Med13l	3
Ngp	3
Smg6	3
Wwox	3
Glis3	3
Ext1	3
Foxp1	3
Atxn1	3
Elmo1	3
Auts2	3
Marco	3
Arhgap24	3
Irf2	3
Dennd1a	3
Sox5	3
Ebf1	3
Trps1	3
Lncpint	3
Zswim6	3
Btbd9	3
Carmil1	3
Ldlrad4	3
Adap2	3
Tshz2	3
Ano6	3
Vav3	3
Arid1b	3
Maml2	3
Fam172a	3
Gnaq	3
Csgalnact1	3
B3galt1	3
Sdk1	3
Dock1	3
Slc10a7	3
Gpatch2	3
Pabpn1	4
Zbtb7a	4
Nrp1	4
Tnrc6a	4
2024-03-03	4
Stx4a	4
Lama2	4
Thsd7a	4
Adamts9	4
Lpp	4
Ppfia1	4
Mertk	4
Mycbp2	4
Tcf12	4
Chd8	4
Fli1	4
Dkc1	4
Aff1	4
Chd2	4
Asap1	4
Hipk2	4
Trpm7	4
Tlr4	4
Pomgnt1	4
Borcs7	4
Pdgfa	4
Raph1	4
Stag1	4
Large1	4
Foxo1	4
Zfp445	4
Cped1	4
Ammecr1	4
Ctbp2	4
Bptf	4
N4bp2l2	4
Zranb1	4
Sbf2	4
Usp34	4
Mast4	4
Man1a	4
Aak1	4
Myo1d	4
Kmt2a	4
Kansl1	4
Rin3	4
Zfc3h1	4
Nipbl	4
Nsmce2	4
Atrnl1	4
Prrc2c	4
Creb5	4
Thoc2	4
Ube2e2	4
Sltm	4
Mbtd1	4
Myl4	5
Bmp10	5
Myl7	5
Mybphl	5
Sln	5
Sbk3	5
Dkk3	5
Kcnj3	5
Adamts8	5
Stard10	5
Igfbp3	5
Fgf12	5
Npr3	5
Vwf	5
H19	5
Epha4	5
Igfbp5	5
Erbb4	5
Upk3b	5
Cytl1	5
Msln	5
Igf2	5
Angpt1	5
Slc22a1	5
Kcnh7	5
Chrm2	5
Psd3	5
Efemp1	5
Rgs6	5
Pdzrn4	5
Slc39a8	5
Rabgap1l	5
Upk1b	5
Slco3a1	5
Krt7	5
Hpgd	5
Nkain4	5
2010001K21Rik	5
Pkhd1l1	5
Lrrn4	5
Tat	5
Zfp521	5
Gm33543	5
Gm35041	5
Muc16	5
Gm13481	5
Ppl	5
Rspo1	5
Rgs7	5
Pbx1	5
Cybrd1	5
Palmd	5
Ppp1r9a	5
Setbp1	5
Plxna4	5
Zfp385b	5
Stxbp6	5
Syne2	5
Grip1	5
Unc13b	5
Smyd3	5
1010001N08Rik	5
Pcmtd1	5
Dpyd	5
Epha7	5
Zfp536	5
Ttc38	5
Rps6ka5	5
Gm48882	5
Aff2	5
Zfp608	5
Omd	5
Scaper	5
Nek1	5
E130308A19Rik	5
Eml6	5
Rapgef5	6
Tmcc3	6
Tnrc6c	6
Zeb1	6
Exoc4	6
Apbb2	6
Ctdspl	6
Mill2	6
Zhx3	6
Zdhhc14	6
Mecom	6
Ttc28	6
Tecpr1	6
Runx1t1	6
Fbxl17	6
Phlpp1	6
Kat6b	6
Tanc1	6
Bfar	6
Bcas3	6
Arid4b	6
Stard13	6
Mllt10	6
Pik3ca	6
Nbeal1	6
Vps13d	6
Zcchc7	6
Trmt1l	6
Abcd4	6
Agmo	6
Cnot4	6
Synj2bp	6
Ubxn2a	6
Snapc3	6
Zfp644	6
Mfhas1	6
Ago3	6
Tmcc1	6
R3hcc1l	6
Bdp1	6
Dennd5b	6
Rmnd1	6
N6amt1	6
Slc12a6	6
Prdm5	6
Rsf1	6
Cdc5l	6
Zfp654	6
2700081O15Rik	6
Swt1	6
Rif1	6
Znrf3	6
Arl13b	6
Bod1l	6
Asxl2	6
Gm12295	7
Pdzd2	7
Trabd2b	7
Mir99ahg	7
Sgms1	7
Plcd3	7
Airn	7
Pip5k1b	7
Nav2	7
Gm15283	7
Pde4b	7
Chd6	7
Npr1	7
Tom1	7
Gfod1	7
Smg1	7
Usp54	7
Ednra	7
Churc1	7
Kcnq1	7
Trim55	7
Strn3	7
Mef2c	7
Ptprk	7
Cnksr3	7
Frmd6	7
Mamdc4	7
Rnf122	7
Nbea	7
Ubn2	7
Gm20732	7
2310014F06Rik	7
Galnt18	7
Leng1	7
Akap9	7
Bmp4	7
Cyyr1	7
Pcnt	7
Ldb2	7
Ankrd33b	7
Meis2	7
Scmh1	7
Pard3	7
Magi1	7
Emsy	7
Tmem223	7
Fbxl7	7
Eda	7
Fam114a2	7
Gm43713	7
Meis1	7
Plekhg1	7
Plce1	7
Gulp1	7
Rab30	7
2510002D24Rik	7
Lnx1	7
Gm11508	7
Zfp638	7
Yes1	7
4632427E13Rik	7
Gm26621	7
Pwwp2a	7
2310033P09Rik	7
Atr	7
Kcnq1ot1	7
Isg15	8
Ifit1	8
Ifit3b	8
Usp18	8
Ifit2	8
Cmpk2	8
Cxcl9	8
Parp14	8
Ddx60	8
F830016B08Rik	8
Gbp7	8
Eif2ak2	8
Herc6	8
Xaf1	8
Isg20	8
Ifi203	8
Tnfsf10	8
Gbp10	8
Gbp6	8
Stard3	8
Hap1	8
Parp11	8
Gm19277	8
H2-T24	8
Gm12185	8
Ascc3	8
Clec2d	8
Zup1	8
Gm10801	8
Gm20559	8
Slfn3	8
Il15	8
9930111J21Rik2	8
Inpp4b	8
Gm4070	8
Usp9x	8
Trim34a	8
4930599N23Rik	8
Trim34b	8
Fgd4	8
Dleu2	8
D5Ertd615e	8
Cngb3	8
0610043K17Rik	8
Gm42917	8
Asah2	8
Gm19684	8
Gm12381	8
Gm43464	8
Gm21847	8
Trp53cor1	8
Gm42743	8
Gm38832	8
9930111J21Rik1	8
4930579F01Rik	8
Sycp2l	8
Gm42397	8
Fam120c	8
Gm30613	8
Gm15958	8
Ttr	9
Pcp4	9
Lyve1	9
Galnt15	9
Pde10a	9
Kcnma1	9
Lsamp	9
Fgf14	9
Csmd1	9
Mapk10	9
Kalrn	9
Ptprd	9
Pcdh9	9
Kcnab1	9
Mapt	9
Kcnc2	9
Plcb1	9
Adam22	9
Prss35	9
Chrm3	9
Ppm1e	9
Smpd3	9
Kctd16	9
Hecw2	9
Tafa2	9
Nav3	9
Trub1	9
Hivep2	9
Adgrl3	9
Strbp	9
Kif21a	9
Sema5a	9
Slc35f1	9
Grin3a	9
Slc25a27	9
Vps13c	9
Nipal2	9
Xrcc4	9
Dcbld1	9
Rab11fip2	9
Gabrb2	9
Kcna1	9
Grm3	9
Gm39326	9
Rfx3	9
5730522E02Rik	9
Gm10790	9
Elovl7	9
Aqp11	9
Rerg	9
Lin7a	9
Cd46	9
Gm7276	9
Gm28175	9
Gpr150	9
Klk6	9

## Sheet: Table S6
Table S6. Signature gene lists
cardiac muscle contraction	Cytokine	Chemokine	IFNg	IFNa	Inflammatory response	Complement	Il2 stat5 signaling	Angiogenesis	Apoptosis	Pro-inflammatory	Exhaustion	T cell cytotoxicity	Treg activity	NK cell cytotoxicity	Necroptosis	Pyroptosis	TNF	P53	ICG	response.to.interfearon.gamma
Ace2	Igfbp2	C5ar1	Adar	Adar	Abca1	Actn2	Abcb1b	Olr1	Add1	Il1b	Tox	Gzma	Nt5e	Gzma	Glud1	Bak1	Abca1	Abat	Btn2a2	Acod1
Adora1	Serpine1	Ccl1	Apol6	B2m	Abi1	Adam9	Abcb1a	Pdgfa	Aifm3	Tnf	Nr4a1	Gzmm	Layn	Gzmm	Glud1	Bax	Areg	Abcc5	Ido1	Actg1
Adra1a	Cxcl5	Ccl11	Arid5b	Batf2	Acvr1b	Adra2b	Ager	Pglyrp1	Ank	Ccl2	Nr4a2	Gzmk	Entpd1	Gzmk	Alox15	Casp1	Atf3	Abhd4	Tdo2	Actr2
Adra1b	Lcn2	Ccl12	Arl4a	Bst2	Acvr2a	Akap10	Ahcy	Postn	Anxa1	Ccl3	Nr4a3	Gzmc	Ctla4	Gzmc	Fth1	Casp3	Atp2b1	Acvr1b	Vtcn1	Actr3
Akap9	Dkk1	Ccl17	Auts2	C1s1	Adm	Ang	Ahcyl	Prg2	App	Ccl7	Pdcd1	Gzmd	Tnfrsf18	Gzme	Capn1	Casp6	B4galt1	Ada	Adora2a	Adamts13
Ank2	Pf4	Ccl19	B2m	Casp1	Adora2b	Ang4	Ahnak	Ptk2	Atf3	Ccl17	Ctla4	Gzmb	Il2ra	Gzmg	Casp1	Casp8	B4galt5	Coq8a	Cd276	Aif1
Asb3	Bdnf	Ccl2	Bank1	Casp8	Adrm1b	Ang6	Ahr	S100a4	Avpr1a	Ccl22	Tigit	Gzmf	Lag3	Gzmd	Bax	Casp9	Bcl2a1c	Aen	Pdcd1	Aqp4
Atp1a1	Egf	Ccl20	Batf2	Ccrl2	Adrm1	Ang2	Dgcr6	Serpina5	Bax		Havcr2	Prf1	Tgfb1	Gzmn	Bcl2	Chmp2a	Bcl2a1a	Ak1	Ctla4	Arg1
Atp1a2	Pdgfa	Ccl21a	Bpgm	Cd47	Ahr	Ang5	Frg1	Slco2a1	Bcap31		Lag3	Cd8a	Tnfrsf4	Gzmb	Fadd	Chmp2b	Bcl2a1b	Alox8	Cd160	Ass1
Atp1b1	Fgf2	Ccl21b	Bst2	Cd74	Aplnr	Anxa5	Gm56421	Spp1	Bcl10		Btla	Cd8b1	Foxp3	Gzmf	Ripk1	Chmp3	Bcl2a1d	Ankra2	Btla	Bst2
Atp2a1	Pdgfb	Ccl21c	Btg1	Cmpk2	Aqp9	Apoa4	Mrpl23	Stc1	Bcl2l1		Cd244a		Lgals1	Prf1	Tnf	Chmp4b	Bcl3	Apaf1	Havcr2	Calcoco2
Atp2a2	Bsg	Ccl22	C1rb	Cmtr1	Atp2a2	Apoc1	Gm56420	Thbd	Bcl2l11		Tbx21		Il10		Tnfrsf1a	Chmp4c	Bcl6	App	Cd47	Casp1
Bin1	Il10	Ccl24	C1s1	Cnp	Atp2b1	Atox1	Ighv16-1	Timp1	Bcl2l2		Eomes		Btla		Tradd	Chmp6	Bhlhe40	Atf3	Sirpb1b	Ccl1
Bmp10	Faslg	Ccl25	Casp1	Csf1	Atp2c1	Brpf3	Ighv5-9	Tnfrsf21	Bgn		Batf		Icos		Traf2	Chmp7	Birc2	Baiap2	Sirpb1c	Ccl11
Cacna1c	Havcr2	Ccl26	Casp3	Cxcl10	Axl	C1qa	Ighv5-16	Vav2	Bid		Vhl		Tigit		Capn2	Elane	Birc3	Bak1	Gm5150	Ccl6
Cacna1d	Dpp4	Ccl3	Casp4	Cxcl11	Bdkrb1	C1qc	Ighv11-1	Vcan	Bik		Foxp1		Tnfrsf9		Il1a	Gpx4	Bmp2	Bax	Gm9733	Ccl9
Cacna1g	Cd40lg	Ccl4	Casp7	Ddx60	Best1	C1ra	Ighv5-2	Vegfa	Birc3		Entpd1		Cd70		Casp8	Gsdmc2	Btg1	Blcap	Sirpa	Ccl17
Cacna2d1	Tnf	Ccl5	Casp8	Dhx58	Bst2	C1rb	Ighv5-17	Vtn	Bmf		Cxcl13		Ikzf2		Jak2	Gsdmc3	Btg2	Bmp2	Sirpb1a	Ccl3
Cacnb2	Csf2	Ccl6	Ccl2	Eif2ak2	Btg2	C1s1	Ighv11-2		Bmp2		Myo1e				Il1b	Gsdmc4	Btg3	Btg1	Tigit	Ccl19
Calm1	Il4	Ccl7	Ccl5	Elf1	C3ar1	C1s2	Ighv5-12-4		Bnip3l		Prdm1				Ifng	Gsdmc	Ccl2	Btg2	Kir3dl2	Ccl2
Calm2	Ccl5	Ccl8	Ccl7	Epsti1	C5ar1	C2	Ighv5-15		Brca1		Crem				Stat3	Gsdmd	Ccl20	Casp1	Kir3dl1	Ccl20
Calm3	Ifng	Ccl9	Cd274	Gbp2	Calcrl	C3	Ighv4-1		Btg2		Layn				Irf9	Gsdme	Ccl4	Ccnd2	Lag3	Ccl21a
Camk2d	Il32	Cklf	Cd38	Gbp3	Ccl17	C9	Ighv5-4		Btg3		Phlda1				Tnfsf10	Il18	Ccnd1	Ccnd3		Ccl22
Casq2	Il11	Csf3r	Cd40	Gmpr	Ccl2	Car2	Ighv5-9-1		Casp1		Snap47				Tnfrsf26	Il1a	Ccnl1	Ccng1		Ccl24
Cav1	Adipoq	Cx3cl1	Cd69	Helz2	Ccl20	Calm1	Ighv5-12		Casp2		Cd38				Tnfrsf23	Il1b	Ccrl2	Ccnk		Ccl25
Cav3	Angpt2	Cxadr	Cd74	Herc6	Ccl22	Calm3	Ighv5-6		Casp3		Myo7a				Tnfrsf22	Irf1	Cd44	Ccp110		Ccl26
Ccn2	Il24	Cxcl1	Cd86	H2-Q10	Ccl24	Casp1	Slc6a8		Casp6		Park7				Cflar	Irf2	Cd69	Cd81		Ccl4
Chga	Il6	Cxcl10	Cdkn1a	H2-Q7	Ccl7	Casp3	Gm23722		Casp7						Xiap	Nlrc4	Cd80	Cd82		Ccl5
Csrp3	Gh1	Cxcl13	Cfb	Ifi27	Ccr7	Casp7	Or4m1		Casp8						Bid	Nlrp1b	Cd83	Cdh13		Ccl7
Ctnna3	Il5	Cxcl15	Cfh	Ifi27l2b	Ccrl2	Casp9	Or4n4b		Casp9						Aifm1	Nlrp1a	Cdkn1a	Cdk5r1		Ccl12
Cxcr4	Il17a	Cxcl2	Ciita	Ifi30	Cd14	Cblb	Or4n4		Cav1						Trpm7	Nlrp2	Cebpb	Cdkn1a		Cd40
Dlg1	Il12a	Cxcl3	Cmklr1	Ifi35	Cd40	Cd36	Gm54634		Ccna1						Ifnar1	Nlrp3	Cebpd	Cdkn2aip		Cd47
Dmd	Mif	Cxcl5	Cmpk2	Ifi44	Cd48	Cd40lg	Gm22293		Ccnd1						Ifnar2	Nlrp6	Cflar	Cdkn2b		Cd74
Dsc2	Spp1	Cxcl9	Cmtr1	Ifi44l	Cd55b	Cd46	Gm56060		Ccnd2						Ifngr1	Nod1	Clcf1	Cebpa		Cdc37
Dsg2	Tfrc	Cxcr1	Csf2rb2	Ifih1	Cd55	Cd55b	Gm23451		Cd14						Ifngr2	Plcg1	Csf1	Cgrrf1		Cdc42
Dsp	Cxcl12	Cxcr2	Cxcl10	Ifit2	Cd69	Cd55	Gm55776		Cd2						Tlr3	Pjvk	Csf2	Clca2		Cdc42ep2
Ehd3	Mmp9	Edn3	Cxcl11	Ifit3	Cd70	Cd59a	Gm56457		Cd38						Vdac1	Prkaca	Cxcl10	Csrnp2		Cdc42ep4
Fgf12	Il1rl1	Fcer1g	Cxcl9	Ifitm1	Cd82	Cd59b	Gm56458		Cd44						Ppid	Pycard	Cxcl5	Ctsd		Ciita
Fgf13	Hgf	Fcgr3	Rigi	Ifitm2	Cdkn1a	Cda	Gm54634		Cd69						Cyld	Scaf11	Ackr3	Ctsf		Cited1
Fkbp1b	Eng	Gbf1	Ddx60	Ifitm3	Chst2	Cdh13	Gm55359		Cdc25b						Ripk3	Tnf	Ccn1	Cyfip2		Cldn1
Flna	PCMam1	Gm2564	Dhx58	Il15	Clec5a	Cdk5r1	Gm55812		Cdk2						Mlkl	Trp53	Rigi	Dcxr		Cx3cl1
Gaa	Angpt1	Ifng	Eif2ak2	Il4ra	Cmklr1	Cebpb	Gm25200		Cdkn1a						Traf5	Trp63	Dennd5a	Ddb2		Cxcl16
Gata4	Apoa1	Il17b	Eif4e3	Il7	Csf1	Cfb	Gm55357		Cdkn1b						Tlr4	Aim2	Dnajb4	Ddit3		Cyp27b1
Gja1	Csf1	Il1b	Epsti1	Irf1	Csf3	Clu	Gm23839		Cflar						Rbck1	Gsdma	Dram1	Ddit4		Dapk1
Gja5	Gdf15	Il1f10	Fas	Irf2	Csf3r	Col4a2	Gm22588		Clu						Jak1	Il6	Dusp1	Def6		Dapk3
Gjc1	Cxcl11	Il1rn	Fcgr1	Irf7	Cx3cl1	Cp	Gm22871		Crebbp						Jak3	Nod2	Dusp2	Dgka		Edn1
Gpd1l	Il1a	Itga1	Fgl2	Irf9	Cxcl10	Cpm	Gm22394		Cth						Tyk2	Tirap	Dusp4	Dnttip2		Eprs
Grk2	Rbp4	Itga9	Fpr1	Isg15	Cxcl5	Cr1l	Gm26224		Ctnnb1						Stat1		Dusp5	Dram1		Fasl
Gsn	Cfd	Itgam	Gbp3	Isg20	Cxcl9	Cr2	Snord80		Cyld						Stat2		Edn1	Ei24		Flnb
Gstm7	Ccl2	Itgb2	Gbp10	Lamp3	Cxcr6	Csrp1	Gm26495		Dap						Stat4		Efna1	Epha2		Gapdh
Gsto1	Tnfrsf8	Lgals3	Gbp4	Lap3	Cybb	Ctsb	Gm54692		Dap3						Stat5a		Egr1	Ephx1		Gbp2
Hcn4	Il27	Nckap1l	Gbp8	Lgals3bp	Dcbld2	Ctsc	Gm24728		Dcn						Stat5b		Egr2	Eps8l2		Gbp3
Hrc	Cd14	Pde4b	Gbp9	Lpar6	Ebi3	Ctsd	Gm25588		Ddit3						Stat6		Egr3	Ercc5		Gbp5
Jup	Thbs1	Pde4d	Gch1	Ly6e	Edn1	Ctsh	Gm25582		Dffa						Tnfaip3		Ehd1	F2r		Gbp10
Kcna5	Il8	Pf4	Gpr18	Mov10	Eif2ak2	Ctso	Gm24460		Diablo						Rnf31		Ets2	Fam162a		Gbp4
Kcnd3	Tff3	Pla2g1b	Gzma	Mvb12a	Emp3	Ctss	Gm22156		Dnaja1						Chmp2a		F2rl1	Fas		Gbp8
Kcne1	Ang	Ppbp	Helz2	Mx2	Adgre1	Dgkg	Gm55096		Dnajc3						Chmp2b		F3	Fbxw7		Gbp9
Kcne1	Ptx3	Prex1	Herc6	Ncoa7	Ereg	Dgkh	Gm55207		Dnm1l						Chmp4b		Fjx1	Fgf13		Gbp7
Kcne2	Tnfsf13b	Prkca	Hif1a	Nmi	F3	Dock10	Gm25856		Dpyd						Chmp6		Fos	Fos		Gch1
Kcne3	Plaur	S100a8	H2-Q10	Nub1	Ffar2	Dock4	AF357428		Ebp						Chmp5		Fosb	Foxo3		Gsn
Kcne4	Cst3	S100a9	H2-Q7	Oas1a	Fpr1	Dock9	Gm22981		Egr3						Smpd1		Fosl1	Fuca1		Hck
Kcne1l	Cxcl9	Slc37a4	Gm8909	Oas1g	Fzd5	Dpp4	Gm23736		Emp1						Pycard		Fosl2	Gadd45a		Hpx
Kcnh2	Vcam1	Spp1	H2-D1	Oasl1	Gabbr1	Dusp5	AF357341		Eno2						Nlrp3		Fut4	Gls2		Hsp90ab1
Kcnj2	Ccl19	Syk	H2-M2	Ogfr	Gch1	Dusp6	Gm55493		Erbb2						Zbp1		G0s2	Gm2a		Ifitm1
Kcnj3	Igfbp3	Tgfb2	H2-Q10	Parp12	Gna15	Dyrk2	Gm24895		Erbb3						Il33		Gadd45a	Rack1		Ifitm2
Kcnj5	Il18bp	Trem1	H2-Q7	Parp14	Gnai3	Ehd1	Gm24598		Ereg						Ftl1		Gadd45b	Gpx2		Ifitm3
Kcnj8	Icam1	Trem3	H2-DMa	Parp9	Gp1ba	F10	Gm54634		Etf1						Ftl1-ps1		Gch1	H2aj		Ifng
Kcnn2	Ager	Vav1	H2-Aa	Plscr1	Gpc3	F2	Gm54926		F2						Sqstm1		Gem	Hbegf		Il12b
Kcnq1	C5	Vav3	H2-Eb1	Pnpt1	Gpr183	F3	Gm23212		F2r						Vdac2		Gfpt2	Hdac3		Il12rb1
Map2k3		Xcl1	H2-M3	Procr	Has2	F5	Gm56384		Fas						Vdac3		Gpr183	Hexim1		Il23r
Map2k6			H2-Q10	Psma3	Hbegf	F7	Gm55776		Fasl						Chmp7		Hbegf	Hint1		Irf1
Mtor			H2-Q7	Psmb8	Hif1a	F8	Scarna9		Fez1						Pgam5		Hes1	H1f2		Irf8
Mybpc3			Icam1	Psmb9	Hpn	Fcer1g	Gm24151		Gadd45a						Birc2		Icam1	H2ac25		Irgm1
Myh6			Ido1	Psme1	Hrh1	Fcnb	Gm25200		Gadd45b						Birc3		Icosl	Hmox1		Irgm2
Myh7			Ifi27	Psme2	Icam1	Fdx1	Gm22293		Gch1						Eif2ak2		Id2	Hras		Jak1
Myl2			Ifi27l2b	Ripk2	Icam4	Fn1	Gm56060		Gna15						Dnm1l		Ier2	Hspa4l		Jak2
Myl3			Ifi30	Rnf31	Icosl	Fyn	Gm23451		Gpx1						Spata2		Ier3	Ier3		Kif5b
Myl4			Ifi35	Rsad2	Ifitm1	Gata3	4933427D14Rik		Gpx3						Faf1		Ier5	Ier5		Kynu
Mylk2			Ifi44	Rtp4	Ifitm3	Gca	Gm55960		Gpx4						Sharpin		Ifih1	Ifi30		Lgals9
Nedd4l			Ifi44l	Samd9l	Ifitm6	Gmfb	Gm23315		Gsn						Usp21		Ifit2	Elp1		Med1
Nkx2-5			Ifih1	Sell	Ifitm2	Gnai2	Gm54606		Gsr						Parp1		Ifngr2	Il1a		Mefv
Nos1			Ifit1bl1	Slc25a28	Ifitm7	Gnai3	Gm56118		Gstm3						Chmp4c		Il12b	Inhbb		Mrc1
Nos1ap			Ifit2	Sp110	Ifnar1	Gnb2	Gm56420		Gstm2								Il15ra	Ip6k2		Myc
Nppa			Ifit3	Stat2	Ifngr2	Gnb4	Gm56421		Gstm6								Il18	Irak1		Myo1c
Nup155			Ifitm2	Tap1	Il10	Gng2	Gm54634		Gstm1								Il1a	Itgb4		Nlrc5
P2rx4			Ifitm3	Tdrd7	Il10ra	Gngt2	Gm23593		Gucy2e								Il1b	Jag2		Nmi
Pde4b			Ifnar2	Tent5a	Il12b	Gp1ba	Gm56076		H1f0								Il23a	Jun		Nos2
Pde4d			Il10ra	Tmem140	Il15	Gp9	Gm25290		Hgf								Il6	Kif13b		Nr1h2
Pde5a			Il15	Trafd1	Il15ra	Gpd2	Scarna17		Hmgb2								Il6st	Klf4		Nr1h3
Pik3ca			Il15ra	Trim14	Il18	Grb2	Gm25443		Hmox1								Il7r	Klk8		Nub1
Pik3cg			Il18bp	Trim21	Il18r1	Gzma	Gm56225		Hspb1								Inhba	Krt17		Otop1
Pkp2			Il2rb	Trim25	Il18rap	Gzmk	Gm56119		Ier3								Irf1	Ldhb		Parp14
Pln			Il4ra	Trim26	Il1a	Hnf4a	Gm25651		Ifitm1								Irs2	Lif		Parp9
Ppp1r13l			Il6	Trim12c	Il1b	Hpcal4	Gm22298		Ifitm3								Jag1	Irag2		Pde12
Prkaca			Il7	Trim5	Il1r1	Hspa1a	Gm24339		Ifitm6								Jun	Mapkapk3		Pparg
Rangrf			Irf1	Txnip	Il2rb	Hspa1b	Gm24151		Ifitm2								Junb	Mdm2		Ptpn2
Rgs2			Irf2	Uba7	Il4ra	Hspa5	Gm26306		Ifitm7								Kdm6b	Mknk2		Rab20
Rnf207			Irf4	Ube2l6	Il6	Il6	Gm25973		Ifnb1								Klf10	Mxd1		Rab43
Ryr2			Irf5	Usp18	Il7r	Irf1	Gm26306		Ifngr1								Klf2	Mxd4		Rab7b
Scn10a			Irf7	Wars1	Inhba	Irf2	Gm26175		Igf2r								Klf4	Ndrg1		Rpl13a
Scn1a			Irf8		Irak2	Irf7	Gm26225		Igfbp6								Klf6	Nhlh2		Rps6kb1
Scn1b			Irf9		Irf1	Itgam	Gm25410		Il18								Klf9	Ninj1		Shfl
Scn2b			Isg15		Irf7	Itih1	Gm22247		Il1a								Kynu	Nol8		Sirpa
Scn3b			Isg20		Itga5	Jak2	Gm25520		Il1b								Lamb3	Notch1		Slc11a1
Scn4b			Isoc1		Itgb3	Kcnip2	Gm23613		Il6								Ldlr	Nudt15		Slc26a6
Scn5a			Itgb7		Itgb8	Kcnip3	Gm25635		Irf1								Lif	Nupr1		Snca
Sgcd			Jak2		Kcna3	Kif2a	Gm25136		Isg20								Litaf	Osgin1		Socs1
Slc8a1			Klrk1		Kcnj2	Klk1b1	Gm56076		Jun								Maff	Pcna		Sp100
Slc9a1			Lap3		Kcnmb2	Klk1b9	Gm54781		Krt18								Map2k3	Pdgfa		Stat1
Smad5			Lats2		Kif1b	Klk1b8	Gm26224		Lef1								Map3k8	Perp		Stx4a
Smad7			Lcp2		Klf6	Klk1	Gm3336		Lgals3								Marcks	Phlda3		Stx8
Snta1			Lgals3bp		Lck	Klk1b26	Snord80		Lmna								Mcl1	Pidd1		Stxbp1
Sri			Ly6e		Lcp2	Klk1b4	Gm25977		Plppr4								Msc	Pitpnc1		Stxbp3
Stc1			Lysmd2		Ldlr	Klk1b3	Gm25485		Lum								Mxd1	Plk2		Stxbp4
Sumo1			Marchf1		Lif	Klk1b16	Gm24398		Madd								Myc	Plk3		Syncrip
Tafazzin			Mettl7b		Lpar1	Klk1b11	Gm26422		Mcl1								Bmyc	Plxnb2		Tdgf1
Tcap			Mt2		Lta	Klk1b5	Gm24422		Mgmt								Nampt	Pmm1		Tlr2
Tmem38a			Mthfd2		Ly6e	Klk1b21	Gm24599		Mmp2								Nfat5	Polh		Tlr3
Tmem38b			Mvp		Lyn	Klk1b22	Gm23139		Nedd9								Nfe2l2	Ppm1d		Tlr4
Tnnc1			Mx2		Marco	Klk1b24	Gm23498		Nefh								Nfil3	Ppp1r15a		Tnf
Tnni1			Myd88		Mefv	Klk1b27	Gm23225		Pak1								Nfkb1	Prkab1		Trp53
Tnni2			Nampt		Met	Klkb1	Gm24314		Pdcd4								Nfkb2	Prmt2		Trim21
Tnni3			Ncoa3		Mmp14	Kynu	Gm23891		Pdgfrb								Nfkbia	Procr		Txk
Tnni3k			Nfkb1		Msr1	L3mbtl4	Gm22506		Pea15a								Nfkbie	Ptpn14		Ubd
Tnnt2			Nfkbia		Mxd1	Lamp2	Gm24345		Plat								Ninj1	Ptpre		Vamp3
Tpm1			Nlrc5		Myc	Lap3	Gm23923		Plcb2								Nr4a1	Rab40c		Vim
Trpm4			Nmi		Bmyc	Lck	Gm26354		Pmaip1								Nr4a2	Rad51c		Vps26b
Ttn			Nod1		Nampt	Lcp2	Gm22900		Ppp2r5b								Nr4a3	Rad9a		Was
Ucn			Nup93		Ndp	Lgals3	Gm25076		Ppp3r1								Olr1	Ralgds		Wnt5a
Vegfb			Oas2		Nfkb1	Lgmn	Gm25715		Ppt1								Panx1	4930474N05Rik		Xcl1
Zc3h12a			Oas3		Nfkbia	Lipa	Gm24348		Prf1								Pde4b	4930596D02Rik		Zyx
			Oasl1		Nlrp3	Lrp1	Gm24554		Psen1								Pdlim5	Rap2b
			Ogfr		Nmi	Lta4h	Gm24212		Psen2								Per1	Rb1
			F630111L10Rik		Nmur1	Ltf	Gm24280		Ptk2								Pfkfb3	Rchy1
			Parp12		Nod2	Lyn	Gm23010		Rara								Phlda1	Retsat
			Parp14		Npffr2	Maff	Gm24257		Rela								Phlda2	Rgs16
			Pde4b		Olr1	Me1	Gm26352		Retsat								Plau	Rhbdf2
			Peli1		Oprk1	Mmp12	Gm22074		Rhob								Plaur	Rnf19b
			Pfkp		Osm	Mmp13	Gm26013		Rhot2								Plek	Rpl36
			Pim1		Osmr	Mmp14	Gm22501		Rnasel								Plk2	Rps12
			Pla2g4a		P2rx4	Mmp15	Gm25185		Rock1								Pmepa1	Rrad
			Plscr1		P2rx7	Mmp8	Gm22546		Sat1								Pnrc1	Rrp8
			Pml		P2ry2	Olr1	Gm24942		Satb1								Plpp3	Rxra
			Pnp2		Pcdh7	Pclo	Gm22536		Sc5d								Ppp1r15a	S100a10
			Pnpt1		Pde4b	Pcsk9	Gm24556		Slc20a1								Ptger4	S100a4
			Psma2		Pdpn	Pdgfb	Gm24443		Smad7								Ptgs2	Sat1
			Psma3		Pik3r5	Pdp1	Gm26307		Sod1								Ptpre	Sdc1
			Psmb10		Plaur	Pfn1	Gm22313		Sod2								Ptx3	Sec61a1
			Psmb2		Prok2	Cpq	Gm22115		Sptan1								Rcan1	Serpinb5
			Psmb8		Psen1	Phex	Gm25438		Sqstm1								Rel	Sertad3
			Psmb9		Ptafr	Pik3ca	Gm24548		Tap1								Rela	Sesn1
			Psme1		Ptger2	Pik3cg	Gm24286		Tgfb2								Relb	Sfn
			Psme2		Ptger4	Pik3r5	Gm26005		Tgfbr3								Rhob	Slc19a2
			Ptgs2		Ptgir	Pim1	Gm22539		Timp1								Ripk2	Slc35d1
			Ptpn1		Ptpre	Pla2g4a	Gm25066		Timp2								Rnf19b	Slc3a2
			Ptpn2		Pvr	Pla2g7	Gm22039		Timp3								Sat1	Slc7a11
			Ptpn6		Raf1	Plat	Gm24770		Tnf								Sdc4	Socs1
			Rapgef6		Rasgrp1	Plaur	Gm22791		Tnfsf10								Serpinb2	Sp1
			Rbck1		Rela	Plek	Gm25274		Top2a								Serpinb8	Sphk1
			Ripk1		Rgs1	Plg	Gm23555		Tspo								Serpine1	St14
			Ripk2		Rgs16	1700057G04Rik	Gm25345		Txnip								Sgk1	Steap3
			Rnf213		Rhog	Plscr2	Gm24337		Vdac2								Sik1	Stom
			Rnf31		Ripk2	Plscr1	Gm25417		Wee1								Slc16a6	Tap1
			Rsad2		Rnf144b	Ppp2cb	Gm55212		Xiap								Slc2a6	Tax1bp3
			Rtp4		Ros1	Ppp4c	Gm55218										Smad3	Tchh
			Samd9l		Rtp4	Prcp	Gm25697										Snn	Tcn2
			Samhd1		Scarf1	Prdm4	Gm24147										Socs3	Tgfa
			Sectm1a		Scn1b	Prep	Gm25480										Sod2	Tgfb1
			Selp		Sele	Prkcd	Gm26494										Sphk1	Tm4sf1
			Serping1		Sell	Prss1	Gm24493										Spsb1	Tm7sf3
			Slamf7		Selenos	Gm10334	Gm26330										Sqstm1	Tnfsf9
			Slc25a28		Sema4d	Prss3	Gm56076										Stat5a	Tnni1
			Socs1		Serpine1	Try4	Gm55190										Tank	Tob1
			Socs3		Sgms2	Gm5771	Gm56367										Tap1	Trp53
			Sod2		Slamf1	Try5	Gm22489										Tgif1	Trp63
			Sp110		Slc11a2	Prss2	Gm55781										Tiparp	Tpd52l1
			Sppl2a		Slc1a2	Try10	Gm55783										Tlr2	Tprkb
			Sri		Slc28a2b	Prss36	Snord78										Tnc	Traf4
			Sspn		Slc28a2	Psen1	Snord78										Tnf	Trafd1
			St3gal5		Slc31a1	Psmb9	Snora43										Tnfaip2	Triap1
			St8sia4		Slc31a2	Rabif	Gm56076										Tnfaip3	Trib3
			Stat1		Slc4a4	Raf1	Gm25820										Tnfaip6	Tsc22d1
			Stat2		Slc7a1	Rasgrp1	Gm26413										Tnfaip8	Tspyl2
			Stat3		Slc7a2	Rce1	Gm26413										Tnfrsf9	Txnip
			Stat4		Sphk1	Rhog	Gm25820										Tnfsf9	Upp1
			Tap1		Sri	Rnf4	Gm55685										Tnip1	Vamp8
			Tapbp		Stab1	S100a13	Gm715										Tnip2	Vdr
			Tdrd7		Tacr1	S100a9	Gm21586										Traf1	AW551984
			Tnfaip2		Tacr3	Gm5849	Gm20878										Trib1	Vwa5a
			Tnfaip3		Tapbp	Scg3	Gm21953										Trip10	Wrap73
			Tnfaip6		Timp1	Msrb1	Gm26330										Tsc22d1	Wwp1
			Tnfsf10		Tlr1	Serpina1e	Gm22504										Tubb2a	Xpc
			Tor1b		Tlr2	Serpina1d	Snora43										Vegfa	Zbtb16
			Trafd1		Tlr3	Serpina1a	Gm56076										Yrdc	Zfp36l1
			Trim14		Tnfaip6	Serpina1c	Gm56265										Zbtb10	Zmat3
			Trim21		Tnfrsf1b	Serpina1b	AF357399										Zc3h12a	Zfp365
			Trim25		Tnfrsf9	Serpinb2	Gm22490										Zfp36
			Trim26		Tnfsf10	Serpinc1	Gm26147
			Txnip		Tnfsf15	Serpine1	Gm54634
			Ube2l6		Tnfsf9	Serping1	Gm54634
			Upp1		Tpbg	Sh2b3	⋯
			Usp18		Vip	Sirt6	Arl4a
			Vamp5			Spock2	Batf
			Vamp8			Src	Batf3
			Vcam1			Stx4a	Bcl2
			Wars1			Tfpi2	Bcl2l1
			Xaf1			Timp1	Bhlhe40
			Xcl1			Timp2	Bmp2
			Zbp1			Tmprss6	Bmpr2
			Znfx1			Tnfaip3	Car2
						Usp14	Capg
						Usp15	Capn3
						Usp16	Casp3
						Usp8	Drc1
						Vcpip1	Ccnd2
						Was	Ccnd3
						Xpnpep1	Ccne1
						Zeb1	Ccr4
						Zfpm2	Cd44
						Rbsn	Cd48
							Cd79b
							Cd81
							Cd83
							Cd86
							Cdc42se2
							Cdc6
							Cdcp1
							Cdkn1c
							Cish
							Ckap4
							Coch
							Col6a1
							Csf1
							Csf2
							Cst7
							Ctla4
							Ctsz
							Cxcl10
							Cyfip1
							Dcps
							Dennd5a
							Dhrs3
							Ecm1
							Emp1
							Eno3
							Enpp1
							Eomes
							Etv4
							F2rl2
							Fah
							Hycc2
							Fgl2
							Flt3l
							Furin
							Gabarapl1
							Gadd45b
							Galm
							Gata1
							Gbp7
							Gbp3
							Glipr2
							Gpr65
							Gpr83
							Gpx4
							Gsto1
							Gucy1b1
							Hipk2
							Hk2
							Hopx
							Huwe1
							Icos
							Ifitm1
							Ifitm3
							Ifitm6
							Ifitm2
							Ifitm7
							Ifngr1
							Igf1r
							Igf2r
							Ikzf2
							Ikzf4
							Il10
							Il10ra
							Il13
							Il18r1
							Il1r2
							Il1rl1
							Il2ra
							Il2rb
							Il4ra
							Irf4
							Irf6
							Irf8
							Itga6
							Itgae
							Itgav
							Itih5
							Klf6
							Lclat1
							Lif
							Lrig1
							Lrrc8c
							Ltb
							Maff
							Map3k8
							Map6
							Mapkapk2
							Etfbkmt
							Muc1
							Mxd1
							Myc
							Bmyc
							Myo1c
							Myo1e
							Eef1akmt1
							Ncoa3
							Ncs1
							Ndrg1
							Nfil3
							Nfkbiz
							Nop2
							Nrp1
							Nt5e
							Odc1
							P2rx4
							P4ha1
							Pdcd2l
							Penk
							Phlda1
							Phtf2
							Pim1
							Plagl1
							Plec
							Plin2
							1700057G04Rik
							Plscr2
							Plscr1
							Pnp
							Pnp2
							Pou2f1
							Plpp1
							Praf2
							Prkch
							Prnp
							Ptch1
							Ptger2
							Pth1r
							Ptrh2
							Pus1
							Rabgap1l
							Rgs16
							Rhob
							Rhoh
							Rnh1
							Rora
							Rragd
							S100a1
							Scn9a
							Sell
							Selp
							Serpinb6e
							Serpinb6a
							Serpinb6b
							Serpinb6c
							Serpinb6d
							Serpinc1
							Sh3bgrl2
							She
							Slc1a5
							Slc29a2
							Slc39a8
							Smpdl3a
							Snx14
							Snx9
							Socs1
							Socs2
							Spp1
							Spred2
							Spry4
							St3gal4
							Swap70
							Syngr2
							Syt11
							Tgm2
							Tiam1
							Tlr7
							Tnfrsf18
							Tnfrsf1b
							Tnfrsf21
							Tnfrsf4
							Tnfrsf8
							Tnfrsf9
							Tnfsf10
							Tnfsf11
							Traf1
							Ttc39b
							Twsg1
							Uck2
							Umps
							Wls
							Xbp1
							[35]:

## Sheet: Table S7
Table S7. Clustermarkers of macrophage subtypes.
p_val	avg_log2FC	pct.1	pct.2	p_val_adj	cluster	gene
0	1.20054	0.861	0.146	0	Mac_Mrc1	Cacna1a
0	1.0643	0.829	0.176	0	Mac_Mrc1	Tanc2
0	1.05862	0.878	0.249	0	Mac_Mrc1	C1qa
0	1.05468	0.58	0.196	0	Mac_Mrc1	Lsamp
0	1.00072	0.869	0.246	0	Mac_Mrc1	C1qb
0	0.989949	0.912	0.371	0	Mac_Mrc1	Psd3
0	0.97422	0.964	0.469	0	Mac_Mrc1	Frmd4b
0	0.967906	0.834	0.226	0	Mac_Mrc1	C1qc
0	0.901302	0.792	0.296	0	Mac_Mrc1	Hdac9
0	0.896334	0.77	0.231	0	Mac_Mrc1	Mir99ahg
0	0.893525	0.855	0.322	0	Mac_Mrc1	Dst
0	0.889787	0.911	0.437	0	Mac_Mrc1	Mrc1
0	0.884057	0.69	0.152	0	Mac_Mrc1	Itga9
0	0.879271	0.886	0.409	0	Mac_Mrc1	Slc9a9
0	0.853712	0.821	0.31	0	Mac_Mrc1	Ophn1
0	0.837534	0.581	0.093	0	Mac_Mrc1	4933406I18Rik
0	0.823482	0.807	0.386	0	Mac_Mrc1	Tmcc3
0	0.815074	0.636	0.147	0	Mac_Mrc1	Ust
0	0.811905	0.757	0.262	0	Mac_Mrc1	Lifr
0	0.811784	0.956	0.7	0	Mac_Mrc1	Rbpj
0	0.77723	0.821	0.376	0	Mac_Mrc1	Wwp1
0	0.77163	0.458	0.096	0	Mac_Mrc1	Cd163
0	0.750783	0.693	0.218	0	Mac_Mrc1	Nfatc2
0	0.749868	0.905	0.444	0	Mac_Mrc1	Sbf2
0	0.743979	0.65	0.198	0	Mac_Mrc1	Ldlrad4
0	0.739896	0.836	0.367	0	Mac_Mrc1	Dip2c
0	0.737505	0.769	0.318	0	Mac_Mrc1	Prkcb
0	0.734571	0.884	0.444	0	Mac_Mrc1	Zfhx3
0	0.733756	0.74	0.284	0	Mac_Mrc1	Zdhhc14
0	0.729482	0.799	0.384	0	Mac_Mrc1	Cfh
0	0.715088	0.497	0.052	0	Mac_Mrc1	2610203C22Rik
0	0.712368	0.615	0.144	0	Mac_Mrc1	Fer
0	0.709912	0.71	0.302	0	Mac_Mrc1	Gm15987
0	0.706333	0.625	0.198	0	Mac_Mrc1	Arhgef3
0	0.705453	0.732	0.306	0	Mac_Mrc1	Pou2f2
0	0.705357	0.586	0.166	0	Mac_Mrc1	Stard8
0	0.703537	0.592	0.145	0	Mac_Mrc1	Pltp
0	0.692996	0.851	0.43	0	Mac_Mrc1	Itsn1
0	0.689372	0.903	0.51	0	Mac_Mrc1	Aoah
0	0.684486	0.784	0.353	0	Mac_Mrc1	Stab1
0	0.677634	0.558	0.135	0	Mac_Mrc1	Tbc1d4
0	0.670478	0.595	0.174	0	Mac_Mrc1	Dapk1
0	0.667479	0.409	0.05	0	Mac_Mrc1	Agmo
0	0.667422	0.473	0.077	0	Mac_Mrc1	Ppp1r9a
0	0.657133	0.436	0.067	0	Mac_Mrc1	Nrcam
0	0.654495	0.585	0.221	0	Mac_Mrc1	Cp
0	0.648988	0.578	0.203	0	Mac_Mrc1	Zbtb16
0	0.644845	0.565	0.139	0	Mac_Mrc1	Prune2
0	0.642605	0.769	0.354	0	Mac_Mrc1	Mef2c
0	0.641286	0.846	0.564	0	Mac_Mrc1	F13a1
0	0.631436	0.807	0.376	0	Mac_Mrc1	Sash1
0	0.627594	0.4	0.055	0	Mac_Mrc1	Tafa2
0	0.622808	0.832	0.433	0	Mac_Mrc1	Man1a
0	0.620724	0.503	0.165	0	Mac_Mrc1	Immp2l
0	0.610013	0.479	0.159	0	Mac_Mrc1	Stxbp6
0	0.606549	0.933	0.59	0	Mac_Mrc1	Maf
0	0.603954	0.403	0.055	0	Mac_Mrc1	Plxna4
0	0.602495	0.651	0.299	0	Mac_Mrc1	Colec12
0	0.598051	0.578	0.189	0	Mac_Mrc1	Pde3b
0	0.585023	0.847	0.507	0	Mac_Mrc1	Adgre1
0	0.578678	0.81	0.44	0	Mac_Mrc1	Exoc6b
0	0.575159	0.784	0.422	0	Mac_Mrc1	Pitpnc1
0	0.574563	0.783	0.444	0	Mac_Mrc1	Enox2
0	0.572857	0.488	0.12	0	Mac_Mrc1	Etv1
0	0.571622	0.497	0.132	0	Mac_Mrc1	Arntl
0	0.564096	0.734	0.367	0	Mac_Mrc1	Ctnnd1
0	0.561761	0.601	0.207	0	Mac_Mrc1	Ms4a7
0	0.55836	0.657	0.262	0	Mac_Mrc1	P2ry6
0	0.556779	0.569	0.22	0	Mac_Mrc1	Hivep3
0	0.556156	0.564	0.201	0	Mac_Mrc1	Rasal2
0	0.551871	0.508	0.139	0	Mac_Mrc1	Hpgds
0	0.551427	0.44	0.136	0	Mac_Mrc1	Magi1
0	0.548663	0.52	0.15	0	Mac_Mrc1	Disc1
0	0.545433	0.637	0.259	0	Mac_Mrc1	Siglec1
0	0.544067	0.651	0.296	0	Mac_Mrc1	Pbx3
0	0.541269	0.558	0.215	0	Mac_Mrc1	E230029C05Rik
0	0.53877	0.335	0.026	0	Mac_Mrc1	Slco2b1
0	0.532685	0.611	0.256	0	Mac_Mrc1	Fchsd2
0	0.524042	0.44	0.113	0	Mac_Mrc1	Abca9
0	0.520984	0.586	0.236	0	Mac_Mrc1	Nfxl1
0	0.515023	0.864	0.567	0	Mac_Mrc1	Tmcc1
0	0.51427	0.402	0.088	0	Mac_Mrc1	Adam19
0	0.510974	0.442	0.126	0	Mac_Mrc1	Cd72
0	0.509924	0.342	0.052	0	Mac_Mrc1	St3gal6
0	0.504894	0.34	0.043	0	Mac_Mrc1	Reps2
0	0.496081	0.689	0.338	0	Mac_Mrc1	Ppp1r21
0	0.493783	0.458	0.143	0	Mac_Mrc1	Ttc28
0	0.488729	0.379	0.062	0	Mac_Mrc1	Gm13710
0	0.487883	0.902	0.65	0	Mac_Mrc1	Apoe
0	0.485983	0.486	0.17	0	Mac_Mrc1	Rnf180
0	0.48386	0.426	0.092	0	Mac_Mrc1	Trpv4
0	0.476913	0.405	0.099	0	Mac_Mrc1	Stau2
0	0.476368	0.455	0.162	0	Mac_Mrc1	Fnbp1l
0	0.467714	0.915	0.658	0	Mac_Mrc1	Wdfy3
0	0.465319	0.505	0.179	0	Mac_Mrc1	Eef2k
0	0.464927	0.898	0.605	0	Mac_Mrc1	Serinc3
0	0.462162	0.755	0.435	0	Mac_Mrc1	Arhgap12
0	0.457765	0.776	0.466	0	Mac_Mrc1	Tgfbr2
0	0.454058	0.26	0.02	0	Mac_Mrc1	Fcrls
0	0.450638	0.308	0.061	0	Mac_Mrc1	Lyve1
0	0.447349	0.404	0.099	0	Mac_Mrc1	B3galnt1
0	0.444984	0.937	0.721	0	Mac_Mrc1	Fyb
0	0.441803	0.908	0.641	0	Mac_Mrc1	Foxn3
0	0.439832	0.34	0.059	0	Mac_Mrc1	Ctla2b
0	0.437671	0.939	0.729	0	Mac_Mrc1	Srgap2
0	0.432729	0.3	0.039	0	Mac_Mrc1	Cbr2
0	0.430793	0.294	0.056	0	Mac_Mrc1	Bank1
0	0.424512	0.296	0.04	0	Mac_Mrc1	Adam33
0	0.419631	0.904	0.667	0	Mac_Mrc1	Exoc4
0	0.418433	0.341	0.074	0	Mac_Mrc1	Adgrl2
0	0.416806	0.31	0.047	0	Mac_Mrc1	Afap1l1
0	0.415496	0.4	0.109	0	Mac_Mrc1	Fcgrt
0	0.405917	0.89	0.641	0	Mac_Mrc1	Wasf2
0	0.403928	0.311	0.076	0	Mac_Mrc1	Mgmt
0	0.395264	0.321	0.071	0	Mac_Mrc1	Fpr1
0	0.388114	0.319	0.064	0	Mac_Mrc1	Phyhd1
0	0.382588	0.273	0.041	0	Mac_Mrc1	Alox5
0	0.377165	0.298	0.054	0	Mac_Mrc1	Sh3pxd2a
0	0.355676	0.303	0.059	0	Mac_Mrc1	Scamp5
0	0.354871	0.185	0.016	0	Mac_Mrc1	Edil3
0	0.346064	0.288	0.054	0	Mac_Mrc1	Il16
0	0.333873	0.222	0.024	0	Mac_Mrc1	Hif3a
0	0.331245	0.969	0.838	0	Mac_Mrc1	Wnk1
0	0.330208	0.956	0.836	0	Mac_Mrc1	Ptprj
0	0.271872	0.204	0.024	0	Mac_Mrc1	Smagp
0	-0.291563	0.872	0.921	0	Mac_Mrc1	Psap
0	-0.486424	0.666	0.825	0	Mac_Mrc1	Cers6
0	-0.509181	0.649	0.866	0	Mac_Mrc1	Mgp
0	-0.516267	0.536	0.792	0	Mac_Mrc1	Vim
0	-0.53544	0.463	0.75	0	Mac_Mrc1	Col3a1
0	-0.546176	0.634	0.834	0	Mac_Mrc1	Ctsl
0	-0.568739	0.587	0.76	0	Mac_Mrc1	Pde4d
0	-0.652757	0.114	0.456	0	Mac_Mrc1	Ly6c2
0	-0.676537	0.406	0.771	0	Mac_Mrc1	S100a6
0	-0.712673	0.166	0.514	0	Mac_Mrc1	Xylt1
0	-0.72277	0.159	0.52	0	Mac_Mrc1	Plac8
0	-0.733635	0.337	0.704	0	Mac_Mrc1	Lgals3
0	-0.751618	0.196	0.576	0	Mac_Mrc1	Fgr
0	-0.781056	0.077	0.444	0	Mac_Mrc1	Ccr2
0	-0.810672	0.245	0.633	0	Mac_Mrc1	Arhgap24
0	-0.860635	0.101	0.418	0	Mac_Mrc1	Plcb1
0	-0.882149	0.104	0.497	0	Mac_Mrc1	Gpr141
0	-0.883292	0.105	0.455	0	Mac_Mrc1	Gpnmb
0	-0.894463	0.475	0.828	0	Mac_Mrc1	Slfn4
0	-0.957768	0.404	0.852	0	Mac_Mrc1	Spp1
0	-0.991792	0.188	0.586	0	Mac_Mrc1	Vcan
0	-1.05948	0.1	0.575	0	Mac_Mrc1	Spon1
7.58225e-306	0.440156	0.456	0.164	1.78903e-301	Mac_Mrc1	Adcy9
2.96638e-304	0.367381	0.302	0.07	6.99917e-300	Mac_Mrc1	Susd1
1.97538e-303	-0.673948	0.159	0.473	4.66091e-299	Mac_Mrc1	Fn1
2.52783e-303	0.398485	0.341	0.091	5.96441e-299	Mac_Mrc1	Clec2g
8.65277e-302	-0.622673	0.023	0.325	2.04162e-297	Mac_Mrc1	F10
1.32601e-301	0.471525	0.664	0.327	3.12872e-297	Mac_Mrc1	Rcsd1
2.12439e-301	0.47766	0.633	0.309	5.01249e-297	Mac_Mrc1	A330023F24Rik
5.7329e-296	0.352263	0.317	0.081	1.35268e-291	Mac_Mrc1	Folr2
1.31493e-295	0.494785	0.488	0.193	3.10259e-291	Mac_Mrc1	Prkn
9.3349e-295	0.365901	0.345	0.094	2.20257e-290	Mac_Mrc1	Ralgps2
8.75907e-294	0.355048	0.325	0.085	2.0667e-289	Mac_Mrc1	Ntpcr
1.15609e-293	0.437179	0.557	0.24	2.72778e-289	Mac_Mrc1	Swap70
3.90334e-292	-0.602456	0.163	0.472	9.20994e-288	Mac_Mrc1	Tiam1
5.20184e-292	0.38197	0.346	0.097	1.22737e-287	Mac_Mrc1	Gas6
1.66116e-290	0.305854	0.224	0.038	3.91951e-286	Mac_Mrc1	Unc13b
3.0618e-289	0.390583	0.376	0.115	7.22431e-285	Mac_Mrc1	4732471J01Rik
1.23592e-286	-0.548823	0.485	0.69	2.91614e-282	Mac_Mrc1	Tgfbi
3.78066e-284	0.436615	0.287	0.069	8.92046e-280	Mac_Mrc1	Gm30382
3.56347e-282	-0.572192	0.479	0.727	8.40801e-278	Mac_Mrc1	Alcam
2.08442e-281	0.301292	0.247	0.049	4.9182e-277	Mac_Mrc1	Rab39
3.20743e-281	0.407796	0.349	0.104	7.56793e-277	Mac_Mrc1	Clmp
8.3316e-281	-0.566056	0.295	0.587	1.96584e-276	Mac_Mrc1	Akt3
5.41723e-280	0.283015	0.249	0.049	1.27819e-275	Mac_Mrc1	Zcchc14
5.28551e-279	0.362503	0.287	0.07	1.24712e-274	Mac_Mrc1	Cpne8
1.86324e-277	0.428722	0.68	0.375	4.39631e-273	Mac_Mrc1	Usp24
1.92767e-277	0.453503	0.79	0.522	4.54833e-273	Mac_Mrc1	Sgms1
1.98887e-277	0.418397	0.572	0.253	4.69273e-273	Mac_Mrc1	Arhgef12
5.07948e-276	0.482017	0.705	0.397	1.1985e-271	Mac_Mrc1	Pvt1
5.74957e-275	0.350904	0.322	0.089	1.35661e-270	Mac_Mrc1	Tmod1
1.38466e-274	0.317384	0.231	0.043	3.2671e-270	Mac_Mrc1	C2
1.95975e-274	0.436733	0.758	0.471	4.62403e-270	Mac_Mrc1	Bmp2k
7.82276e-272	-0.543068	0.034	0.32	1.84578e-267	Mac_Mrc1	Dock5
5.37307e-266	0.347718	0.911	0.7	1.26778e-261	Mac_Mrc1	Tcf4
8.59416e-261	0.279182	0.212	0.038	2.02779e-256	Mac_Mrc1	Fam110b
8.5472e-260	0.429614	0.553	0.253	2.01671e-255	Mac_Mrc1	Selenop
3.54033e-259	0.434917	0.689	0.376	8.3534e-255	Mac_Mrc1	Man1c1
1.95158e-257	0.307296	0.177	0.025	4.60476e-253	Mac_Mrc1	Plekhg5
2.40527e-255	0.3465	0.331	0.098	5.67523e-251	Mac_Mrc1	Crim1
1.30127e-253	0.282271	0.217	0.041	3.07034e-249	Mac_Mrc1	Siglece
7.71082e-253	0.446974	0.531	0.239	1.81937e-248	Mac_Mrc1	Abca1
3.60219e-250	0.493172	0.601	0.307	8.49938e-246	Mac_Mrc1	Ank2
4.38291e-250	0.368505	0.395	0.141	1.03415e-245	Mac_Mrc1	Rhobtb1
2.45721e-249	0.418351	0.581	0.282	5.79779e-245	Mac_Mrc1	Ap1b1
7.63104e-248	0.394961	0.405	0.15	1.80054e-243	Mac_Mrc1	Slc16a7
3.40541e-247	0.420839	0.457	0.184	8.03506e-243	Mac_Mrc1	March3
1.01219e-246	0.360919	0.399	0.144	2.38826e-242	Mac_Mrc1	Spire1
1.45634e-246	0.328035	0.351	0.112	3.43624e-242	Mac_Mrc1	Agpat3
3.32772e-246	0.263625	0.153	0.018	7.85176e-242	Mac_Mrc1	Cmah
4.54488e-246	-0.519971	0.145	0.427	1.07237e-241	Mac_Mrc1	S100a4
7.58261e-243	0.442062	0.624	0.327	1.78912e-238	Mac_Mrc1	Gas7
3.69718e-242	0.361735	0.391	0.139	8.7235e-238	Mac_Mrc1	Lima1
4.56275e-240	-0.537285	0.188	0.476	1.07658e-235	Mac_Mrc1	CVB3
5.9154e-238	-0.280883	0.872	0.922	1.39574e-233	Mac_Mrc1	Lars2
8.26447e-237	-0.448455	0.432	0.664	1.95e-232	Mac_Mrc1	Col1a2
4.65125e-236	0.423569	0.558	0.27	1.09746e-231	Mac_Mrc1	Sipa1l1
1.2415e-235	-0.433705	0.555	0.767	2.92932e-231	Mac_Mrc1	Gda
1.67704e-235	-0.55167	0.138	0.41	3.95698e-231	Mac_Mrc1	Emb
9.44562e-235	0.295027	0.292	0.083	2.22869e-230	Mac_Mrc1	Jade2
5.18677e-232	0.385873	0.85	0.611	1.22382e-227	Mac_Mrc1	Ssh2
1.53582e-231	-0.343802	0.667	0.794	3.62377e-227	Mac_Mrc1	Tpt1
1.70998e-231	-0.582961	0.033	0.283	4.03469e-227	Mac_Mrc1	Il7r
3.74708e-231	0.2911	0.224	0.049	8.84123e-227	Mac_Mrc1	Slamf9
1.22886e-230	-0.548782	0.062	0.321	2.8995e-226	Mac_Mrc1	Chil3
1.86543e-229	0.415399	0.666	0.387	4.40147e-225	Mac_Mrc1	Ndfip1
4.32021e-229	0.380561	0.494	0.221	1.01935e-224	Mac_Mrc1	Rab11fip5
6.93177e-227	0.402764	0.84	0.612	1.63555e-222	Mac_Mrc1	Dab2
2.14875e-226	0.258609	0.202	0.04	5.06997e-222	Mac_Mrc1	Zdhhc2
2.67202e-226	0.367972	0.849	0.611	6.30462e-222	Mac_Mrc1	Zbtb20
9.59897e-226	0.337439	0.341	0.115	2.26488e-221	Mac_Mrc1	Cables1
2.45351e-223	0.423848	0.542	0.266	5.78905e-219	Mac_Mrc1	Gab3
5.30047e-222	-0.483179	0.136	0.4	1.25065e-217	Mac_Mrc1	Pstpip1
1.62765e-215	0.333261	0.298	0.094	3.84043e-211	Mac_Mrc1	Cnksr3
6.84214e-214	-0.458683	0.341	0.587	1.6144e-209	Mac_Mrc1	Col1a1
2.62364e-213	0.385004	0.599	0.313	6.19047e-209	Mac_Mrc1	Gna12
5.39256e-213	0.369032	0.605	0.309	1.27238e-208	Mac_Mrc1	Arrb2
1.64917e-212	0.436752	0.71	0.451	3.89121e-208	Mac_Mrc1	Nrp1
1.99572e-212	0.308752	0.911	0.744	4.70891e-208	Mac_Mrc1	Pip4k2a
8.36905e-211	-0.517198	0.098	0.349	1.97468e-206	Mac_Mrc1	Ldlr
5.5096e-209	0.428418	0.497	0.239	1.29999e-204	Mac_Mrc1	Arhgap22
8.60675e-209	0.359706	0.813	0.561	2.03076e-204	Mac_Mrc1	Chd9
1.86969e-208	-0.43731	0.031	0.262	4.41152e-204	Mac_Mrc1	Itgb7
1.49002e-207	0.365693	0.778	0.524	3.51569e-203	Mac_Mrc1	Anks1
1.88863e-207	0.436057	0.546	0.294	4.45622e-203	Mac_Mrc1	Tns1
8.9262e-207	0.354856	0.337	0.121	2.10614e-202	Mac_Mrc1	St6gal1
2.4189e-205	0.413931	0.518	0.257	5.7074e-201	Mac_Mrc1	Dgkh
8.48961e-205	0.351998	0.461	0.203	2.00312e-200	Mac_Mrc1	Lacc1
1.43186e-202	-0.470553	0.387	0.577	3.37847e-198	Mac_Mrc1	Lyst
1.61103e-202	-0.51107	0.232	0.469	3.80123e-198	Mac_Mrc1	Thbs1
1.17469e-201	0.377166	0.679	0.41	2.77169e-197	Mac_Mrc1	Mon2
7.37669e-201	0.370464	0.722	0.462	1.74053e-196	Mac_Mrc1	Ccny
1.39807e-200	0.367609	0.74	0.467	3.29876e-196	Mac_Mrc1	Tm6sf1
1.41872e-200	0.276748	0.261	0.076	3.34747e-196	Mac_Mrc1	Tmlhe
1.5488e-200	0.374494	0.678	0.402	3.6544e-196	Mac_Mrc1	Stk3
2.26829e-200	-0.261967	0.834	0.882	5.35202e-196	Mac_Mrc1	Dock10
9.59754e-200	0.32211	0.352	0.132	2.26454e-195	Mac_Mrc1	Cdc42bpa
2.66013e-197	0.256131	0.227	0.059	6.27658e-193	Mac_Mrc1	Snta1
8.40192e-197	-0.394856	0.486	0.682	1.98243e-192	Mac_Mrc1	Mt2
1.1148e-195	-0.489332	0.248	0.486	2.63037e-191	Mac_Mrc1	Fam129b
2.75979e-195	-0.438942	0.291	0.536	6.51173e-191	Mac_Mrc1	Timp1
2.51754e-194	0.317322	0.899	0.704	5.94013e-190	Mac_Mrc1	Zswim6
5.60301e-194	0.364476	0.588	0.304	1.32203e-189	Mac_Mrc1	Fgd2
1.54689e-193	0.368849	0.639	0.356	3.64988e-189	Mac_Mrc1	Clec4a1
3.26364e-193	0.369618	0.623	0.342	7.70055e-189	Mac_Mrc1	Sfmbt1
7.7165e-193	0.354976	0.78	0.528	1.82071e-188	Mac_Mrc1	Dclre1c
2.2075e-192	0.334383	0.867	0.638	5.20859e-188	Mac_Mrc1	Myo5a
3.9208e-191	0.29007	0.28	0.091	9.25113e-187	Mac_Mrc1	Ppfibp2
1.9377e-189	0.365178	0.741	0.463	4.572e-185	Mac_Mrc1	Dock1
9.70429e-188	0.357674	0.776	0.536	2.28973e-183	Mac_Mrc1	Ap2a2
3.39172e-187	0.35107	0.515	0.257	8.00277e-183	Mac_Mrc1	Dhrs3
8.194e-187	0.358086	0.685	0.433	1.93337e-182	Mac_Mrc1	Tbc1d22a
1.01717e-184	-0.351022	0.579	0.722	2.40001e-180	Mac_Mrc1	Cd300lf
2.01782e-184	0.361099	0.67	0.416	4.76104e-180	Mac_Mrc1	Eps15
2.88648e-184	0.317569	0.415	0.181	6.81064e-180	Mac_Mrc1	Mtmr12
7.1772e-184	0.353927	0.663	0.402	1.69346e-179	Mac_Mrc1	Rasa1
8.77687e-184	-0.407126	0.017	0.221	2.0709e-179	Mac_Mrc1	F7
8.89724e-184	-0.413286	0.369	0.585	2.0993e-179	Mac_Mrc1	Bgn
1.5148e-183	0.317317	0.828	0.611	3.57417e-179	Mac_Mrc1	Cltc
1.94547e-182	0.316682	0.358	0.141	4.59035e-178	Mac_Mrc1	Blnk
4.21358e-182	0.373375	0.645	0.383	9.94193e-178	Mac_Mrc1	Snx29
2.93977e-181	0.279259	0.302	0.106	6.93639e-177	Mac_Mrc1	Blvrb
6.0008e-181	0.344114	0.443	0.21	1.41589e-176	Mac_Mrc1	Pepd
1.4318e-180	0.346885	0.811	0.565	3.37834e-176	Mac_Mrc1	Wdfy2
1.51528e-180	0.348784	0.443	0.204	3.5753e-176	Mac_Mrc1	Gcnt1
1.07516e-179	0.368239	0.694	0.452	2.53685e-175	Mac_Mrc1	Nfia
9.73635e-178	-0.350316	0.548	0.704	2.29729e-173	Mac_Mrc1	Rpsa
9.96104e-178	0.363008	0.531	0.277	2.35031e-173	Mac_Mrc1	Arhgap18
1.91042e-177	0.308028	0.867	0.653	4.50765e-173	Mac_Mrc1	Ms4a6b
2.66767e-177	0.316118	0.869	0.671	6.29436e-173	Mac_Mrc1	Rnf169
4.02035e-177	0.36196	0.782	0.586	9.48601e-173	Mac_Mrc1	Osbpl9
5.18573e-176	0.329728	0.475	0.233	1.22357e-171	Mac_Mrc1	Zfp992
6.6714e-175	0.393946	0.621	0.371	1.57412e-170	Mac_Mrc1	Ly86
1.10838e-174	0.292124	0.235	0.069	2.61522e-170	Mac_Mrc1	Adam22
7.98767e-174	-0.451425	0.05	0.258	1.88469e-169	Mac_Mrc1	Sell
1.56053e-173	0.340804	0.519	0.267	3.68207e-169	Mac_Mrc1	Sesn1
2.43131e-173	0.261374	0.216	0.06	5.73667e-169	Mac_Mrc1	Ankrd33b
2.93213e-173	0.302889	0.4	0.176	6.91837e-169	Mac_Mrc1	Rnf141
1.00117e-172	0.267416	0.305	0.111	2.36226e-168	Mac_Mrc1	Sgpp1
2.39233e-172	0.270966	0.297	0.108	5.6447e-168	Mac_Mrc1	Camk1
5.94539e-172	0.376584	0.704	0.445	1.40281e-167	Mac_Mrc1	Ms4a4a
6.34767e-172	0.297231	0.296	0.107	1.49773e-167	Mac_Mrc1	Bcor
1.49586e-171	0.382171	0.292	0.108	3.52948e-167	Mac_Mrc1	Fhit
1.04349e-170	0.352787	0.655	0.402	2.46211e-166	Mac_Mrc1	Snx30
4.48618e-170	0.362006	0.696	0.428	1.05851e-165	Mac_Mrc1	Hivep2
6.07916e-169	0.265717	0.247	0.079	1.43438e-164	Mac_Mrc1	Igf2bp3
1.44166e-168	0.340783	0.357	0.148	3.40159e-164	Mac_Mrc1	Rnf150
1.35228e-167	0.360489	0.54	0.289	3.19071e-163	Mac_Mrc1	Entpd1
1.95057e-167	0.345762	0.613	0.362	4.60238e-163	Mac_Mrc1	Ski
2.07506e-166	0.302108	0.401	0.18	4.8961e-162	Mac_Mrc1	Arrb1
8.76496e-166	0.328209	0.495	0.253	2.06809e-161	Mac_Mrc1	Ehd1
8.53046e-165	0.306787	0.372	0.16	2.01276e-160	Mac_Mrc1	Pkp4
8.62342e-165	0.332989	0.57	0.313	2.0347e-160	Mac_Mrc1	Ugcg
9.89461e-165	-0.489959	0.254	0.464	2.33463e-160	Mac_Mrc1	Cd274
1.47678e-164	-0.370126	0.027	0.219	3.48446e-160	Mac_Mrc1	Napsa
2.9651e-164	-0.401846	0.067	0.274	6.99615e-160	Mac_Mrc1	Hp
3.34109e-164	-0.423775	0.063	0.268	7.8833e-160	Mac_Mrc1	Gcnt2
4.61474e-164	0.379695	0.622	0.369	1.08885e-159	Mac_Mrc1	Trerf1
5.9501e-164	0.283175	0.382	0.165	1.40393e-159	Mac_Mrc1	Rnf145
6.57477e-164	0.332245	0.433	0.206	1.55132e-159	Mac_Mrc1	Pacs1
6.92812e-164	0.350401	0.651	0.401	1.63469e-159	Mac_Mrc1	Dse
7.98321e-164	0.329119	0.266	0.095	1.88364e-159	Mac_Mrc1	Egfr
1.01317e-163	0.348	0.846	0.572	2.39058e-159	Mac_Mrc1	Mertk
1.07444e-163	0.337906	0.634	0.376	2.53513e-159	Mac_Mrc1	Luzp1
1.63444e-163	-0.475253	0.128	0.349	3.85646e-159	Mac_Mrc1	Hal
3.17447e-163	0.269074	0.274	0.096	7.49017e-159	Mac_Mrc1	Trf
1.61928e-162	0.325172	0.502	0.264	3.82068e-158	Mac_Mrc1	Lrp6
2.51695e-162	0.286463	0.351	0.148	5.93874e-158	Mac_Mrc1	Xylt2
1.57631e-161	-0.381753	0.023	0.211	3.71931e-157	Mac_Mrc1	Sgms2
1.12866e-160	0.27474	0.356	0.147	2.66308e-156	Mac_Mrc1	Cd81
1.14243e-160	0.330719	0.679	0.424	2.69556e-156	Mac_Mrc1	Sh3pxd2b
5.76182e-160	0.308867	0.8	0.575	1.3595e-155	Mac_Mrc1	Unc93b1
9.78602e-160	0.348125	0.454	0.234	2.30901e-155	Mac_Mrc1	Irak3
2.23887e-159	0.331183	0.736	0.495	5.28261e-155	Mac_Mrc1	Tbc1d14
9.13955e-158	-0.340183	0.504	0.651	2.15648e-153	Mac_Mrc1	Pkm
8.1221e-157	-0.315133	0.653	0.767	1.91641e-152	Mac_Mrc1	Lilr4b
8.56254e-157	-0.41887	0.291	0.507	2.02033e-152	Mac_Mrc1	Adam8
1.24802e-156	-0.390926	0.34	0.533	2.9447e-152	Mac_Mrc1	Anxa2
1.95957e-156	-0.469738	0.073	0.274	4.6236e-152	Mac_Mrc1	Chst11
5.17018e-156	0.27894	0.89	0.734	1.2199e-151	Mac_Mrc1	Fkbp5
6.21304e-155	-0.371385	0.41	0.593	1.46597e-150	Mac_Mrc1	Sparc
6.59356e-155	-0.369465	0.029	0.213	1.55575e-150	Mac_Mrc1	Met
7.49095e-155	-0.428363	0.165	0.375	1.76749e-150	Mac_Mrc1	Id2
5.33685e-154	0.30132	0.406	0.187	1.25923e-149	Mac_Mrc1	Tlr8
5.72392e-154	-0.384292	0.115	0.326	1.35056e-149	Mac_Mrc1	S100a11
2.14926e-152	0.357771	0.657	0.404	5.07118e-148	Mac_Mrc1	Kcnk13
1.72324e-151	0.259773	0.909	0.746	4.06599e-147	Mac_Mrc1	Gnaq
3.86252e-150	0.253548	0.895	0.745	9.11362e-146	Mac_Mrc1	Ppp3ca
6.26593e-150	0.320561	0.649	0.398	1.47845e-145	Mac_Mrc1	Rassf2
1.21726e-149	0.295252	0.862	0.65	2.87212e-145	Mac_Mrc1	Fli1
1.9528e-149	0.334828	0.751	0.509	4.60762e-145	Mac_Mrc1	Atxn1
2.87011e-149	-0.385602	0.419	0.571	6.77202e-145	Mac_Mrc1	Gnptab
6.18666e-149	0.317264	0.673	0.422	1.45974e-144	Mac_Mrc1	A630001G21Rik
1.17703e-148	0.335563	0.573	0.34	2.77721e-144	Mac_Mrc1	Tlr7
1.78028e-148	-0.379171	0.063	0.254	4.20057e-144	Mac_Mrc1	Sirpb1b
5.71238e-148	0.325799	0.608	0.372	1.34784e-143	Mac_Mrc1	Inpp4a
1.65102e-147	-0.32951	0.01	0.176	3.89559e-143	Mac_Mrc1	Mefv
3.48311e-147	0.334319	0.494	0.272	8.21839e-143	Mac_Mrc1	Clec4a3
9.36331e-147	0.333151	0.74	0.476	2.20927e-142	Mac_Mrc1	Tbxas1
1.52247e-146	0.315758	0.645	0.392	3.59228e-142	Mac_Mrc1	Itpr2
2.23127e-146	-0.346971	0.531	0.662	5.26467e-142	Mac_Mrc1	Ifi209
2.57294e-146	-0.392938	0.073	0.267	6.07086e-142	Mac_Mrc1	Fabp5
1.23246e-145	-0.409987	0.027	0.201	2.90799e-141	Mac_Mrc1	Il1r2
2.19657e-145	0.352022	0.724	0.451	5.1828e-141	Mac_Mrc1	Mtss1
4.59393e-145	0.270381	0.343	0.147	1.08394e-140	Mac_Mrc1	Cyp27a1
8.62964e-145	0.291692	0.8	0.585	2.03616e-140	Mac_Mrc1	Pias1
1.23286e-143	0.288761	0.377	0.175	2.90892e-139	Mac_Mrc1	Scmh1
1.31595e-143	0.321433	0.672	0.438	3.10499e-139	Mac_Mrc1	Prex1
5.04259e-143	0.312903	0.595	0.354	1.1898e-138	Mac_Mrc1	Ulk2
1.57779e-142	0.294637	0.4	0.192	3.7228e-138	Mac_Mrc1	Arhgap39
2.82202e-142	-0.261304	0.675	0.759	6.65856e-138	Mac_Mrc1	Npc2
7.42382e-142	-0.276196	0.677	0.762	1.75165e-137	Mac_Mrc1	Mt1
2.54444e-141	0.251535	0.292	0.117	6.0036e-137	Mac_Mrc1	Gm12353
2.66993e-141	-0.378608	0.066	0.253	6.2997e-137	Mac_Mrc1	Sirpb1a
3.61787e-141	-0.394419	0.121	0.317	8.53637e-137	Mac_Mrc1	Zfyve9
6.25002e-141	-0.358348	0.044	0.223	1.47469e-136	Mac_Mrc1	4930523C07Rik
9.51528e-141	0.313714	0.76	0.526	2.24513e-136	Mac_Mrc1	Tnfaip8
1.02007e-140	0.292057	0.77	0.551	2.40686e-136	Mac_Mrc1	Dnajc13
5.18109e-140	-0.372701	0.04	0.215	1.22248e-135	Mac_Mrc1	Cytip
5.98921e-140	-0.350893	0.084	0.273	1.41315e-135	Mac_Mrc1	Fbxl2
6.08178e-140	0.295247	0.51	0.281	1.435e-135	Mac_Mrc1	Dlgap4
2.73805e-139	0.295055	0.807	0.609	6.46042e-135	Mac_Mrc1	Rab31
5.08702e-139	0.308877	0.628	0.393	1.20028e-134	Mac_Mrc1	Stard9
1.42683e-138	-0.38635	0.212	0.412	3.3666e-134	Mac_Mrc1	Ccr1
1.09626e-137	-0.518406	0.205	0.389	2.58663e-133	Mac_Mrc1	Airn
2.02721e-137	-0.250241	0.738	0.786	4.7832e-133	Mac_Mrc1	Camk2d
4.53343e-137	0.305157	0.605	0.362	1.06966e-132	Mac_Mrc1	Heatr5a
1.28295e-136	0.302032	0.751	0.533	3.02713e-132	Mac_Mrc1	Ehd4
5.98823e-136	0.305007	0.689	0.448	1.41292e-131	Mac_Mrc1	Myo9a
7.63376e-136	0.305654	0.72	0.491	1.80119e-131	Mac_Mrc1	Phf20
7.80513e-136	0.291798	0.357	0.167	1.84162e-131	Mac_Mrc1	Pros1
1.1213e-135	-0.366592	0.109	0.301	2.64572e-131	Mac_Mrc1	Ttc39c
1.26755e-135	0.292678	0.54	0.307	2.99079e-131	Mac_Mrc1	Arhgef11
2.86292e-135	0.26945	0.863	0.687	6.75506e-131	Mac_Mrc1	Ncoa1
4.8206e-135	0.283054	0.865	0.673	1.13742e-130	Mac_Mrc1	Dock8
1.8899e-134	0.295591	0.317	0.141	4.45922e-130	Mac_Mrc1	Prkca
2.66969e-134	0.307002	0.588	0.355	6.29914e-130	Mac_Mrc1	Snx8
8.18318e-134	-0.367402	0.362	0.551	1.93082e-129	Mac_Mrc1	Emp1
2.47126e-133	0.329743	0.566	0.352	5.83093e-129	Mac_Mrc1	Oxr1
7.54319e-133	-0.301827	0.553	0.674	1.77982e-128	Mac_Mrc1	Ctsd
7.71931e-133	-0.382967	0.103	0.292	1.82137e-128	Mac_Mrc1	St3gal5
1.11046e-132	-0.417914	0.076	0.255	2.62012e-128	Mac_Mrc1	Arhgef37
2.005e-132	0.311103	0.59	0.356	4.7308e-128	Mac_Mrc1	Slc7a7
2.05699e-132	0.336838	0.517	0.302	4.85348e-128	Mac_Mrc1	Smyd3
3.12806e-132	0.296104	0.622	0.386	7.38066e-128	Mac_Mrc1	Csf1r
3.15565e-132	0.32853	0.683	0.444	7.44577e-128	Mac_Mrc1	Maml2
2.51864e-131	-0.431877	0.316	0.497	5.94273e-127	Mac_Mrc1	Morrbid
2.68366e-131	0.267937	0.234	0.086	6.3321e-127	Mac_Mrc1	Arsb
1.48677e-130	-0.374172	0.568	0.658	3.50802e-126	Mac_Mrc1	Fnip2
1.72912e-130	0.269686	0.402	0.198	4.07986e-126	Mac_Mrc1	Phtf2
1.90073e-130	0.29132	0.53	0.301	4.48477e-126	Mac_Mrc1	Insr
3.34133e-130	0.276309	0.323	0.144	7.88387e-126	Mac_Mrc1	Tmem176b
4.91703e-130	0.25297	0.344	0.155	1.16017e-125	Mac_Mrc1	Pmp22
5.71906e-130	0.275253	0.795	0.59	1.34941e-125	Mac_Mrc1	Rbm26
1.77704e-129	-0.372254	0.307	0.476	4.19294e-125	Mac_Mrc1	Atp11b
2.40275e-129	-0.282696	0.748	0.812	5.66928e-125	Mac_Mrc1	mt-Atp6
3.06953e-129	0.2983	0.656	0.425	7.24256e-125	Mac_Mrc1	Snx6
3.47438e-129	0.304596	0.502	0.282	8.19781e-125	Mac_Mrc1	Stk17b
6.30021e-129	-0.357213	0.468	0.588	1.48653e-124	Mac_Mrc1	Myof
8.90392e-129	0.263607	0.409	0.204	2.10088e-124	Mac_Mrc1	Qsox1
8.92435e-129	0.272092	0.82	0.634	2.1057e-124	Mac_Mrc1	Fbxl17
2.21742e-128	0.307975	0.603	0.383	5.232e-124	Mac_Mrc1	Pcmtd1
2.90227e-127	-0.400467	0.091	0.268	6.84791e-123	Mac_Mrc1	Fam20c
4.1687e-127	0.292374	0.388	0.192	9.83606e-123	Mac_Mrc1	Peli2
7.98146e-127	0.291516	0.503	0.283	1.88322e-122	Mac_Mrc1	Ptk2
9.2898e-127	-0.355896	0.009	0.155	2.19193e-122	Mac_Mrc1	Htr7
1.60103e-126	-0.257663	0.703	0.774	3.77762e-122	Mac_Mrc1	Slfn5
1.85155e-126	-0.392913	0.088	0.268	4.36873e-122	Mac_Mrc1	Clec4e
5.82596e-126	0.289377	0.727	0.508	1.37464e-121	Mac_Mrc1	Snx13
1.63447e-125	-0.319871	0.044	0.208	3.85654e-121	Mac_Mrc1	Sirpb1c
3.5312e-125	0.253233	0.852	0.698	8.33187e-121	Mac_Mrc1	Itm2b
2.01709e-124	0.27141	0.378	0.185	4.75934e-120	Mac_Mrc1	Mfhas1
3.19752e-124	-0.286942	0.577	0.689	7.54454e-120	Mac_Mrc1	Rpl13
4.98563e-124	0.285584	0.578	0.342	1.17636e-119	Mac_Mrc1	Dock7
7.71183e-124	0.256291	0.332	0.153	1.81961e-119	Mac_Mrc1	Ehbp1
2.45184e-123	-0.388747	0.312	0.476	5.78511e-119	Mac_Mrc1	Irf1
3.13911e-123	0.287167	0.618	0.382	7.40672e-119	Mac_Mrc1	P2rx7
8.56032e-123	0.25482	0.348	0.164	2.01981e-118	Mac_Mrc1	Cntln
1.87843e-122	0.275034	0.834	0.64	4.43215e-118	Mac_Mrc1	Runx1
3.19562e-121	-0.26089	0.622	0.717	7.54007e-117	Mac_Mrc1	Diaph1
1.66032e-120	0.264942	0.298	0.134	3.91752e-116	Mac_Mrc1	Supt3
9.79115e-120	-0.352122	0.313	0.478	2.31022e-115	Mac_Mrc1	Pira2
1.67479e-118	-0.262961	0.624	0.72	3.95167e-114	Mac_Mrc1	Rpl41
2.32119e-118	-0.350556	0.064	0.228	5.47684e-114	Mac_Mrc1	Il18rap
2.34736e-117	-0.266035	0.682	0.738	5.53859e-113	Mac_Mrc1	Resf1
8.66432e-117	-0.369591	0.199	0.375	2.04435e-112	Mac_Mrc1	Pfkp
1.15708e-116	0.278493	0.795	0.601	2.73012e-112	Mac_Mrc1	Rapgef2
4.93711e-116	-0.318557	0.092	0.261	1.16491e-111	Mac_Mrc1	Igf2r
1.46272e-115	-0.351796	0.076	0.242	3.45128e-111	Mac_Mrc1	Lhfpl2
3.01067e-115	0.274096	0.783	0.565	7.10366e-111	Mac_Mrc1	Rap1gds1
3.98272e-115	0.297302	0.48	0.284	9.39723e-111	Mac_Mrc1	Sos1
7.6799e-115	0.28879	0.291	0.132	1.81207e-110	Mac_Mrc1	Slc24a3
8.83551e-115	0.275193	0.582	0.352	2.08474e-110	Mac_Mrc1	Dnmt3a
1.68e-114	0.278102	0.643	0.412	3.96397e-110	Mac_Mrc1	Rab43
2.51911e-114	0.264694	0.511	0.295	5.94384e-110	Mac_Mrc1	Galnt2
6.56139e-114	-0.330992	0.128	0.302	1.54816e-109	Mac_Mrc1	Afdn
7.24047e-114	-0.371132	0.185	0.363	1.70839e-109	Mac_Mrc1	Noct
2.30842e-113	0.299458	0.778	0.541	5.44671e-109	Mac_Mrc1	Gm4951
2.91616e-113	0.250619	0.38	0.194	6.88069e-109	Mac_Mrc1	Dnmbp
3.83661e-113	-0.325749	0.086	0.251	9.05247e-109	Mac_Mrc1	Slc44a2
8.21022e-113	0.265419	0.767	0.552	1.9372e-108	Mac_Mrc1	Gapvd1
1.30242e-112	0.271122	0.544	0.331	3.07305e-108	Mac_Mrc1	Specc1l
1.51054e-112	-0.334932	0.332	0.49	3.56411e-108	Mac_Mrc1	Itga5
1.57277e-112	0.290805	0.605	0.39	3.71094e-108	Mac_Mrc1	Tbl1x
4.41949e-112	-0.372706	0.276	0.439	1.04278e-107	Mac_Mrc1	Pcgf5
7.40605e-112	0.254725	0.361	0.18	1.74746e-107	Mac_Mrc1	Sass6
9.29182e-112	-0.34129	0.281	0.45	2.19241e-107	Mac_Mrc1	Fbln2
2.35543e-111	-0.31957	0.423	0.563	5.55763e-107	Mac_Mrc1	Gm19951
3.91949e-111	-0.338507	0.384	0.533	9.24803e-107	Mac_Mrc1	Ddhd1
4.90619e-111	0.275526	0.484	0.279	1.15762e-106	Mac_Mrc1	Gatm
2.13149e-110	0.283528	0.667	0.461	5.02924e-106	Mac_Mrc1	Marcks
2.60525e-110	0.277889	0.788	0.572	6.1471e-106	Mac_Mrc1	Tbc1d5
5.74459e-110	0.252155	0.837	0.661	1.35544e-105	Mac_Mrc1	Snx2
1.38815e-109	0.273338	0.693	0.471	3.27533e-105	Mac_Mrc1	Kif1b
1.5664e-109	0.265088	0.741	0.533	3.69593e-105	Mac_Mrc1	Dram2
6.85605e-109	-0.336268	0.269	0.436	1.61768e-104	Mac_Mrc1	Fstl1
1.2064e-108	0.289117	0.261	0.115	2.8465e-104	Mac_Mrc1	Hba-a1
1.84883e-108	-0.321324	0.393	0.556	4.36231e-104	Mac_Mrc1	Gm21188
2.41111e-108	0.267578	0.466	0.265	5.68902e-104	Mac_Mrc1	Jdp2
3.13162e-108	0.271994	0.524	0.316	7.38906e-104	Mac_Mrc1	Clec4a2
6.08642e-108	0.279616	0.576	0.358	1.43609e-103	Mac_Mrc1	Atg10
7.18934e-107	0.251333	0.375	0.198	1.69632e-102	Mac_Mrc1	Appl2
1.54841e-106	0.257788	0.492	0.287	3.65348e-102	Mac_Mrc1	Micu1
2.00103e-106	0.253328	0.501	0.296	4.72142e-102	Mac_Mrc1	Pura
2.7938e-106	0.306931	0.286	0.136	6.59198e-102	Mac_Mrc1	Hbb-bs
2.85118e-106	0.272942	0.645	0.425	6.72735e-102	Mac_Mrc1	Rassf4
4.45456e-106	0.290124	0.337	0.171	1.05105e-101	Mac_Mrc1	Plxdc2
1.16897e-105	0.266352	0.636	0.429	2.75819e-101	Mac_Mrc1	Galnt1
1.3544e-105	0.288749	0.458	0.266	3.19571e-101	Mac_Mrc1	Bcl2
1.90305e-105	0.272814	0.625	0.408	4.49025e-101	Mac_Mrc1	Abhd12
1.98588e-105	-0.313828	0.078	0.235	4.68568e-101	Mac_Mrc1	Atp10a
1.54358e-104	-0.384736	0.098	0.256	3.64208e-100	Mac_Mrc1	Flrt2
2.22753e-104	0.283951	0.675	0.486	5.25585e-100	Mac_Mrc1	Gtdc1
2.28443e-104	-0.431352	0.22	0.391	5.39011e-100	Mac_Mrc1	Cxcl10
2.61043e-104	-0.276149	0.512	0.627	6.15931e-100	Mac_Mrc1	Rps12
1.04203e-103	-0.325025	0.282	0.439	2.45866e-99	Mac_Mrc1	Rnh1
1.9174e-103	0.280574	0.508	0.306	4.5241e-99	Mac_Mrc1	Cpq
2.31121e-103	-0.313026	0.573	0.646	5.4533e-99	Mac_Mrc1	Fbxl5
3.24683e-103	0.273931	0.468	0.275	7.66089e-99	Mac_Mrc1	Adk
3.84895e-103	0.268415	0.668	0.456	9.08159e-99	Mac_Mrc1	P2rx4
9.77468e-103	0.253062	0.503	0.294	2.30634e-98	Mac_Mrc1	B4galt6
3.94607e-102	0.268371	0.495	0.298	9.31074e-98	Mac_Mrc1	Trappc9
4.95338e-102	-0.296413	0.073	0.225	1.16875e-97	Mac_Mrc1	Sh2b2
6.0673e-102	-0.352381	0.093	0.245	1.43158e-97	Mac_Mrc1	Mxd1
1.53367e-101	0.272778	0.566	0.346	3.61869e-97	Mac_Mrc1	F630028O10Rik
2.21e-101	0.266143	0.568	0.364	5.2145e-97	Mac_Mrc1	Raph1
9.14816e-101	0.264779	0.606	0.397	2.15851e-96	Mac_Mrc1	Osbpl11
1.44977e-100	-0.275103	0.022	0.152	3.42074e-96	Mac_Mrc1	Gm47507
1.62502e-100	0.269794	0.443	0.258	3.83423e-96	Mac_Mrc1	Cox16
5.82838e-100	0.260284	0.468	0.267	1.37521e-95	Mac_Mrc1	Zfp704
1.06759e-99	0.25732	0.624	0.416	2.51897e-95	Mac_Mrc1	Ccdc50
2.18962e-99	0.264619	0.423	0.236	5.16641e-95	Mac_Mrc1	P2ry12
3.38162e-99	0.269044	0.647	0.447	7.97893e-95	Mac_Mrc1	Tsc22d3
6.35988e-99	0.264656	0.676	0.473	1.50061e-94	Mac_Mrc1	Cttnbp2nl
1.56319e-98	-0.333042	0.164	0.328	3.68834e-94	Mac_Mrc1	Plaur
2.88276e-98	0.256985	0.579	0.371	6.80188e-94	Mac_Mrc1	Dgkd
4.69031e-98	0.26455	0.6	0.382	1.10668e-93	Mac_Mrc1	Slc38a6
5.04942e-98	-0.290299	0.058	0.201	1.19141e-93	Mac_Mrc1	Rnf217
1.22928e-97	-0.326482	0.409	0.528	2.90048e-93	Mac_Mrc1	Jak2
6.08682e-96	0.258795	0.751	0.554	1.43619e-91	Mac_Mrc1	B4galt1
6.64255e-96	-0.263068	0.64	0.736	1.56731e-91	Mac_Mrc1	Ccl2
7.61145e-96	-0.294712	0.383	0.528	1.79592e-91	Mac_Mrc1	Plec
4.3175e-95	0.271988	0.683	0.485	1.01871e-90	Mac_Mrc1	Arhgap31
4.77009e-95	-0.376322	0.099	0.251	1.1255e-90	Mac_Mrc1	Acod1
4.23844e-94	0.268012	0.621	0.42	1.00006e-89	Mac_Mrc1	Nav1
5.07588e-94	-0.386765	0.114	0.261	1.19765e-89	Mac_Mrc1	Csf1
5.12068e-94	-0.349159	0.151	0.306	1.20822e-89	Mac_Mrc1	Tspan5
1.15655e-93	-0.285288	0.116	0.267	2.72888e-89	Mac_Mrc1	Inf2
1.04662e-91	-0.288786	0.08	0.22	2.4695e-87	Mac_Mrc1	Dna2
1.24057e-91	0.250615	0.69	0.474	2.92714e-87	Mac_Mrc1	Mapk14
4.56419e-91	-0.315678	0.207	0.358	1.07692e-86	Mac_Mrc1	Btg1
6.4313e-91	-0.26755	0.559	0.646	1.51747e-86	Mac_Mrc1	Sik3
2.52853e-90	-0.299283	0.186	0.337	5.96607e-86	Mac_Mrc1	Esyt1
2.6153e-90	0.253925	0.393	0.221	6.17079e-86	Mac_Mrc1	Pde4b
5.35243e-90	0.253378	0.729	0.515	1.26291e-85	Mac_Mrc1	Gng2
7.58814e-90	-0.264865	0.503	0.603	1.79042e-85	Mac_Mrc1	Rps20
1.54004e-89	-0.309041	0.29	0.436	3.63371e-85	Mac_Mrc1	Pim1
2.61727e-89	-0.29531	0.081	0.221	6.17545e-85	Mac_Mrc1	Runx2
1.13814e-88	0.295032	0.421	0.255	2.68545e-84	Mac_Mrc1	Ccl12
1.46084e-88	-0.283519	0.539	0.643	3.44686e-84	Mac_Mrc1	Cd44
1.70828e-88	-0.308492	0.361	0.488	4.03068e-84	Mac_Mrc1	Mindy3
2.56071e-88	-0.363284	0.235	0.376	6.042e-84	Mac_Mrc1	Malt1
4.36948e-88	-0.301718	0.196	0.349	1.03098e-83	Mac_Mrc1	Tmsb10
2.71766e-86	0.258712	0.371	0.21	6.41232e-82	Mac_Mrc1	Camkmt
9.795e-86	-0.269856	0.049	0.175	2.31113e-81	Mac_Mrc1	S100a8
2.50818e-85	-0.307194	0.08	0.213	5.91805e-81	Mac_Mrc1	Il1rn
9.44821e-85	-0.291426	0.256	0.404	2.22931e-80	Mac_Mrc1	Fbn1
9.59733e-85	-0.31466	0.33	0.468	2.26449e-80	Mac_Mrc1	Srgn
7.43655e-84	-0.250973	0.049	0.173	1.75465e-79	Mac_Mrc1	Gramd4
2.98806e-81	-0.300193	0.174	0.315	7.05034e-77	Mac_Mrc1	Anxa1
3.76527e-81	-0.278876	0.068	0.196	8.88416e-77	Mac_Mrc1	Slamf7
5.22283e-81	-0.264852	0.446	0.553	1.23233e-76	Mac_Mrc1	Rpl18a
3.13571e-80	-0.267936	0.103	0.237	7.39872e-76	Mac_Mrc1	Prdx6
4.10304e-80	-0.278278	0.415	0.527	9.68113e-76	Mac_Mrc1	Gng12
8.76204e-80	-0.366666	0.205	0.341	2.0674e-75	Mac_Mrc1	Gbp5
2.05107e-79	-0.265251	0.052	0.172	4.8395e-75	Mac_Mrc1	Rai14
2.10714e-78	-0.268125	0.401	0.514	4.97181e-74	Mac_Mrc1	Col4a1
3.01461e-78	-0.294693	0.198	0.332	7.11296e-74	Mac_Mrc1	Cstb
1.50621e-77	-0.306343	0.119	0.251	3.55391e-73	Mac_Mrc1	Cd9
2.1006e-77	-0.252648	0.529	0.65	4.95636e-73	Mac_Mrc1	Atp8b4
3.3385e-77	-0.2651	0.126	0.262	7.87719e-73	Mac_Mrc1	Coro2a
2.17815e-76	-0.303239	0.164	0.297	5.13934e-72	Mac_Mrc1	Gbp2
3.5613e-76	-0.324625	0.205	0.34	8.40288e-72	Mac_Mrc1	Gbp2b
1.4244e-75	-0.270538	0.099	0.227	3.36087e-71	Mac_Mrc1	Tgm2
1.82837e-75	-0.261153	0.433	0.54	4.31404e-71	Mac_Mrc1	Rpl32
6.65795e-75	-0.27753	0.317	0.433	1.57094e-70	Mac_Mrc1	Ctnnb1
1.69827e-72	-0.312307	0.1	0.233	4.00708e-68	Mac_Mrc1	St18
1.62581e-71	-0.25585	0.4	0.505	3.83611e-67	Mac_Mrc1	Rplp0
2.85298e-71	-0.293611	0.328	0.45	6.7316e-67	Mac_Mrc1	Ifi213
6.42512e-71	-0.265047	0.291	0.417	1.51601e-66	Mac_Mrc1	Ccn2
1.72655e-70	-0.283983	0.129	0.253	4.0738e-66	Mac_Mrc1	Plpp3
1.01912e-69	-0.277516	0.048	0.157	2.40462e-65	Mac_Mrc1	Rgs1
1.9324e-69	-0.274738	0.277	0.399	4.55949e-65	Mac_Mrc1	Hif1a
2.30948e-69	-0.25113	0.423	0.528	5.44922e-65	Mac_Mrc1	Rpl28
7.88481e-69	-0.251899	0.13	0.257	1.86042e-64	Mac_Mrc1	Msrb1
3.69832e-68	-0.258729	0.269	0.391	8.7262e-64	Mac_Mrc1	Capg
1.56465e-67	-0.273026	0.225	0.348	3.6918e-63	Mac_Mrc1	Furin
1.24915e-66	-0.283131	0.198	0.326	2.94738e-62	Mac_Mrc1	Klrk1
1.71599e-66	-0.273842	0.327	0.433	4.04889e-62	Mac_Mrc1	Csf2rb
1.98522e-66	-0.262504	0.341	0.447	4.68412e-62	Mac_Mrc1	Il6st
3.05646e-66	-0.2838	0.204	0.33	7.21172e-62	Mac_Mrc1	Gbp4
1.2754e-64	-0.307203	0.486	0.592	3.00931e-60	Mac_Mrc1	Rsad2
2.48762e-64	-0.262996	0.228	0.351	5.86954e-60	Mac_Mrc1	Serpina3n
8.18218e-62	-0.2729	0.196	0.311	1.93059e-57	Mac_Mrc1	Il17ra
3.22207e-61	-0.277137	0.232	0.349	7.60247e-57	Mac_Mrc1	AU020206
4.67907e-61	-0.327022	0.309	0.41	1.10403e-56	Mac_Mrc1	Aig1
2.67402e-60	-0.25815	0.19	0.314	6.30935e-56	Mac_Mrc1	Lsp1
6.54157e-54	-0.253686	0.22	0.326	1.54348e-49	Mac_Mrc1	Ifi214
1.99139e-51	-0.256123	0.277	0.379	4.69868e-47	Mac_Mrc1	Ifi208
2.27447e-48	-0.254816	0.405	0.491	5.36662e-44	Mac_Mrc1	Itpr1
0	1.04589	0.686	0.249	0	Mono_Ccr2	Plcb1
0	1.0338	0.835	0.399	0	Mono_Ccr2	Vcan
0	0.797978	0.689	0.267	0	Mono_Ccr2	Ccr2
0	0.779163	0.713	0.32	0	Mono_Ccr2	Gpr141
0	0.772038	0.659	0.328	0	Mono_Ccr2	Fn1
0	0.685974	0.403	0.093	0	Mono_Ccr2	Il1r2
0	0.674169	0.614	0.273	0	Mono_Ccr2	Emb
0	0.647832	0.846	0.586	0	Mono_Ccr2	Tgfbi
0	0.585223	0.729	0.42	0	Mono_Ccr2	Fgr
0	0.574834	0.661	0.373	0	Mono_Ccr2	Plac8
0	-0.679439	0.111	0.47	0	Mono_Ccr2	C1qb
0	-0.704273	0.151	0.549	0	Mono_Ccr2	Arhgap10
0	-0.712984	0.049	0.407	0	Mono_Ccr2	Tanc2
0	-0.716581	0.1	0.471	0	Mono_Ccr2	Zdhhc14
0	-0.72334	0.308	0.697	0	Mono_Ccr2	Snx24
0	-0.726739	0.224	0.643	0	Mono_Ccr2	Sbf2
0	-0.803172	0.134	0.572	0	Mono_Ccr2	Sash1
0	-0.808888	0.022	0.394	0	Mono_Ccr2	Cacna1a
0	-0.820001	0.266	0.626	0	Mono_Ccr2	Mrc1
0	-0.855424	0.156	0.614	0	Mono_Ccr2	Mtss1
0	-0.944924	0.166	0.589	0	Mono_Ccr2	Psd3
0	-1.01447	0.113	0.587	0	Mono_Ccr2	Tmcc3
0	-1.10465	0.193	0.693	0	Mono_Ccr2	Frmd4b
1.58592e-307	-0.637103	0.241	0.618	3.74197e-303	Mono_Ccr2	Rgl1
1.54225e-299	-0.606141	0.116	0.474	3.63893e-295	Mono_Ccr2	Nrp2
8.39066e-290	-0.609023	0.245	0.617	1.97978e-285	Mono_Ccr2	Creb5
4.81794e-287	0.593019	0.467	0.203	1.13679e-282	Mono_Ccr2	Chil3
1.10579e-286	-0.604916	0.043	0.37	2.6091e-282	Mono_Ccr2	Arhgap22
9.46895e-286	0.457172	0.891	0.704	2.2342e-281	Mono_Ccr2	Slfn4
5.56606e-281	0.370206	0.876	0.764	1.31331e-276	Mono_Ccr2	Cers6
3.38109e-273	-0.66212	0.139	0.468	7.97768e-269	Mono_Ccr2	C1qa
8.28215e-273	-0.63482	0.188	0.518	1.95417e-268	Mono_Ccr2	Dst
1.13808e-270	0.558036	0.41	0.159	2.6853e-266	Mono_Ccr2	Arhgef37
6.34102e-270	-0.424532	0.58	0.838	1.49616e-265	Mono_Ccr2	Lgmn
9.36281e-268	-0.383204	0.69	0.871	2.20915e-263	Mono_Ccr2	Dennd1a
2.61227e-266	-0.609082	0.11	0.44	6.16366e-262	Mono_Ccr2	C1qc
6.77788e-266	-0.682522	0.04	0.342	1.59924e-261	Mono_Ccr2	Cadm1
8.64009e-266	-0.543734	0.053	0.367	2.03863e-261	Mono_Ccr2	Ms4a7
2.73333e-263	-0.586552	0.222	0.552	6.4493e-259	Mono_Ccr2	Wwp1
3.54105e-261	-0.545588	0.411	0.72	8.35511e-257	Mono_Ccr2	Mitf
8.00831e-261	-0.585198	0.246	0.585	1.88956e-256	Mono_Ccr2	Nrp1
2.17914e-260	0.486108	0.404	0.155	5.14167e-256	Mono_Ccr2	Sirpb1a
1.56815e-259	-0.57464	0.213	0.553	3.70004e-255	Mono_Ccr2	Fmn1
1.89065e-258	-0.522915	0.383	0.704	4.461e-254	Mono_Ccr2	Dmxl1
8.81822e-257	-0.528905	0.575	0.811	2.08066e-252	Mono_Ccr2	Rbpj
2.24324e-251	0.468792	0.401	0.157	5.29292e-247	Mono_Ccr2	Sirpb1b
6.50655e-251	0.565947	0.504	0.261	1.53522e-246	Mono_Ccr2	Ripor2
7.08439e-246	-0.49861	0.148	0.482	1.67156e-241	Mono_Ccr2	Snx8
9.1186e-243	0.496808	0.408	0.171	2.15153e-238	Mono_Ccr2	Sorl1
1.02505e-242	-0.537236	0.089	0.402	2.41861e-238	Mono_Ccr2	Rasgef1b
1.66401e-242	-0.535597	0.27	0.597	3.92623e-238	Mono_Ccr2	Man1a
4.7586e-240	0.369744	0.83	0.686	1.12279e-235	Mono_Ccr2	Gda
1.57474e-235	0.481837	0.398	0.158	3.71561e-231	Mono_Ccr2	Sell
4.14732e-235	-0.632051	0.174	0.478	9.78559e-231	Mono_Ccr2	Hdac9
1.20036e-234	-0.528974	0.08	0.378	2.83225e-230	Mono_Ccr2	Zfp704
2.07798e-233	0.491071	0.68	0.509	4.90299e-229	Mono_Ccr2	Arhgap26
6.84698e-233	-0.539265	0.289	0.595	1.61555e-228	Mono_Ccr2	Itsn1
1.66825e-231	-0.515373	0.181	0.503	3.93624e-227	Mono_Ccr2	Slc38a6
1.25462e-230	-0.517983	0.434	0.75	2.96027e-226	Mono_Ccr2	Fmnl2
3.02697e-227	-0.460657	0.019	0.282	7.14215e-223	Mono_Ccr2	Hpgds
1.22023e-226	-0.522499	0.236	0.56	2.87913e-222	Mono_Ccr2	Hivep2
1.69918e-226	-0.502919	0.274	0.596	4.00921e-222	Mono_Ccr2	Exoc6b
6.86876e-222	-0.489316	0.038	0.309	1.62068e-217	Mono_Ccr2	Pltp
2.73884e-221	0.529785	0.461	0.229	6.4623e-217	Mono_Ccr2	Nedd9
5.1013e-221	-0.547022	0.046	0.318	1.20365e-216	Mono_Ccr2	Bcar3
1.08296e-220	-0.510629	0.081	0.37	2.55524e-216	Mono_Ccr2	Abca1
3.87783e-219	-0.527525	0.057	0.332	9.14975e-215	Mono_Ccr2	Dapk1
1.4534e-211	-0.433993	0.533	0.791	3.42929e-207	Mono_Ccr2	Osbpl8
1.88435e-210	-0.481549	0.205	0.51	4.44611e-206	Mono_Ccr2	Snx29
1.16898e-209	0.501803	0.656	0.411	2.75822e-205	Mono_Ccr2	Spon1
1.87436e-208	-0.399428	0.54	0.807	4.42256e-204	Mono_Ccr2	Tcf4
3.59602e-206	-0.461251	0.168	0.474	8.48482e-202	Mono_Ccr2	Sfmbt1
4.34661e-206	0.466511	0.453	0.237	1.02558e-201	Mono_Ccr2	Il17ra
4.31512e-203	-0.478736	0.237	0.55	1.01815e-198	Mono_Ccr2	Tns3
2.49776e-202	-0.515839	0.058	0.318	5.89346e-198	Mono_Ccr2	Ust
2.51158e-200	0.396874	0.33	0.125	5.92607e-196	Mono_Ccr2	Sirpb1c
3.32148e-200	-0.460645	0.405	0.7	7.83702e-196	Mono_Ccr2	Mertk
6.60867e-198	-0.499047	0.291	0.588	1.55932e-193	Mono_Ccr2	Enox2
1.75324e-196	-0.487206	0.077	0.344	4.13677e-192	Mono_Ccr2	Basp1
1.26464e-195	-0.487314	0.073	0.335	2.98393e-191	Mono_Ccr2	Itga9
5.58335e-194	0.382837	0.699	0.564	1.31739e-189	Mono_Ccr2	Svil
6.53499e-194	0.343817	0.207	0.051	1.54193e-189	Mono_Ccr2	Mmp8
1.63654e-193	-0.513545	0.192	0.484	3.86141e-189	Mono_Ccr2	Myo1e
9.50101e-192	-0.423206	0.098	0.374	2.24176e-187	Mono_Ccr2	Swap70
3.04401e-191	-0.443198	0.346	0.643	7.18235e-187	Mono_Ccr2	Trio
5.20887e-190	-0.50765	0.213	0.489	1.22903e-185	Mono_Ccr2	Ophn1
5.54953e-189	-0.399548	0.491	0.747	1.30941e-184	Mono_Ccr2	Myo5a
1.27558e-188	-0.357739	0.646	0.863	3.00974e-184	Mono_Ccr2	Cdk14
3.82085e-188	-0.461812	0.204	0.497	9.0153e-184	Mono_Ccr2	Cd180
5.32391e-188	0.414146	0.584	0.4	1.25618e-183	Mono_Ccr2	Pira2
1.78505e-187	-0.461598	0.045	0.286	4.21182e-183	Mono_Ccr2	Tbc1d4
5.70588e-187	-0.48706	0.41	0.655	1.3463e-182	Mono_Ccr2	Aoah
1.39588e-186	-0.522342	0.17	0.446	3.29357e-182	Mono_Ccr2	Aig1
1.82903e-186	0.29708	0.833	0.733	4.3156e-182	Mono_Ccr2	Itgam
3.94615e-184	0.329224	0.797	0.655	9.31093e-180	Mono_Ccr2	S100a6
1.21513e-179	-0.435048	0.225	0.511	2.8671e-175	Mono_Ccr2	Man1c1
1.95035e-179	0.40254	0.349	0.146	4.60185e-175	Mono_Ccr2	Il18rap
1.55713e-176	-0.520814	0.03	0.249	3.67404e-172	Mono_Ccr2	St18
1.74649e-175	-0.374325	0.021	0.239	4.12085e-171	Mono_Ccr2	Blnk
4.35319e-175	0.3709	0.719	0.604	1.02713e-170	Mono_Ccr2	Fbxl5
2.14439e-173	-0.420186	0.049	0.281	5.0597e-169	Mono_Ccr2	Fnbp1l
3.48459e-173	-0.385805	0.07	0.316	8.2219e-169	Mono_Ccr2	Lacc1
1.19953e-171	0.415562	0.541	0.331	2.8303e-167	Mono_Ccr2	Ly6c2
1.65216e-171	-0.418391	0.177	0.454	3.89828e-167	Mono_Ccr2	Tulp4
2.30116e-170	0.420281	0.363	0.166	5.42958e-166	Mono_Ccr2	Gm5150
4.40071e-170	0.271366	0.167	0.037	1.03835e-165	Mono_Ccr2	Mcemp1
1.24965e-169	0.396783	0.384	0.182	2.94855e-165	Mono_Ccr2	Hp
5.45542e-169	-0.444964	0.131	0.384	1.28721e-164	Mono_Ccr2	Nfatc2
9.42284e-168	-0.449263	0.183	0.45	2.22332e-163	Mono_Ccr2	Lrp12
1.90192e-166	-0.426029	0.467	0.72	4.48757e-162	Mono_Ccr2	Dab2
8.18096e-166	0.329848	0.784	0.682	1.9303e-161	Mono_Ccr2	Arhgap15
8.59664e-166	-0.399608	0.184	0.467	2.02838e-161	Mono_Ccr2	Dnmt3a
9.90976e-166	-0.38404	0.115	0.373	2.33821e-161	Mono_Ccr2	Dhrs3
3.24271e-165	-0.391791	0.398	0.679	7.65116e-161	Mono_Ccr2	Fnip1
7.38474e-164	-0.387999	0.071	0.306	1.74243e-159	Mono_Ccr2	Fer
1.5236e-163	-0.396141	0.316	0.6	3.59494e-159	Mono_Ccr2	Tgfbr2
1.5821e-163	-0.32107	0.014	0.214	3.73296e-159	Mono_Ccr2	B3galnt1
1.0443e-162	0.374228	0.323	0.133	2.46402e-158	Mono_Ccr2	Cytip
2.96708e-160	-0.486002	0.353	0.568	7.00082e-156	Mono_Ccr2	Slc9a9
2.02204e-159	-0.391159	0.171	0.438	4.77101e-155	Mono_Ccr2	Gna12
1.22865e-158	-0.451771	0.252	0.51	2.899e-154	Mono_Ccr2	Stab1
7.07159e-158	-0.40813	0.11	0.355	1.66854e-153	Mono_Ccr2	Hivep3
3.19033e-157	0.360103	0.244	0.085	7.52759e-153	Mono_Ccr2	Cd244a
1.22239e-156	-0.444324	0.305	0.563	2.88423e-152	Mono_Ccr2	Pitpnc1
1.38291e-155	-0.422829	0.384	0.655	3.26298e-151	Mono_Ccr2	Gm4951
1.50147e-155	-0.417915	0.155	0.408	3.54273e-151	Mono_Ccr2	Tns1
3.5818e-155	-0.397659	0.179	0.441	8.45126e-151	Mono_Ccr2	A330023F24Rik
1.17114e-154	-0.350527	0.547	0.771	2.76332e-150	Mono_Ccr2	Exoc4
2.86156e-154	0.425724	0.443	0.248	6.75184e-150	Mono_Ccr2	Ldlr
1.69536e-153	-0.387099	0.438	0.688	4.0002e-149	Mono_Ccr2	Cd84
1.24332e-151	-0.427809	0.296	0.556	2.93362e-147	Mono_Ccr2	Maml2
3.09512e-151	-0.368822	0.039	0.245	7.30294e-147	Mono_Ccr2	Cd72
3.13331e-151	-0.387624	0.362	0.628	7.39304e-147	Mono_Ccr2	Bcl2l1
1.03918e-149	0.286818	0.193	0.056	2.45194e-145	Mono_Ccr2	Slpi
1.0656e-149	-0.375673	0.445	0.702	2.51428e-145	Mono_Ccr2	Mdfic
4.10543e-149	0.327235	0.267	0.101	9.68677e-145	Mono_Ccr2	Mefv
9.77585e-149	-0.388129	0.253	0.518	2.30661e-144	Mono_Ccr2	Snx30
3.11215e-148	-0.376085	0.011	0.193	7.34311e-144	Mono_Ccr2	Nrcam
3.39667e-148	-0.369558	0.187	0.455	8.01444e-144	Mono_Ccr2	Dock7
8.48868e-148	-0.389494	0.255	0.536	2.0029e-143	Mono_Ccr2	Slc7a8
4.46615e-147	-0.361929	0.479	0.718	1.05379e-142	Mono_Ccr2	Zbtb20
4.77811e-147	-0.389607	0.09	0.312	1.12739e-142	Mono_Ccr2	Stard8
4.40721e-145	-0.335013	0.554	0.782	1.03988e-140	Mono_Ccr2	Rab8b
7.25163e-145	-0.399997	0.089	0.31	1.71102e-140	Mono_Ccr2	Prkn
4.15801e-143	0.298761	0.813	0.704	9.81082e-139	Mono_Ccr2	Ccnd3
5.49966e-143	-0.378322	0.075	0.29	1.29764e-138	Mono_Ccr2	Rnf180
6.34115e-143	0.385405	0.411	0.211	1.49619e-138	Mono_Ccr2	F10
1.00221e-142	-0.405094	0.051	0.251	2.36471e-138	Mono_Ccr2	4933406I18Rik
4.40452e-142	-0.418497	0.127	0.353	1.03925e-137	Mono_Ccr2	Ldlrad4
1.35742e-141	-0.373709	0.298	0.568	3.20284e-137	Mono_Ccr2	Arhgap12
5.97566e-141	-0.337547	0.048	0.249	1.40996e-136	Mono_Ccr2	Etv1
6.06214e-141	-0.390601	0.336	0.594	1.43036e-136	Mono_Ccr2	Tbxas1
1.11845e-140	-0.430922	0.175	0.408	2.63897e-136	Mono_Ccr2	Mir99ahg
1.20589e-140	-0.353488	0.155	0.403	2.84531e-136	Mono_Ccr2	Hexb
1.36735e-140	-0.365104	0.249	0.516	3.22626e-136	Mono_Ccr2	Abhd12
1.85562e-140	-0.390141	0.18	0.433	4.37834e-136	Mono_Ccr2	Iqgap2
5.85461e-140	-0.370518	0.228	0.487	1.38139e-135	Mono_Ccr2	Cerk
6.11436e-140	-0.35617	0.267	0.544	1.44268e-135	Mono_Ccr2	Sh3pxd2b
7.43236e-140	-0.366958	0.294	0.564	1.75366e-135	Mono_Ccr2	P2rx4
2.75137e-139	0.252951	0.14	0.031	6.49185e-135	Mono_Ccr2	Dgkg
2.87978e-139	-0.308241	0.62	0.83	6.79485e-135	Mono_Ccr2	Gnaq
7.8443e-139	-0.328777	0.018	0.195	1.85086e-134	Mono_Ccr2	2610203C22Rik
1.19048e-138	-0.431091	0.081	0.289	2.80893e-134	Mono_Ccr2	Immp2l
2.52363e-138	-0.365684	0.044	0.239	5.9545e-134	Mono_Ccr2	Rnf150
5.98887e-138	-0.381895	0.222	0.475	1.41307e-133	Mono_Ccr2	Agap1
5.99236e-138	-0.410815	0.24	0.492	1.4139e-133	Mono_Ccr2	P2rx7
1.08311e-137	-0.377059	0.257	0.517	2.5556e-133	Mono_Ccr2	Cpeb4
2.46102e-137	-0.364902	0.243	0.502	5.80677e-133	Mono_Ccr2	Osbpl11
3.67388e-137	-0.374068	0.25	0.509	8.66852e-133	Mono_Ccr2	Ctnnd1
2.62314e-136	-0.361391	0.283	0.556	6.1893e-132	Mono_Ccr2	C3ar1
5.4321e-136	-0.397096	0.257	0.505	1.2817e-131	Mono_Ccr2	Mef2c
7.73969e-136	-0.343449	0.01	0.178	1.82618e-131	Mono_Ccr2	Pdgfc
2.28293e-135	0.406758	0.577	0.421	5.38658e-131	Mono_Ccr2	Morrbid
4.67907e-135	-0.363497	0.292	0.555	1.10403e-130	Mono_Ccr2	Anxa4
6.24885e-135	-0.355495	0.165	0.404	1.47442e-130	Mono_Ccr2	Ap1b1
9.94955e-135	-0.335459	0.087	0.302	2.3476e-130	Mono_Ccr2	Eef2k
1.03468e-134	-0.400501	0.264	0.519	2.44133e-130	Mono_Ccr2	Kcnk13
1.27032e-134	0.404573	0.445	0.266	2.99733e-130	Mono_Ccr2	Ms4a8a
2.10611e-134	0.32887	0.307	0.138	4.96936e-130	Mono_Ccr2	Napsa
2.5106e-134	0.381139	0.509	0.359	5.92375e-130	Mono_Ccr2	Klhl2
7.04345e-134	-0.342842	0.146	0.387	1.6619e-129	Mono_Ccr2	Ptk2
2.53423e-133	-0.310923	0.061	0.262	5.97951e-129	Mono_Ccr2	Wdr91
5.83569e-133	-0.361034	0.248	0.499	1.37693e-128	Mono_Ccr2	Kif13b
1.23056e-132	-0.319625	0.055	0.251	2.90351e-128	Mono_Ccr2	Gas2l3
9.71855e-132	-0.3405	0.445	0.699	2.29309e-127	Mono_Ccr2	Elf2
1.14336e-131	-0.386737	0.159	0.389	2.69776e-127	Mono_Ccr2	Fchsd2
4.32001e-131	-0.354156	0.14	0.367	1.01931e-126	Mono_Ccr2	Nfxl1
4.15831e-130	0.313974	0.632	0.53	9.81154e-126	Mono_Ccr2	Emilin2
1.86416e-129	0.357724	0.57	0.44	4.39849e-125	Mono_Ccr2	Ptpre
4.61984e-129	0.340845	0.285	0.128	1.09005e-124	Mono_Ccr2	Pilra
2.54882e-128	-0.281069	0.01	0.171	6.01393e-124	Mono_Ccr2	Gm13710
7.60768e-128	-0.381094	0.241	0.492	1.79503e-123	Mono_Ccr2	Slc16a10
1.32215e-127	0.297173	0.717	0.596	3.11962e-123	Mono_Ccr2	Atp8b4
3.55884e-127	0.383501	0.401	0.235	8.39708e-123	Mono_Ccr2	Zfyve9
2.46292e-126	-0.339709	0.011	0.17	5.81125e-122	Mono_Ccr2	Tafa2
5.31286e-126	-0.355612	0.405	0.631	1.25357e-121	Mono_Ccr2	Dennd4c
8.14671e-125	-0.318716	0.066	0.259	1.92222e-120	Mono_Ccr2	Arntl
1.82836e-124	0.343891	0.652	0.518	4.31402e-120	Mono_Ccr2	Maml3
3.92604e-124	-0.435088	0.077	0.264	9.26349e-120	Mono_Ccr2	Il7r
4.39548e-124	-0.329713	0.105	0.317	1.03711e-119	Mono_Ccr2	Abcg1
5.99475e-124	-0.348974	0.196	0.436	1.41446e-119	Mono_Ccr2	Oxct1
7.43832e-124	-0.3423	0.238	0.488	1.75507e-119	Mono_Ccr2	Pcmtd1
1.1343e-123	0.293943	0.212	0.078	2.67638e-119	Mono_Ccr2	Rab27a
2.59063e-123	0.286614	0.707	0.61	6.11258e-119	Mono_Ccr2	Ifi209
4.30507e-123	-0.434369	0.209	0.429	1.01578e-118	Mono_Ccr2	Colec12
1.01152e-121	-0.349091	0.37	0.631	2.38668e-117	Mono_Ccr2	Clic4
3.90573e-121	-0.335715	0.351	0.598	9.21556e-117	Mono_Ccr2	Phf20
1.65163e-120	-0.380036	0.494	0.676	3.89703e-116	Mono_Ccr2	Fnip2
1.65304e-120	-0.292956	0.575	0.758	3.90036e-116	Mono_Ccr2	Wdfy3
3.65529e-120	-0.340835	0.552	0.752	8.62467e-116	Mono_Ccr2	Apoe
2.78582e-119	0.359995	0.35	0.184	6.57315e-115	Mono_Ccr2	Gcnt2
1.09956e-118	-0.344747	0.06	0.242	2.59442e-114	Mono_Ccr2	Lhfpl2
3.14314e-118	-0.36243	0.419	0.633	7.41623e-114	Mono_Ccr2	Adgre1
4.93359e-118	-0.316652	0.034	0.202	1.16408e-113	Mono_Ccr2	Slamf7
6.40296e-118	-0.353345	0.253	0.486	1.51078e-113	Mono_Ccr2	Nceh1
9.96416e-118	-0.299965	0.082	0.277	2.35104e-113	Mono_Ccr2	Slc41a2
1.72794e-117	-0.289029	0.084	0.282	4.07707e-113	Mono_Ccr2	Appl2
3.36261e-117	-0.317994	0.087	0.281	7.93408e-113	Mono_Ccr2	Prune2
2.25633e-116	-0.326424	0.177	0.404	5.32381e-112	Mono_Ccr2	P2ry6
3.54867e-116	-0.36497	0.09	0.282	8.37308e-112	Mono_Ccr2	Nav2
3.57517e-116	-0.355661	0.135	0.343	8.43561e-112	Mono_Ccr2	Arhgef3
5.743e-115	-0.342819	0.209	0.441	1.35506e-110	Mono_Ccr2	Hk3
6.49895e-115	-0.278399	0.039	0.208	1.53343e-110	Mono_Ccr2	Stau2
7.72176e-115	-0.411555	0.05	0.217	1.82195e-110	Mono_Ccr2	Cd163
1.27745e-114	0.336747	0.55	0.386	3.01415e-110	Mono_Ccr2	Ifi213
8.51044e-114	-0.309415	0.109	0.314	2.00804e-109	Mono_Ccr2	Syne1
2.05813e-113	-0.277625	0.063	0.243	4.85616e-109	Mono_Ccr2	Spire1
4.23458e-113	-0.321642	0.222	0.459	9.9915e-109	Mono_Ccr2	Dtnbp1
1.03209e-111	0.256299	0.698	0.643	2.43522e-107	Mono_Ccr2	Ptpn1
3.1563e-111	0.250145	0.69	0.627	7.44728e-107	Mono_Ccr2	Klf13
2.01287e-110	-0.316794	0.399	0.646	4.74937e-106	Mono_Ccr2	Rabep1
4.6471e-110	-0.303245	0.074	0.256	1.09648e-105	Mono_Ccr2	Ttc28
5.94687e-110	-0.25317	0.041	0.206	1.40316e-105	Mono_Ccr2	Trpv4
1.28434e-108	-0.271766	0.625	0.799	3.03039e-104	Mono_Ccr2	Rbm47
2.6388e-108	-0.364823	0.305	0.525	6.22624e-104	Mono_Ccr2	Dip2c
5.2794e-108	-0.50218	0.233	0.41	1.24567e-103	Mono_Ccr2	Gpnmb
7.80264e-108	-0.261335	0.678	0.806	1.84103e-103	Mono_Ccr2	Srgap2
8.02009e-108	-0.312146	0.178	0.396	1.89234e-103	Mono_Ccr2	Mapre2
2.06215e-107	0.328625	0.48	0.333	4.86565e-103	Mono_Ccr2	Ccr1
2.90699e-107	0.339483	0.48	0.321	6.85904e-103	Mono_Ccr2	Ifi208
3.50263e-107	-0.322105	0.171	0.383	8.26446e-103	Mono_Ccr2	Arhgap18
1.65962e-106	-0.314927	0.325	0.574	3.91587e-102	Mono_Ccr2	Cttnbp2nl
2.61233e-106	0.264809	0.216	0.087	6.1638e-102	Mono_Ccr2	Ltb4r1
2.94544e-106	-0.315462	0.179	0.395	6.94977e-102	Mono_Ccr2	Siglec1
3.24603e-106	-0.304	0.434	0.686	7.65902e-102	Mono_Ccr2	Gns
5.68049e-106	-0.366212	0.169	0.371	1.34031e-101	Mono_Ccr2	Phlpp1
2.43766e-105	-0.303296	0.503	0.729	5.75165e-101	Mono_Ccr2	Plekhm3
1.13481e-104	-0.316254	0.396	0.628	2.67758e-100	Mono_Ccr2	Ankrd12
1.50824e-104	-0.259157	0.065	0.239	3.5587e-100	Mono_Ccr2	Ccdc122
1.25446e-103	-0.273182	0.102	0.296	2.95989e-99	Mono_Ccr2	Tmem140
4.14688e-103	-0.309243	0.319	0.556	9.78457e-99	Mono_Ccr2	Myo9a
1.56042e-101	-0.302177	0.544	0.748	3.68181e-97	Mono_Ccr2	Arid5b
3.06361e-101	-0.250612	0.021	0.161	7.22859e-97	Mono_Ccr2	Mgmt
3.9639e-100	-0.335714	0.299	0.516	9.35283e-96	Mono_Ccr2	Ccl7
5.35288e-100	-0.298573	0.541	0.707	1.26301e-95	Mono_Ccr2	Maf
6.05205e-100	-0.316851	0.462	0.685	1.42798e-95	Mono_Ccr2	Eps8
8.24733e-100	-0.275377	0.092	0.271	1.94596e-95	Mono_Ccr2	Adcy9
1.01261e-99	-0.261036	0.094	0.277	2.38925e-95	Mono_Ccr2	Dnmbp
1.10647e-99	-0.307506	0.442	0.67	2.61072e-95	Mono_Ccr2	Stxbp3
9.30271e-99	-0.303566	0.286	0.517	2.19497e-94	Mono_Ccr2	Stk3
9.63339e-99	-0.285845	0.179	0.391	2.273e-94	Mono_Ccr2	Vwa8
1.11627e-98	-0.286072	0.174	0.383	2.63383e-94	Mono_Ccr2	Phka2
1.76819e-98	-0.308738	0.263	0.489	4.17206e-94	Mono_Ccr2	Tbl1x
2.41876e-98	0.296438	0.64	0.55	5.70707e-94	Mono_Ccr2	Atrnl1
2.66564e-98	-0.295232	0.547	0.751	6.28959e-94	Mono_Ccr2	Peli1
6.23677e-98	-0.303081	0.321	0.558	1.47157e-93	Mono_Ccr2	Rufy3
1.84603e-97	-0.302754	0.35	0.587	4.35571e-93	Mono_Ccr2	Eea1
3.02052e-97	-0.273089	0.616	0.806	7.12693e-93	Mono_Ccr2	Pik3ap1
6.91701e-97	-0.258247	0.617	0.81	1.63207e-92	Mono_Ccr2	Qk
1.8757e-96	0.336314	0.467	0.333	4.42571e-92	Mono_Ccr2	Sfxn5
5.03151e-96	-0.298324	0.548	0.737	1.18719e-91	Mono_Ccr2	Ddx60
1.31901e-95	-0.27132	0.028	0.167	3.1122e-91	Mono_Ccr2	Plxna4
1.77325e-95	-0.296945	0.082	0.248	4.18398e-91	Mono_Ccr2	Pola1
2.16033e-95	-0.311528	0.38	0.601	5.0973e-91	Mono_Ccr2	Litaf
5.03764e-95	0.2949	0.297	0.157	1.18863e-90	Mono_Ccr2	Dna2
8.93453e-95	-0.286527	0.027	0.164	2.1081e-90	Mono_Ccr2	Agmo
1.39447e-94	-0.286072	0.05	0.202	3.29025e-90	Mono_Ccr2	Slc24a3
3.81949e-94	-0.283987	0.018	0.148	9.01209e-90	Mono_Ccr2	Gm30382
5.84951e-94	-0.294315	0.14	0.326	1.38019e-89	Mono_Ccr2	Rasal2
7.27702e-94	-0.291654	0.289	0.518	1.71701e-89	Mono_Ccr2	Abl2
8.3045e-94	-0.288551	0.235	0.455	1.95945e-89	Mono_Ccr2	Map4k3
2.3414e-93	-0.253863	0.644	0.815	5.52453e-89	Mono_Ccr2	Apobec1
7.17342e-93	-0.265846	0.166	0.372	1.69257e-88	Mono_Ccr2	Arhgef12
8.37508e-93	-0.292993	0.308	0.529	1.9761e-88	Mono_Ccr2	Sgpl1
1.06347e-92	-0.280116	0.207	0.419	2.50927e-88	Mono_Ccr2	Ugcg
2.00285e-92	-0.303776	0.2	0.401	4.72573e-88	Mono_Ccr2	Mthfs
2.50432e-92	-0.299861	0.151	0.339	5.90895e-88	Mono_Ccr2	Asph
4.39342e-92	-0.322722	0.061	0.213	1.03663e-87	Mono_Ccr2	Rad51b
9.38683e-92	-0.287471	0.218	0.431	2.21482e-87	Mono_Ccr2	Pde8a
1.48141e-91	0.310919	0.461	0.333	3.4954e-87	Mono_Ccr2	Abcc4
1.77576e-91	-0.315668	0.096	0.262	4.18992e-87	Mono_Ccr2	Fam20c
2.61935e-91	-0.339603	0.232	0.419	6.18036e-87	Mono_Ccr2	Lifr
7.30891e-91	-0.286952	0.237	0.457	1.72454e-86	Mono_Ccr2	Prkch
1.22915e-90	-0.256054	0.078	0.24	2.90018e-86	Mono_Ccr2	2510009E07Rik
7.28687e-90	-0.548713	0.159	0.321	1.71934e-85	Mono_Ccr2	Lsamp
9.84751e-90	-0.262856	0.166	0.362	2.32352e-85	Mono_Ccr2	Atp6v1c1
1.44659e-89	-0.271165	0.171	0.369	3.41323e-85	Mono_Ccr2	Sesn1
2.75823e-89	-0.340343	0.225	0.418	6.50804e-85	Mono_Ccr2	Ank2
5.75211e-89	-0.28437	0.258	0.477	1.35721e-84	Mono_Ccr2	Rab7b
9.34512e-89	-0.259373	0.129	0.311	2.20498e-84	Mono_Ccr2	Slc49a4
1.16055e-88	0.254573	0.612	0.55	2.73832e-84	Mono_Ccr2	Plcg2
1.54833e-88	0.311355	0.341	0.211	3.65328e-84	Mono_Ccr2	Rara
4.60891e-88	-0.274248	0.292	0.523	1.08747e-83	Mono_Ccr2	H2-Q4
6.36834e-88	-0.271882	0.49	0.71	1.50261e-83	Mono_Ccr2	Cltc
1.25214e-87	-0.277289	0.417	0.653	2.95441e-83	Mono_Ccr2	Dnajc13
1.37288e-87	0.256651	0.584	0.517	3.2393e-83	Mono_Ccr2	Ncf2
3.37009e-87	-0.288415	0.373	0.584	7.95173e-83	Mono_Ccr2	Bmp2k
4.34489e-87	-0.262881	0.597	0.769	1.02518e-82	Mono_Ccr2	Aopep
8.23883e-87	-0.287401	0.49	0.689	1.94395e-82	Mono_Ccr2	Rapgef2
1.06611e-86	-0.306555	0.288	0.49	2.51548e-82	Mono_Ccr2	Clcn5
1.09925e-86	-0.275344	0.264	0.484	2.59368e-82	Mono_Ccr2	Luzp1
1.54205e-86	-0.295086	0.333	0.55	3.63847e-82	Mono_Ccr2	Rftn1
2.41285e-86	-0.261185	0.182	0.378	5.69311e-82	Mono_Ccr2	Micu1
2.61634e-86	0.299207	0.241	0.119	6.17325e-82	Mono_Ccr2	S100a8
2.98232e-86	-0.375993	0.21	0.383	7.03679e-82	Mono_Ccr2	Airn
7.16781e-86	-0.262847	0.172	0.366	1.69125e-81	Mono_Ccr2	Stxbp5
2.5116e-85	-0.274196	0.475	0.704	5.92612e-81	Mono_Ccr2	Adap2
3.99454e-85	-0.292072	0.215	0.416	9.42512e-81	Mono_Ccr2	Il15
5.68156e-85	-0.275429	0.465	0.681	1.34057e-80	Mono_Ccr2	Nsmce2
7.00006e-85	-0.278223	0.257	0.464	1.65166e-80	Mono_Ccr2	Heatr5a
7.12398e-85	-0.257838	0.081	0.237	1.6809e-80	Mono_Ccr2	2210408I21Rik
3.13538e-84	-0.287459	0.358	0.568	7.39792e-80	Mono_Ccr2	Ccny
5.94079e-84	-0.278214	0.432	0.651	1.40173e-79	Mono_Ccr2	Epb41l2
1.80928e-83	0.277866	0.246	0.125	4.269e-79	Mono_Ccr2	Crispld2
1.96242e-83	-0.27773	0.438	0.645	4.63032e-79	Mono_Ccr2	B4galt1
1.06176e-82	-0.275925	0.338	0.555	2.50522e-78	Mono_Ccr2	Plekhm2
1.39151e-82	-0.259118	0.584	0.786	3.28328e-78	Mono_Ccr2	Aff1
1.8809e-82	0.257851	0.672	0.603	4.43798e-78	Mono_Ccr2	Cd44
3.2606e-82	-0.284059	0.357	0.568	7.69337e-78	Mono_Ccr2	Sh3bgrl
5.53261e-82	0.309971	0.393	0.264	1.30542e-77	Mono_Ccr2	Klra2
9.33652e-82	0.252538	0.191	0.085	2.20295e-77	Mono_Ccr2	C130050O18Rik
1.22606e-81	-0.276322	0.191	0.38	2.89289e-77	Mono_Ccr2	Specc1
2.28899e-81	-0.314171	0.277	0.47	5.40087e-77	Mono_Ccr2	Trerf1
9.80245e-81	-0.267876	0.389	0.607	2.31289e-76	Mono_Ccr2	Snx13
1.73028e-80	-0.288366	0.244	0.439	4.08259e-76	Mono_Ccr2	Gas7
2.15058e-80	-0.269017	0.416	0.63	5.07429e-76	Mono_Ccr2	Ehd4
2.76608e-80	-0.284496	0.364	0.577	6.52657e-76	Mono_Ccr2	Arhgap31
5.33159e-80	-0.263686	0.26	0.47	1.25799e-75	Mono_Ccr2	Abcc5
1.20164e-79	-0.284737	0.19	0.37	2.83527e-75	Mono_Ccr2	Gab3
4.77622e-79	-0.271828	0.296	0.505	1.12695e-74	Mono_Ccr2	Dse
9.69055e-79	0.289036	0.372	0.248	2.28648e-74	Mono_Ccr2	Fmnl1
3.22646e-78	-0.258799	0.289	0.505	7.61283e-74	Mono_Ccr2	Fbxw11
4.9498e-78	-0.345289	0.44	0.601	1.16791e-73	Mono_Ccr2	Rsad2
1.59292e-77	0.274862	0.519	0.424	3.7585e-73	Mono_Ccr2	Map3k5
4.42649e-77	-0.273171	0.479	0.664	1.04443e-72	Mono_Ccr2	Plin2
1.49819e-76	0.286406	0.499	0.372	3.53499e-72	Mono_Ccr2	Tiam1
2.6031e-76	-0.254032	0.286	0.491	6.14203e-72	Mono_Ccr2	Usp24
3.31151e-76	-0.265449	0.173	0.349	7.8135e-72	Mono_Ccr2	Bcl2
3.49898e-76	-0.279752	0.243	0.43	8.25585e-72	Mono_Ccr2	Tbc1d9
1.53359e-75	0.28028	0.457	0.334	3.61851e-71	Mono_Ccr2	S100a4
1.71181e-75	-0.270761	0.312	0.514	4.03902e-71	Mono_Ccr2	Galnt7
3.167e-75	-0.269522	0.461	0.659	7.47254e-71	Mono_Ccr2	Tank
6.16341e-75	-0.300186	0.084	0.227	1.45426e-70	Mono_Ccr2	Ccl4
9.87989e-75	-0.326647	0.102	0.246	2.33116e-70	Mono_Ccr2	Acod1
3.66982e-74	-0.262706	0.027	0.139	8.65895e-70	Mono_Ccr2	Ctnnd2
3.73091e-74	-0.252371	0.093	0.241	8.80308e-70	Mono_Ccr2	Pparg
3.7711e-74	0.284633	0.426	0.315	8.89791e-70	Mono_Ccr2	Arhgef10l
6.91013e-74	-0.250126	0.155	0.327	1.63045e-69	Mono_Ccr2	Cep128
3.25478e-73	-0.254051	0.331	0.537	7.67964e-69	Mono_Ccr2	Tbc1d22a
4.15651e-73	-0.267931	0.388	0.591	9.80728e-69	Mono_Ccr2	Hip1
2.53633e-72	-0.250379	0.429	0.65	5.98448e-68	Mono_Ccr2	Gapvd1
3.08671e-72	-0.258037	0.453	0.655	7.28309e-68	Mono_Ccr2	Mgat5
3.47338e-72	-0.253659	0.379	0.594	8.19543e-68	Mono_Ccr2	Arhgap17
4.21491e-72	-0.270334	0.213	0.391	9.94509e-68	Mono_Ccr2	Smyd3
4.84413e-72	-0.264279	0.308	0.499	1.14297e-67	Mono_Ccr2	Atp6v1a
5.02302e-72	-0.253174	0.323	0.531	1.18518e-67	Mono_Ccr2	Arhgap25
5.83876e-72	-0.259894	0.211	0.392	1.37766e-67	Mono_Ccr2	Cpq
3.07559e-71	-0.261275	0.343	0.546	7.25684e-67	Mono_Ccr2	Pik3r1
4.61423e-71	-0.276064	0.163	0.329	1.08873e-66	Mono_Ccr2	Ccl12
5.43575e-71	-0.253476	0.39	0.61	1.28257e-66	Mono_Ccr2	4932438A13Rik
1.26732e-70	-0.252756	0.361	0.561	2.99023e-66	Mono_Ccr2	Mrtfa
1.3244e-70	-0.251601	0.317	0.516	3.12493e-66	Mono_Ccr2	Mon2
9.80307e-70	0.261551	0.296	0.179	2.31304e-65	Mono_Ccr2	Rasgrp4
1.55846e-69	-0.291273	0.181	0.341	3.67718e-65	Mono_Ccr2	Cp
2.63195e-69	0.275453	0.718	0.606	6.21009e-65	Mono_Ccr2	F13a1
8.27928e-69	-0.265869	0.042	0.156	1.9535e-64	Mono_Ccr2	Rgs1
1.63905e-68	-0.252332	0.299	0.495	3.86735e-64	Mono_Ccr2	Ndfip1
4.77679e-68	0.278298	0.385	0.263	1.12708e-63	Mono_Ccr2	Plaur
4.25399e-67	-0.254764	0.319	0.508	1.00373e-62	Mono_Ccr2	Nav1
5.41664e-67	-0.251872	0.173	0.34	1.27806e-62	Mono_Ccr2	Jun
5.45802e-66	-0.25007	0.188	0.354	1.28782e-61	Mono_Ccr2	Dgkh
2.11813e-65	-0.259573	0.41	0.585	4.99772e-61	Mono_Ccr2	Zfhx3
2.7035e-65	0.256333	0.645	0.513	6.37891e-61	Mono_Ccr2	Arhgap24
6.4265e-64	-0.257271	0.242	0.418	1.51633e-59	Mono_Ccr2	Pbx3
8.43133e-64	0.278265	0.413	0.313	1.98937e-59	Mono_Ccr2	St3gal4
1.11962e-63	0.252059	0.473	0.386	2.64175e-59	Mono_Ccr2	Ncf4
2.4735e-63	0.256127	0.314	0.203	5.83622e-59	Mono_Ccr2	Msrb1
1.90185e-61	0.280226	0.457	0.359	4.48741e-57	Mono_Ccr2	Rap1gap2
1.91793e-61	-0.27357	0.264	0.432	4.52536e-57	Mono_Ccr2	Cd86
2.35954e-61	0.295617	0.378	0.266	5.56732e-57	Mono_Ccr2	Rnd3
4.6722e-61	0.269117	0.428	0.332	1.1024e-56	Mono_Ccr2	Sla
6.1629e-61	0.259629	0.297	0.194	1.45414e-56	Mono_Ccr2	Bin2
1.07172e-60	0.252712	0.273	0.167	2.52872e-56	Mono_Ccr2	Cd33
1.88016e-60	0.26549	0.535	0.461	4.43624e-56	Mono_Ccr2	Itga4
5.65314e-60	-0.267511	0.279	0.441	1.33386e-55	Mono_Ccr2	Pou2f2
8.46496e-58	-0.269305	0.291	0.449	1.99731e-53	Mono_Ccr2	Cd274
0	1.2355	0.862	0.281	0	Mac_Spp1	Gpnmb
0	1.10774	0.742	0.128	0	Mac_Spp1	Il7r
0	0.857301	0.633	0.151	0	Mac_Spp1	Fam20c
0	0.848595	0.933	0.582	0	Mac_Spp1	Fnip2
0	0.796136	0.734	0.322	0	Mac_Spp1	Aig1
0	0.788928	0.593	0.198	0	Mac_Spp1	Bcar3
0	0.775118	0.603	0.129	0	Mac_Spp1	Lhfpl2
0	0.743702	0.784	0.367	0	Mac_Spp1	Xylt1
0	0.740609	0.517	0.143	0	Mac_Spp1	St18
0	0.726094	0.482	0.179	0	Mac_Spp1	Csf1
0	0.716933	0.924	0.561	0	Mac_Spp1	Lgals3
0	0.715198	0.633	0.235	0	Mac_Spp1	Hal
0	0.698164	0.869	0.502	0	Mac_Spp1	Myof
0	0.690581	0.767	0.407	0	Mac_Spp1	Arhgap10
0	0.685313	0.525	0.162	0	Mac_Spp1	Flrt2
0	0.672998	0.523	0.172	0	Mac_Spp1	Chst11
0	0.650662	0.902	0.607	0	Mac_Spp1	Mitf
0	0.649204	0.339	0.052	0	Mac_Spp1	Atp6v0d2
0	0.647688	0.694	0.337	0	Mac_Spp1	Lrp12
0	0.632669	0.651	0.284	0	Mac_Spp1	Slc37a2
0	0.626396	0.741	0.372	0	Mac_Spp1	Fam129b
0	0.625813	0.482	0.116	0	Mac_Spp1	F7
0	0.623537	0.771	0.429	0	Mac_Spp1	Tns3
0	0.622514	0.808	0.485	0	Mac_Spp1	Gnptab
0	0.617679	0.797	0.464	0	Mac_Spp1	Mtss1
0	0.615405	0.951	0.709	0	Mac_Spp1	Spp1
0	0.604155	0.525	0.165	0	Mac_Spp1	Fabp5
0	0.587974	0.723	0.382	0	Mac_Spp1	Nceh1
0	0.576703	0.891	0.627	0	Mac_Spp1	Alcam
0	0.563932	0.447	0.132	0	Mac_Spp1	Il1rn
0	0.561682	0.785	0.486	0	Mac_Spp1	Lyst
0	0.558747	0.918	0.702	0	Mac_Spp1	Osbpl8
0	0.55676	0.871	0.566	0	Mac_Spp1	Snx24
0	0.555161	0.954	0.756	0	Mac_Spp1	Ctsl
0	0.549832	0.85	0.583	0	Mac_Spp1	Plin2
0	0.546741	0.389	0.098	0	Mac_Spp1	Rai14
0	0.541837	0.888	0.587	0	Mac_Spp1	Cd84
0	0.537434	0.797	0.508	0	Mac_Spp1	Litaf
0	0.527142	0.768	0.448	0	Mac_Spp1	Anxa4
0	0.521256	0.36	0.071	0	Mac_Spp1	Igf2bp2
0	0.425819	0.266	0.036	0	Mac_Spp1	Cd109
0	0.385676	0.981	0.896	0	Mac_Spp1	Psap
0	0.367429	0.983	0.862	0	Mac_Spp1	Ctsb
0	0.349295	0.955	0.875	0	Mac_Spp1	Neat1
0	0.337725	0.227	0.027	0	Mac_Spp1	Eno2
6.83763e-308	0.579172	0.488	0.17	1.61334e-303	Mac_Spp1	Cd9
2.9533e-307	0.483778	0.854	0.608	6.96831e-303	Mac_Spp1	Mdfic
3.15873e-303	0.616232	0.511	0.19	7.45301e-299	Mac_Spp1	Nav2
7.09681e-298	0.389674	0.306	0.064	1.67449e-293	Mac_Spp1	Tbc1d2
8.08169e-295	0.513493	0.495	0.18	1.90687e-290	Mac_Spp1	Dot1l
5.85769e-288	0.433286	0.915	0.708	1.38212e-283	Mac_Spp1	Lilr4b
3.09165e-287	-0.338145	0.839	0.916	7.29474e-283	Mac_Spp1	Lyn
4.24534e-283	0.560794	0.809	0.492	1.00169e-278	Mac_Spp1	Arhgap24
5.1141e-281	-0.610262	0.416	0.714	1.20667e-276	Mac_Spp1	Ssh2
6.12043e-280	0.55354	0.668	0.338	1.44412e-275	Mac_Spp1	Tbc1d9
2.75966e-278	0.482283	0.464	0.162	6.51143e-274	Mac_Spp1	Gas2l3
8.98836e-278	0.54949	0.463	0.163	2.1208e-273	Mac_Spp1	Pparg
5.07271e-275	0.514705	0.715	0.41	1.19691e-270	Mac_Spp1	Atp6v1a
5.45604e-273	0.520664	0.487	0.188	1.28735e-268	Mac_Spp1	Iqsec1
6.46848e-269	0.484458	0.416	0.135	1.52624e-264	Mac_Spp1	A930007I19Rik
7.05165e-268	0.401818	0.184	0.022	1.66384e-263	Mac_Spp1	Tmem178
1.81934e-266	0.315922	0.227	0.037	4.29273e-262	Mac_Spp1	Stra6l
1.92816e-265	0.373061	0.29	0.065	4.54948e-261	Mac_Spp1	Syngr1
1.97944e-263	0.496827	0.349	0.098	4.67049e-259	Mac_Spp1	Pdpn
1.10312e-261	0.53217	0.6	0.298	2.60282e-257	Mac_Spp1	Vkorc1l1
2.02068e-261	0.476625	0.82	0.601	4.7678e-257	Mac_Spp1	Dmxl1
2.45009e-258	0.429651	0.382	0.118	5.78099e-254	Mac_Spp1	Cipc
1.433e-257	0.437204	0.861	0.606	3.38117e-253	Mac_Spp1	Ctsd
5.84027e-257	0.534274	0.766	0.494	1.37801e-252	Mac_Spp1	Rgl1
5.81717e-256	0.525425	0.661	0.342	1.37256e-251	Mac_Spp1	Hk3
9.74589e-256	-0.780195	0.093	0.454	2.29954e-251	Mac_Spp1	Gm15987
1.27406e-255	0.647903	0.597	0.299	3.00614e-251	Mac_Spp1	Airn
1.64609e-254	0.537609	0.632	0.339	3.88394e-250	Mac_Spp1	Ric1
1.4301e-251	0.474499	0.873	0.647	3.37433e-247	Mac_Spp1	Fmnl2
5.8483e-251	-0.393493	0.723	0.867	1.37991e-246	Mac_Spp1	Mbnl1
4.3617e-246	0.312902	0.919	0.808	1.02914e-241	Mac_Spp1	Iqgap1
1.93406e-245	0.45787	0.392	0.124	4.56342e-241	Mac_Spp1	Slamf7
5.3805e-242	-0.517135	0.509	0.757	1.26953e-237	Mac_Spp1	Dock8
2.75126e-241	-0.448637	0.576	0.805	6.49161e-237	Mac_Spp1	Ms4a6c
2.43046e-240	0.352614	0.274	0.063	5.73468e-236	Mac_Spp1	Lonrf3
1.60478e-235	0.5	0.688	0.387	3.78647e-231	Mac_Spp1	Cd180
3.2798e-235	0.485022	0.749	0.462	7.73868e-231	Mac_Spp1	Emp1
1.26331e-233	-0.55611	0.492	0.744	2.98078e-229	Mac_Spp1	Arhgap15
8.10365e-233	0.344608	0.244	0.051	1.91206e-228	Mac_Spp1	Gm17749
2.85758e-232	-0.668488	0.094	0.431	6.74245e-228	Mac_Spp1	Lifr
1.71902e-229	0.387673	0.335	0.1	4.05602e-225	Mac_Spp1	Ahnak2
1.86887e-227	0.508395	0.778	0.568	4.40959e-223	Mac_Spp1	Mctp1
1.72145e-222	0.460158	0.865	0.692	4.06177e-218	Mac_Spp1	Pde4d
1.48801e-220	0.508389	0.696	0.44	3.51096e-216	Mac_Spp1	Fmn1
9.1988e-220	-0.684233	0.258	0.571	2.17046e-215	Mac_Spp1	Slc9a9
6.03799e-219	0.370105	0.304	0.086	1.42466e-214	Mac_Spp1	AU022793
7.00166e-219	0.494933	0.541	0.253	1.65204e-214	Mac_Spp1	Asph
4.95201e-217	0.437956	0.333	0.104	1.16843e-212	Mac_Spp1	Plau
8.72863e-216	0.455093	0.558	0.274	2.05952e-211	Mac_Spp1	Npc1
2.08338e-215	0.430471	0.451	0.179	4.91574e-211	Mac_Spp1	Igf2r
3.12788e-214	0.42551	0.788	0.539	7.38024e-210	Mac_Spp1	Ankrd12
4.53424e-214	0.443342	0.71	0.439	1.06985e-209	Mac_Spp1	Sgpl1
2.56962e-209	0.366121	0.856	0.668	6.06302e-205	Mac_Spp1	Zmiz1
5.33343e-208	-0.658259	0.136	0.457	1.25842e-203	Mac_Spp1	Pou2f2
1.20351e-207	0.43086	0.787	0.545	2.83968e-203	Mac_Spp1	Dennd4c
1.34773e-207	-0.612861	0.363	0.647	3.17996e-203	Mac_Spp1	Aoah
2.84371e-205	-0.499588	0.462	0.724	6.70974e-201	Mac_Spp1	March1
3.22464e-205	0.423762	0.46	0.193	7.60855e-201	Mac_Spp1	Lat2
4.81113e-203	0.331057	0.265	0.067	1.13519e-198	Mac_Spp1	Dhrs9
9.17161e-202	0.27668	0.935	0.858	2.16404e-197	Mac_Spp1	Dock10
8.7083e-201	0.4167	0.399	0.153	2.05472e-196	Mac_Spp1	Baiap2
5.73533e-198	0.482328	0.435	0.185	1.35325e-193	Mac_Spp1	Plpp3
6.30818e-197	0.601011	0.493	0.237	1.48841e-192	Mac_Spp1	Cadm1
2.75865e-196	0.420691	0.477	0.217	6.50903e-192	Mac_Spp1	Plekhm1
1.16179e-194	-0.314828	0.764	0.865	2.74125e-190	Mac_Spp1	Picalm
1.82891e-194	0.261224	0.196	0.039	4.31531e-190	Mac_Spp1	C77080
3.9748e-194	0.432753	0.544	0.279	9.37855e-190	Mac_Spp1	Atp6v1c1
1.07607e-193	0.451213	0.467	0.207	2.53898e-189	Mac_Spp1	Eepd1
3.79651e-193	0.446633	0.632	0.368	8.95786e-189	Mac_Spp1	Azin1
7.42801e-193	0.445192	0.533	0.267	1.75264e-188	Mac_Spp1	Pcyt1a
1.66091e-192	0.468531	0.49	0.21	3.91891e-188	Mac_Spp1	F10
8.85079e-192	0.449068	0.519	0.249	2.08834e-187	Mac_Spp1	Ptafr
2.89461e-191	0.416809	0.729	0.496	6.82982e-187	Mac_Spp1	Atp6v1b2
5.1324e-191	-0.542281	0.146	0.454	1.21099e-186	Mac_Spp1	Rcsd1
1.96083e-190	0.418386	0.491	0.226	4.62658e-186	Mac_Spp1	Zdhhc18
1.93464e-188	-0.398365	0.648	0.817	4.56479e-184	Mac_Spp1	Trps1
6.39591e-188	0.425057	0.727	0.483	1.50911e-183	Mac_Spp1	Slc23a2
2.54257e-185	-0.424747	0.514	0.738	5.9992e-181	Mac_Spp1	Ms4a6b
9.38826e-185	0.41436	0.709	0.471	2.21516e-180	Mac_Spp1	Plekhm2
7.677e-184	-0.397828	0.639	0.795	1.81139e-179	Mac_Spp1	Fkbp5
1.16141e-183	-0.467541	0.553	0.759	2.74034e-179	Mac_Spp1	Ccnd3
1.0352e-180	0.417119	0.634	0.359	2.44256e-176	Mac_Spp1	Rnh1
6.46908e-179	0.434256	0.661	0.425	1.52638e-174	Mac_Spp1	Cpeb4
7.17e-178	-0.345872	0.759	0.883	1.69176e-173	Mac_Spp1	Slc8a1
3.1791e-176	0.416213	0.623	0.369	7.50109e-172	Mac_Spp1	Dtnbp1
8.99202e-174	0.373839	0.398	0.163	2.12167e-169	Mac_Spp1	Fblim1
2.69964e-173	0.412331	0.649	0.391	6.36981e-169	Mac_Spp1	Cerk
9.93794e-173	-0.389728	0.655	0.802	2.34486e-168	Mac_Spp1	Srgap2
3.60358e-171	0.462844	0.643	0.372	8.50264e-167	Mac_Spp1	Cd274
6.90998e-171	0.343773	0.849	0.661	1.63041e-166	Mac_Spp1	Lrp1
9.70391e-171	0.386701	0.429	0.188	2.28964e-166	Mac_Spp1	Mfsd12
1.56625e-169	0.328734	0.89	0.723	3.69556e-165	Mac_Spp1	Ftl1
2.32423e-169	-0.363047	0.668	0.805	5.48401e-165	Mac_Spp1	Pip4k2a
2.5924e-168	-0.313465	0.756	0.858	6.11678e-164	Mac_Spp1	Dleu2
7.05134e-168	-0.552948	0.191	0.474	1.66376e-163	Mac_Spp1	Ly86
4.65381e-167	-0.456926	0.512	0.701	1.09807e-162	Mac_Spp1	Maf
4.67879e-167	-0.489784	0.129	0.416	1.10396e-162	Mac_Spp1	Fgd2
8.09009e-166	0.35512	0.857	0.676	1.90886e-161	Mac_Spp1	Arid5b
8.52172e-166	0.284902	0.203	0.048	2.0107e-161	Mac_Spp1	Tnfrsf26
1.14767e-165	0.368503	0.304	0.1	2.70793e-161	Mac_Spp1	Rgs1
1.25988e-165	0.374975	0.43	0.19	2.97268e-161	Mac_Spp1	Galnt6
1.83495e-165	0.511764	0.605	0.387	4.32956e-161	Mac_Spp1	Myo1e
2.79398e-165	0.402742	0.616	0.367	6.59239e-161	Mac_Spp1	Ctnnb1
6.52251e-164	0.394518	0.368	0.151	1.53899e-159	Mac_Spp1	Gpr137b
5.33846e-163	0.41167	0.516	0.272	1.25961e-158	Mac_Spp1	Pcnx
5.65294e-163	-0.389255	0.632	0.798	1.33381e-158	Mac_Spp1	Fyb
9.03164e-162	-0.514082	0.153	0.443	2.13101e-157	Mac_Spp1	F630028O10Rik
1.81308e-161	0.294183	0.242	0.069	4.27796e-157	Mac_Spp1	Anpep
2.16761e-160	0.32478	0.29	0.096	5.11448e-156	Mac_Spp1	Plk2
3.50558e-160	0.264618	0.229	0.062	8.27142e-156	Mac_Spp1	Slc6a8
3.33457e-159	0.386939	0.688	0.462	7.86791e-155	Mac_Spp1	Soat1
3.56118e-159	0.342029	0.775	0.605	8.4026e-155	Mac_Spp1	Rab7
1.15154e-157	-0.589011	0.177	0.438	2.71706e-153	Mac_Spp1	C1qa
1.39993e-157	0.296189	0.875	0.723	3.30314e-153	Mac_Spp1	Sirpa
2.06264e-156	0.389522	0.519	0.277	4.86679e-152	Mac_Spp1	Lasp1
1.23579e-155	-0.292864	0.759	0.875	2.91585e-151	Mac_Spp1	Ptprc
5.36209e-155	-0.50079	0.149	0.423	1.26518e-150	Mac_Spp1	Rap1gap2
7.16245e-155	-0.388642	0.511	0.704	1.68998e-150	Mac_Spp1	Serinc3
1.15544e-153	0.315796	0.883	0.704	2.72627e-149	Mac_Spp1	Vim
3.32205e-152	0.404611	0.675	0.416	7.83837e-148	Mac_Spp1	Adam8
3.82796e-152	-0.508754	0.338	0.584	9.03206e-148	Mac_Spp1	Arhgap26
7.15731e-152	-0.509708	0.075	0.337	1.68877e-147	Mac_Spp1	E230029C05Rik
7.3154e-152	0.392975	0.631	0.393	1.72607e-147	Mac_Spp1	Rab7b
7.56089e-151	-0.554968	0.176	0.433	1.78399e-146	Mac_Spp1	C1qb
1.86965e-149	-0.522008	0.095	0.354	4.41144e-145	Mac_Spp1	Ripor2
6.20205e-147	0.289882	0.282	0.096	1.46337e-142	Mac_Spp1	4930430E12Rik
3.81312e-146	0.381315	0.605	0.378	8.99705e-142	Mac_Spp1	Gusb
1.37616e-145	0.395327	0.73	0.536	3.24705e-141	Mac_Spp1	Plek
1.91954e-145	-0.48442	0.426	0.659	4.52914e-141	Mac_Spp1	Inpp4b
5.50108e-145	0.325861	0.348	0.142	1.29798e-140	Mac_Spp1	Pld3
1.94376e-144	0.433456	0.538	0.307	4.5863e-140	Mac_Spp1	Malt1
2.1082e-144	0.440243	0.589	0.372	4.97431e-140	Mac_Spp1	Itgav
3.19389e-143	0.360741	0.367	0.159	7.53597e-139	Mac_Spp1	Dennd2a
5.16501e-143	0.391423	0.532	0.302	1.21868e-138	Mac_Spp1	Tmem65
6.06497e-143	-0.521152	0.225	0.468	1.43103e-138	Mac_Spp1	Ophn1
8.36436e-143	-0.351827	0.624	0.778	1.97357e-138	Mac_Spp1	Itgam
1.13034e-142	-0.291071	0.803	0.881	2.66704e-138	Mac_Spp1	Pid1
4.49185e-142	-0.437571	0.198	0.462	1.05985e-137	Mac_Spp1	Il10ra
6.68697e-142	0.363508	0.57	0.324	1.57779e-137	Mac_Spp1	Capg
9.91295e-142	-0.519202	0.203	0.465	2.33896e-137	Mac_Spp1	Prkcb
1.67953e-141	0.340403	0.314	0.122	3.96285e-137	Mac_Spp1	Rilpl2
4.1386e-141	0.425474	0.507	0.278	9.76504e-137	Mac_Spp1	Zfp704
1.51438e-140	-0.358797	0.593	0.74	3.57319e-136	Mac_Spp1	Rnf169
9.34317e-140	0.279387	0.867	0.742	2.20452e-135	Mac_Spp1	Rbm47
2.47631e-137	0.291419	0.241	0.078	5.84285e-133	Mac_Spp1	Papss2
5.61293e-137	0.255379	0.901	0.797	1.32437e-132	Mac_Spp1	Ahnak
6.67132e-137	0.326245	0.335	0.137	1.5741e-132	Mac_Spp1	Tmem38b
5.48317e-136	-0.410577	0.426	0.623	1.29375e-131	Mac_Spp1	Ap2a2
7.17365e-135	-0.430839	0.202	0.463	1.69262e-130	Mac_Spp1	Clec4a1
1.29375e-134	0.421981	0.6	0.379	3.05259e-130	Mac_Spp1	Thbs1
1.17985e-133	0.380618	0.543	0.32	2.78385e-129	Mac_Spp1	Por
2.51911e-133	0.324292	0.773	0.591	5.94385e-129	Mac_Spp1	Fnip1
1.1245e-132	0.352986	0.336	0.139	2.65326e-128	Mac_Spp1	Met
1.1843e-132	0.353507	0.659	0.453	2.79436e-128	Mac_Spp1	Lrrfip2
2.13241e-132	-0.504335	0.166	0.407	5.03142e-128	Mac_Spp1	C1qc
2.37697e-132	0.369779	0.537	0.315	5.60846e-128	Mac_Spp1	Hexb
2.64579e-132	0.431741	0.446	0.236	6.24274e-128	Mac_Spp1	Tspan5
7.86095e-132	0.332595	0.737	0.531	1.85479e-127	Mac_Spp1	Tcirg1
6.67073e-131	-0.399125	0.519	0.704	1.57396e-126	Mac_Spp1	Ctsc
1.52302e-130	0.372701	0.589	0.374	3.59356e-126	Mac_Spp1	Map4k3
3.82692e-130	0.35828	0.629	0.415	9.02961e-126	Mac_Spp1	Sestd1
9.85974e-130	0.340136	0.759	0.575	2.32641e-125	Mac_Spp1	Epb41l2
1.48427e-129	0.370078	0.605	0.359	3.50214e-125	Mac_Spp1	Nrp2
1.1698e-128	0.349202	0.495	0.265	2.76014e-124	Mac_Spp1	Cstb
1.62405e-128	-0.290939	0.681	0.824	3.83194e-124	Mac_Spp1	Celf2
1.94609e-128	-0.433839	0.081	0.317	4.5918e-124	Mac_Spp1	P2ry12
2.55914e-128	-0.357685	0.538	0.721	6.0383e-124	Mac_Spp1	Lrch1
7.07437e-128	-0.362215	0.518	0.706	1.6692e-123	Mac_Spp1	Ikzf1
1.73502e-127	0.349553	0.637	0.437	4.09379e-123	Mac_Spp1	Col4a3bp
5.50988e-126	0.356832	0.494	0.279	1.30006e-121	Mac_Spp1	Ap3s1
1.65694e-125	0.370162	0.572	0.351	3.90955e-121	Mac_Spp1	Pde8a
6.74711e-125	0.329436	0.39	0.187	1.59198e-120	Mac_Spp1	Wdr91
3.57793e-124	0.348925	0.488	0.271	8.44213e-120	Mac_Spp1	Pik3cb
4.06427e-124	-0.418502	0.202	0.446	9.58964e-120	Mac_Spp1	Dapp1
1.18856e-123	0.322684	0.386	0.174	2.80441e-119	Mac_Spp1	Itgb7
1.23029e-123	-0.445703	0.033	0.241	2.90287e-119	Mac_Spp1	4933406I18Rik
1.32845e-123	0.319089	0.283	0.111	3.13447e-119	Mac_Spp1	Rassf8
1.57964e-121	-0.27657	0.701	0.819	3.72716e-117	Mac_Spp1	Ms4a6d
1.74834e-121	0.348106	0.728	0.514	4.12521e-117	Mac_Spp1	Hip1
1.76898e-121	-0.403199	0.275	0.514	4.1739e-117	Mac_Spp1	Rassf4
1.02898e-120	0.263587	0.902	0.776	2.42787e-116	Mac_Spp1	Fth1
5.38368e-120	-0.437433	0.306	0.543	1.27028e-115	Mac_Spp1	Ms4a4a
5.76995e-120	0.379002	0.472	0.253	1.36142e-115	Mac_Spp1	Basp1
6.72682e-120	-0.557181	0.225	0.438	1.58719e-115	Mac_Spp1	Gpr141
6.92501e-120	-0.447883	0.263	0.486	1.63396e-115	Mac_Spp1	Mef2c
3.0365e-119	0.343859	0.507	0.293	7.16463e-115	Mac_Spp1	Slc29a3
1.45503e-116	0.299053	0.334	0.143	3.43313e-112	Mac_Spp1	Atf3
1.65114e-116	0.356813	0.505	0.303	3.89587e-112	Mac_Spp1	Slc17a5
2.02923e-116	-0.440563	0.281	0.514	4.78797e-112	Mac_Spp1	Itga4
7.82071e-116	-0.735322	0.109	0.319	1.8453e-111	Mac_Spp1	Lsamp
1.04287e-115	0.358684	0.221	0.078	2.46066e-111	Mac_Spp1	Myo1d
1.80844e-115	0.331547	0.442	0.241	4.26701e-111	Mac_Spp1	Samd8
2.78565e-115	0.372099	0.529	0.327	6.57275e-111	Mac_Spp1	Lamc1
4.82398e-115	0.310472	0.835	0.691	1.13822e-110	Mac_Spp1	Ccl2
5.33897e-114	0.286041	0.805	0.657	1.25973e-109	Mac_Spp1	Plekhm3
9.72188e-114	-0.389813	0.281	0.505	2.29388e-109	Mac_Spp1	Gm26740
1.16317e-113	-0.404502	0.162	0.388	2.7445e-109	Mac_Spp1	Sla
1.57644e-113	0.293096	0.21	0.07	3.71962e-109	Mac_Spp1	Gm13986
3.56569e-112	-0.399588	0.394	0.576	8.41324e-108	Mac_Spp1	Zfhx3
7.36031e-112	0.32157	0.674	0.461	1.73666e-107	Mac_Spp1	Plec
7.67008e-112	0.309108	0.255	0.097	1.80976e-107	Mac_Spp1	Gm47507
1.13447e-111	0.335436	0.582	0.373	2.67678e-107	Mac_Spp1	Fgd6
3.37278e-111	0.327777	0.243	0.092	7.95808e-107	Mac_Spp1	Nrg4
3.89693e-111	-0.374189	0.063	0.269	9.1948e-107	Mac_Spp1	Disc1
1.72413e-110	0.373246	0.603	0.412	4.06809e-106	Mac_Spp1	Gramd1b
4.50575e-110	-0.412711	0.101	0.314	1.06313e-105	Mac_Spp1	Pde3b
3.75849e-109	0.304481	0.746	0.586	8.86817e-105	Mac_Spp1	Mgat5
3.9568e-109	-0.414135	0.143	0.364	9.33607e-105	Mac_Spp1	Nfatc2
7.74891e-109	0.359298	0.491	0.29	1.82836e-104	Mac_Spp1	Nedd4l
1.70059e-108	0.351961	0.45	0.25	4.01254e-104	Mac_Spp1	Anxa1
3.09462e-108	0.353779	0.523	0.318	7.30175e-104	Mac_Spp1	Cd200r1
1.95454e-107	-0.434277	0.297	0.503	4.61175e-103	Mac_Spp1	Itpr1
2.3417e-107	-0.435509	0.114	0.323	5.52524e-103	Mac_Spp1	Rnd3
2.76888e-107	-0.440843	0.089	0.294	6.53317e-103	Mac_Spp1	Ust
1.06158e-106	0.320235	0.4	0.211	2.5048e-102	Mac_Spp1	Nek6
6.04971e-106	0.315458	0.655	0.459	1.42743e-101	Mac_Spp1	Dgkz
6.8396e-106	-0.463675	0.156	0.362	1.6138e-101	Mac_Spp1	Tanc2
7.54861e-105	-0.346716	0.482	0.661	1.78109e-100	Mac_Spp1	Ankrd44
3.74867e-104	0.321724	0.657	0.47	8.84498e-100	Mac_Spp1	Lpxn
5.13253e-104	-0.385688	0.369	0.575	1.21102e-99	Mac_Spp1	Parp8
5.7235e-104	-0.442817	0.183	0.39	1.35046e-99	Mac_Spp1	Mir99ahg
8.49663e-104	0.308306	0.748	0.598	2.00478e-99	Mac_Spp1	Fgd4
3.60087e-103	0.314856	0.62	0.422	8.49626e-99	Mac_Spp1	Plekho2
4.12071e-103	0.266603	0.843	0.711	9.72281e-99	Mac_Spp1	Aopep
2.11512e-102	0.313318	0.703	0.556	4.99062e-98	Mac_Spp1	Trio
2.15592e-102	-0.298321	0.582	0.725	5.08689e-98	Mac_Spp1	Susd6
2.11358e-101	0.3398	0.51	0.32	4.987e-97	Mac_Spp1	Mapre2
5.02422e-101	0.288111	0.763	0.613	1.18547e-96	Mac_Spp1	B4galt5
1.03723e-100	0.284772	0.187	0.061	2.44735e-96	Mac_Spp1	Edn1
2.07152e-100	-0.441514	0.287	0.477	4.88774e-96	Mac_Spp1	Dst
4.08319e-100	-0.369829	0.261	0.478	9.63428e-96	Mac_Spp1	Map3k5
5.5843e-100	0.348118	0.488	0.291	1.31761e-95	Mac_Spp1	AU020206
5.73831e-100	0.261329	0.793	0.647	1.35395e-95	Mac_Spp1	Ctsz
9.21297e-100	0.299211	0.728	0.546	2.1738e-95	Mac_Spp1	Clic4
1.2622e-99	0.339697	0.545	0.355	2.97816e-95	Mac_Spp1	Oxct1
1.355e-99	-0.367274	0.187	0.398	3.19711e-95	Mac_Spp1	Clec4a2
2.78612e-99	0.295778	0.319	0.15	6.57384e-95	Mac_Spp1	Ankrd28
2.91805e-99	0.356465	0.539	0.367	6.88515e-95	Mac_Spp1	Tulp4
5.2591e-99	0.27105	0.754	0.6	1.24089e-94	Mac_Spp1	Sdcbp
6.01816e-99	-0.333722	0.476	0.662	1.41998e-94	Mac_Spp1	Hck
8.09048e-99	-0.306698	0.586	0.741	1.90895e-94	Mac_Spp1	Ms4a4c
2.03016e-98	-0.360071	0.138	0.346	4.79017e-94	Mac_Spp1	Ints6l
2.11406e-98	-0.412919	0.112	0.31	4.98812e-94	Mac_Spp1	Itga9
2.11648e-98	0.303154	0.728	0.541	4.99384e-94	Mac_Spp1	Bcl2l1
3.27926e-98	0.334493	0.507	0.303	7.73741e-94	Mac_Spp1	Rasgef1b
4.73412e-98	-0.437564	0.51	0.653	1.11702e-93	Mac_Spp1	F13a1
1.87827e-97	0.290427	0.387	0.199	4.43178e-93	Mac_Spp1	Fbxl2
1.88579e-97	0.303332	0.758	0.615	4.44951e-93	Mac_Spp1	Eps8
2.31983e-97	-0.311273	0.533	0.688	5.47364e-93	Mac_Spp1	Alpk1
8.86558e-97	0.286947	0.767	0.646	2.09183e-92	Mac_Spp1	Cblb
8.85119e-96	0.269586	0.175	0.057	2.08844e-91	Mac_Spp1	Hmga2
4.44954e-95	0.335152	0.571	0.393	1.04987e-90	Mac_Spp1	Agap1
1.05158e-94	0.303719	0.374	0.201	2.4812e-90	Mac_Spp1	Lipa
3.88487e-94	0.291019	0.376	0.196	9.16635e-90	Mac_Spp1	Rell1
6.46054e-94	0.315915	0.482	0.289	1.52436e-89	Mac_Spp1	Furin
8.42801e-94	-0.36281	0.177	0.38	1.98859e-89	Mac_Spp1	Siglec1
1.42734e-93	-0.341628	0.123	0.323	3.3678e-89	Mac_Spp1	Nlrc4
1.46701e-93	-0.345127	0.044	0.217	3.4614e-89	Mac_Spp1	Abca9
2.45276e-93	-0.458273	0.352	0.526	5.78728e-89	Mac_Spp1	Psd3
5.08369e-93	0.272693	0.31	0.14	1.1995e-88	Mac_Spp1	Sgms2
2.04513e-92	0.281261	0.322	0.155	4.82549e-88	Mac_Spp1	Plxnc1
3.25044e-92	-0.387287	0.173	0.37	7.66942e-88	Mac_Spp1	Fchsd2
3.81283e-92	0.333196	0.583	0.406	8.99637e-88	Mac_Spp1	Slc38a6
4.26751e-92	0.280052	0.429	0.242	1.00692e-87	Mac_Spp1	Dusp3
6.80494e-92	-0.337937	0.082	0.269	1.60562e-87	Mac_Spp1	Prune2
7.12573e-92	0.299879	0.527	0.337	1.68132e-87	Mac_Spp1	Tmem189
1.92889e-90	-0.464915	0.418	0.573	4.55122e-86	Mac_Spp1	Mrc1
2.28155e-90	-0.389209	0.331	0.509	5.38332e-86	Mac_Spp1	Cfh
2.73059e-90	0.306216	0.364	0.195	6.44284e-86	Mac_Spp1	Mtmr10
5.10049e-90	0.296904	0.538	0.356	1.20346e-85	Mac_Spp1	Il10rb
5.28047e-90	0.295995	0.497	0.307	1.24593e-85	Mac_Spp1	Cd68
1.71767e-89	-0.290111	0.018	0.175	4.05284e-85	Mac_Spp1	Clec2g
1.98479e-89	0.325703	0.6	0.408	4.6831e-85	Mac_Spp1	Slc16a10
3.70204e-89	-0.348616	0.164	0.365	8.73496e-85	Mac_Spp1	Stk17b
5.29679e-89	0.300644	0.345	0.18	1.24978e-84	Mac_Spp1	2510009E07Rik
6.74689e-89	-0.328207	0.722	0.768	1.59193e-84	Mac_Spp1	Rbpj
1.38863e-88	-0.331196	0.254	0.452	3.27647e-84	Mac_Spp1	Hps3
1.79016e-88	0.322256	0.561	0.382	4.22388e-84	Mac_Spp1	Prkch
2.37254e-88	0.293975	0.38	0.208	5.59802e-84	Mac_Spp1	Slc41a2
3.00315e-88	-0.302263	0.031	0.193	7.08594e-84	Mac_Spp1	Nhsl2
4.39617e-88	-0.340612	0.259	0.451	1.03728e-83	Mac_Spp1	Ppp1r21
6.17379e-88	-0.403026	0.083	0.263	1.45671e-83	Mac_Spp1	Stxbp6
7.7802e-88	-0.370451	0.083	0.263	1.83574e-83	Mac_Spp1	Tbc1d4
8.57277e-88	0.321979	0.187	0.07	2.02274e-83	Mac_Spp1	Dach1
9.73454e-88	-0.308483	0.46	0.626	2.29686e-83	Mac_Spp1	Il6ra
2.01374e-87	0.282205	0.391	0.21	4.75142e-83	Mac_Spp1	Clec4d
5.72084e-87	-0.304701	0.518	0.672	1.34983e-82	Mac_Spp1	Pla2g7
6.64002e-87	-0.327298	0.459	0.618	1.56671e-82	Mac_Spp1	Svil
1.91753e-86	-0.338152	0.162	0.358	4.52441e-82	Mac_Spp1	Gatm
1.96527e-86	0.253797	0.759	0.608	4.63707e-82	Mac_Spp1	Gns
4.71467e-86	-0.341658	0.45	0.621	1.11243e-81	Mac_Spp1	Epsti1
1.70337e-85	0.314875	0.495	0.311	4.0191e-81	Mac_Spp1	Specc1
1.45408e-83	0.278843	0.681	0.51	3.43091e-79	Mac_Spp1	Eea1
4.3129e-83	-0.347359	0.137	0.321	1.01763e-78	Mac_Spp1	Klra2
5.46867e-83	-0.262109	0.611	0.72	1.29033e-78	Mac_Spp1	Snx2
6.44503e-83	0.276551	0.644	0.481	1.5207e-78	Mac_Spp1	Npepps
8.18963e-83	0.275025	0.376	0.203	1.93234e-78	Mac_Spp1	Coro2a
1.02041e-82	0.280875	0.498	0.314	2.40765e-78	Mac_Spp1	Hnrnpll
1.25403e-82	-0.293407	0.028	0.181	2.95889e-78	Mac_Spp1	2610203C22Rik
2.64043e-82	-0.320399	0.038	0.194	6.23009e-78	Mac_Spp1	Ppp1r9a
3.07218e-82	-0.362266	0.112	0.289	7.24881e-78	Mac_Spp1	Pde4b
4.23558e-82	0.275882	0.561	0.378	9.99386e-78	Mac_Spp1	Slc3a2
5.75681e-82	-0.391421	0.046	0.206	1.35832e-77	Mac_Spp1	Cd163
1.11353e-81	0.308179	0.476	0.292	2.62737e-77	Mac_Spp1	Noct
7.92189e-81	-0.325119	0.287	0.484	1.86917e-76	Mac_Spp1	Jaml
8.31937e-81	-0.331464	0.074	0.244	1.96296e-76	Mac_Spp1	Ipcef1
1.83904e-79	0.294417	0.296	0.151	4.33921e-75	Mac_Spp1	Itga6
2.05219e-79	0.267559	0.662	0.502	4.84214e-75	Mac_Spp1	Numb
2.86213e-79	-0.262448	0.013	0.152	6.75319e-75	Mac_Spp1	Fpr1
1.41522e-78	-0.291489	0.462	0.607	3.33921e-74	Mac_Spp1	Anks1
1.614e-78	0.261784	0.795	0.666	3.80822e-74	Mac_Spp1	Arl15
3.01394e-78	-0.333074	0.081	0.248	7.11139e-74	Mac_Spp1	Sorl1
3.53031e-78	0.289802	0.533	0.372	8.32976e-74	Mac_Spp1	Atp6v1h
1.12063e-77	0.263963	0.41	0.239	2.64412e-73	Mac_Spp1	Mapk6
1.15809e-77	-0.284185	0.497	0.643	2.73251e-73	Mac_Spp1	Chd9
2.28672e-77	-0.265131	0.593	0.717	5.39551e-73	Mac_Spp1	Dennd1b
5.52231e-77	-0.32174	0.098	0.271	1.30299e-72	Mac_Spp1	Rnf180
2.1949e-76	-0.269735	0.497	0.652	5.17888e-72	Mac_Spp1	Unc93b1
2.93232e-76	0.25002	0.327	0.173	6.91882e-72	Mac_Spp1	Zcchc4
4.751e-76	0.273943	0.694	0.534	1.121e-71	Mac_Spp1	Slc43a2
5.52334e-76	-0.355343	0.153	0.325	1.30323e-71	Mac_Spp1	Arhgef3
9.71582e-76	0.26386	0.348	0.186	2.29245e-71	Mac_Spp1	Bcl2l11
1.03713e-75	-0.297969	0.383	0.551	2.4471e-71	Mac_Spp1	Mapk14
3.3023e-75	-0.414102	0.17	0.341	7.79179e-71	Mac_Spp1	Cacna1a
3.85238e-75	-0.328469	0.172	0.346	9.08968e-71	Mac_Spp1	Nfxl1
4.64346e-75	0.288683	0.366	0.211	1.09563e-70	Mac_Spp1	Sgk1
5.72132e-75	0.26978	0.453	0.28	1.34994e-70	Mac_Spp1	Frrs1
3.4067e-74	-0.278778	0.079	0.242	8.03812e-70	Mac_Spp1	Cysltr1
3.6318e-74	-0.298918	0.221	0.408	8.56923e-70	Mac_Spp1	Arrb2
5.22451e-74	-0.322033	0.443	0.593	1.23272e-69	Mac_Spp1	Atrnl1
5.7299e-74	0.264549	0.535	0.355	1.35197e-69	Mac_Spp1	Wdfy1
5.91121e-74	0.259527	0.411	0.247	1.39475e-69	Mac_Spp1	Slc35f6
2.21157e-73	-0.306898	0.191	0.374	5.21821e-69	Mac_Spp1	Map3k14
2.54057e-73	-0.302284	0.445	0.59	5.99447e-69	Mac_Spp1	Tmem131
6.49566e-73	-0.355862	0.146	0.318	1.53265e-68	Mac_Spp1	Zbtb16
7.4903e-73	-0.308772	0.131	0.303	1.76734e-68	Mac_Spp1	Stk10
1.96316e-72	-0.295392	0.361	0.536	4.63208e-68	Mac_Spp1	Pik3cd
3.13353e-72	-0.321528	0.107	0.271	7.39355e-68	Mac_Spp1	Ccnd2
2.87229e-70	-0.269904	0.073	0.229	6.77718e-66	Mac_Spp1	Rasgrp4
3.03275e-70	-0.294958	0.389	0.561	7.15577e-66	Mac_Spp1	Birc3
3.14796e-70	-0.330002	0.218	0.39	7.4276e-66	Mac_Spp1	Nfkbiz
4.34613e-70	0.291429	0.351	0.19	1.02547e-65	Mac_Spp1	Acod1
5.2006e-70	0.260723	0.467	0.307	1.22708e-65	Mac_Spp1	Arl8b
6.43658e-70	-0.292063	0.166	0.341	1.51871e-65	Mac_Spp1	Ogfrl1
8.84151e-70	0.257077	0.528	0.353	2.08615e-65	Mac_Spp1	Mir22hg
5.80497e-69	0.277735	0.507	0.347	1.36968e-64	Mac_Spp1	Dmxl2
7.97049e-69	-0.299379	0.206	0.383	1.88064e-64	Mac_Spp1	P2ry6
8.14714e-69	-0.317171	0.202	0.376	1.92232e-64	Mac_Spp1	Lst1
9.37512e-69	0.26657	0.407	0.246	2.21206e-64	Mac_Spp1	Abcg1
1.19662e-68	-0.301386	0.258	0.434	2.82344e-64	Mac_Spp1	Pik3r6
1.685e-68	-0.295942	0.069	0.218	3.97576e-64	Mac_Spp1	Fam129a
2.23388e-67	0.260239	0.386	0.227	5.27084e-63	Mac_Spp1	Zc3h12c
5.40655e-67	-0.288344	0.333	0.502	1.27568e-62	Mac_Spp1	Filip1l
6.36377e-67	0.269427	0.466	0.304	1.50153e-62	Mac_Spp1	Lmna
7.21548e-67	0.287977	0.563	0.44	1.70249e-62	Mac_Spp1	Ago2
3.16809e-66	-0.259592	0.5	0.637	7.47512e-62	Mac_Spp1	Rap1gds1
4.39496e-66	0.2693	0.454	0.3	1.03699e-61	Mac_Spp1	Stxbp5
6.54211e-66	-0.298396	0.182	0.35	1.54361e-61	Mac_Spp1	Clec4a3
8.92688e-66	-0.351964	0.114	0.268	2.1063e-61	Mac_Spp1	Immp2l
2.10453e-64	-0.271084	0.403	0.556	4.96564e-60	Mac_Spp1	Tm6sf1
3.70599e-64	-0.318266	0.337	0.494	8.74429e-60	Mac_Spp1	Pvt1
7.21274e-64	-0.328841	0.338	0.503	1.70185e-59	Mac_Spp1	Dip2c
1.70521e-63	-0.259145	0.086	0.233	4.02344e-59	Mac_Spp1	Slc12a9
1.78448e-63	-0.271825	0.347	0.506	4.21049e-59	Mac_Spp1	A630001G21Rik
3.54083e-63	0.257472	0.344	0.2	8.35459e-59	Mac_Spp1	Pgap1
4.13078e-63	-0.320364	0.237	0.398	9.74658e-59	Mac_Spp1	Il15
7.13103e-63	-0.282081	0.156	0.32	1.68257e-58	Mac_Spp1	1600014C10Rik
1.38475e-62	-0.284277	0.245	0.417	3.26732e-58	Mac_Spp1	Nlrp1b
1.74816e-62	-0.285391	0.362	0.516	4.12478e-58	Mac_Spp1	Lrrk1
4.49169e-62	-0.27954	0.317	0.473	1.05981e-57	Mac_Spp1	Cd2ap
1.30479e-61	-0.300835	0.202	0.363	3.07865e-57	Mac_Spp1	Sipa1l1
1.8906e-61	-0.266906	0.395	0.548	4.46086e-57	Mac_Spp1	Crlf3
1.28948e-60	0.253663	0.435	0.284	3.04252e-56	Mac_Spp1	Cpeb2
1.33509e-60	-0.290144	0.122	0.274	3.15014e-56	Mac_Spp1	Pltp
1.51563e-60	-0.257784	0.43	0.569	3.57614e-56	Mac_Spp1	Stx16
6.90941e-60	-0.303181	0.221	0.38	1.63028e-55	Mac_Spp1	Ifi208
8.36316e-60	-0.358633	0.238	0.38	1.97329e-55	Mac_Spp1	Ccr2
6.46759e-59	-0.310802	0.251	0.404	1.52603e-54	Mac_Spp1	Pbx3
8.94491e-59	-0.26496	0.034	0.153	2.11055e-54	Mac_Spp1	Agmo
3.33751e-58	-0.267085	0.276	0.433	7.87484e-54	Mac_Spp1	Lrmp
5.08125e-58	-0.264095	0.136	0.291	1.19892e-53	Mac_Spp1	Il18
7.76346e-58	-0.278953	0.099	0.24	1.83179e-53	Mac_Spp1	Samsn1
8.78476e-58	0.273706	0.453	0.31	2.07276e-53	Mac_Spp1	Lpar1
1.69235e-57	-0.255077	0.17	0.325	3.9931e-53	Mac_Spp1	Cfp
1.92606e-57	-0.269373	0.421	0.573	4.54453e-53	Mac_Spp1	Wdfy4
5.06727e-57	0.259191	0.383	0.249	1.19562e-52	Mac_Spp1	Nf2
1.42385e-56	-0.26122	0.516	0.64	3.35957e-52	Mac_Spp1	Ifi203
2.15262e-56	-0.328852	0.187	0.329	5.07911e-52	Mac_Spp1	Cp
2.91001e-56	-0.278124	0.545	0.66	6.86616e-52	Mac_Spp1	Tgfbi
3.53484e-56	-0.262121	0.414	0.557	8.34045e-52	Mac_Spp1	Cask
3.93856e-56	-0.261095	0.318	0.477	9.29304e-52	Mac_Spp1	Itpr2
6.79005e-56	-0.3511	0.293	0.435	1.60211e-51	Mac_Spp1	Hdac9
1.79428e-54	-0.260536	0.039	0.154	4.2336e-50	Mac_Spp1	Tafa2
5.75847e-53	-0.251581	0.438	0.557	1.35871e-48	Mac_Spp1	Bmp2k
2.7089e-52	-0.265859	0.097	0.229	6.39165e-48	Mac_Spp1	Gm5150
6.57966e-52	-0.259802	0.228	0.374	1.55247e-47	Mac_Spp1	Nadk
8.3044e-52	0.255186	0.581	0.448	1.95942e-47	Mac_Spp1	Ccl7
2.24873e-51	-0.253139	0.091	0.221	5.30588e-47	Mac_Spp1	Cd72
3.23205e-51	-0.261745	0.142	0.276	7.62603e-47	Mac_Spp1	Fer
8.43107e-51	-0.26633	0.215	0.356	1.98931e-46	Mac_Spp1	St3gal4
4.66017e-50	-0.278131	0.553	0.591	1.09957e-45	Mac_Spp1	Frmd4b
1.14505e-49	-0.27372	0.302	0.443	2.70173e-45	Mac_Spp1	Ifi213
4.77579e-49	-0.250098	0.205	0.345	1.12685e-44	Mac_Spp1	AB124611
8.73571e-49	-0.253745	0.32	0.463	2.06119e-44	Mac_Spp1	Tmem131l
1.14877e-47	-0.259161	0.336	0.477	2.71053e-43	Mac_Spp1	Prkce
4.60972e-46	-0.279742	0.11	0.228	1.08766e-41	Mac_Spp1	Sell
8.45013e-45	-0.252797	0.209	0.34	1.99381e-40	Mac_Spp1	Ikbke
3.30685e-44	-0.285006	0.247	0.364	7.80252e-40	Mac_Spp1	Emb
3.6707e-44	-0.258515	0.274	0.414	8.66101e-40	Mac_Spp1	Trim30c
1.82403e-43	-0.277516	0.321	0.448	4.30379e-39	Mac_Spp1	Trerf1
1.97567e-43	-0.252344	0.129	0.25	4.6616e-39	Mac_Spp1	Fnbp1l
9.98966e-43	0.275206	0.437	0.32	2.35706e-38	Mac_Spp1	Gm17268
3.28199e-42	-0.2647	0.199	0.324	7.74385e-38	Mac_Spp1	Ldlrad4
4.78813e-40	-0.250985	0.167	0.283	1.12976e-35	Mac_Spp1	Stard8
3.97658e-37	-0.259835	0.274	0.395	9.38275e-33	Mac_Spp1	Ank2
1.75448e-33	-0.252203	0.364	0.448	4.13971e-29	Mac_Spp1	Plac8
2.56515e-31	-0.262646	0.223	0.325	6.05246e-27	Mac_Spp1	Gbp5
3.47365e-29	-0.320014	0.449	0.5	8.19608e-25	Mac_Spp1	Vcan
3.10365e-19	-0.262215	0.301	0.36	7.32307e-15	Mac_Spp1	Cxcl10
0	0.98714	0.758	0.289	0	Mac_IFNIC	Cxcl10
0	0.91333	0.732	0.245	0	Mac_IFNIC	Gbp5
0	0.81746	0.866	0.522	0	Mac_IFNIC	Rsad2
0	0.730864	0.587	0.204	0	Mac_IFNIC	Cmpk2
0	0.70638	0.515	0.17	0	Mac_IFNIC	Acod1
0	0.655223	0.623	0.261	0	Mac_IFNIC	Gbp2b
0	0.633886	0.762	0.417	0	Mac_IFNIC	Ifit2
0	0.608045	0.888	0.58	0	Mac_IFNIC	Ifi203
0	0.585382	0.853	0.572	0	Mac_IFNIC	Oasl1
0	0.584214	0.891	0.62	0	Mac_IFNIC	Ifih1
0	0.56877	0.89	0.621	0	Mac_IFNIC	Herc6
0	0.534284	0.865	0.596	0	Mac_IFNIC	Ifi209
0	0.493325	0.933	0.766	0	Mac_IFNIC	Cers6
0	0.442536	0.963	0.813	0	Mac_IFNIC	Parp14
0	0.416372	0.963	0.81	0	Mac_IFNIC	Ifi204
0	0.403369	0.968	0.84	0	Mac_IFNIC	Rnf213
4.47042e-295	0.602382	0.735	0.374	1.0548e-290	Mac_IFNIC	Ifi213
2.86237e-282	0.58926	0.699	0.361	6.75377e-278	Mac_IFNIC	Daxx
5.06614e-272	0.446093	0.908	0.688	1.19536e-267	Mac_IFNIC	Ms4a4c
4.14395e-267	0.46338	0.893	0.65	9.77766e-263	Mac_IFNIC	Ifi44
1.55004e-254	0.565285	0.65	0.311	3.65731e-250	Mac_IFNIC	Ifi208
4.079e-253	0.545701	0.837	0.583	9.62439e-249	Mac_IFNIC	Iigp1
1.85854e-251	0.344768	0.944	0.842	4.38523e-247	Mac_IFNIC	Samhd1
2.27163e-250	0.409522	0.911	0.734	5.35992e-246	Mac_IFNIC	Slfn5
4.37101e-243	0.494414	0.918	0.718	1.03134e-238	Mac_IFNIC	Slfn4
6.01013e-242	0.522681	0.757	0.457	1.41809e-237	Mac_IFNIC	Gbp7
9.20847e-239	0.51438	0.719	0.421	2.17274e-234	Mac_IFNIC	Sp140
1.93529e-236	0.573925	0.656	0.352	4.56632e-232	Mac_IFNIC	Trim30c
2.27141e-233	0.475196	0.808	0.563	5.3594e-229	Mac_IFNIC	Nlrc5
4.63346e-233	0.527873	0.736	0.446	1.09326e-228	Mac_IFNIC	Usp18
8.15013e-229	0.353185	0.897	0.789	1.92302e-224	Mac_IFNIC	Fndc3a
2.48399e-220	0.521151	0.563	0.262	5.86096e-216	Mac_IFNIC	Ifi214
3.48453e-220	0.57554	0.68	0.375	8.22174e-216	Mac_IFNIC	Cd274
1.59494e-219	0.49054	0.397	0.132	3.76325e-215	Mac_IFNIC	Cd40
1.39927e-212	0.512577	0.525	0.227	3.30158e-208	Mac_IFNIC	Gbp2
4.05348e-212	0.509972	0.657	0.367	9.56417e-208	Mac_IFNIC	Fam241a
3.95974e-211	0.477424	0.748	0.485	9.34301e-207	Mac_IFNIC	Ddx58
2.80305e-208	0.389705	0.873	0.681	6.6138e-204	Mac_IFNIC	Ifi202b
1.61007e-205	0.508509	0.637	0.343	3.79896e-201	Mac_IFNIC	Ifit1
8.6455e-203	0.427375	0.328	0.096	2.03991e-198	Mac_IFNIC	Ifi206
1.45855e-202	0.470347	0.787	0.547	3.44145e-198	Mac_IFNIC	Cybb
3.94865e-200	0.520975	0.627	0.358	9.31685e-196	Mac_IFNIC	Il15ra
8.74844e-199	0.491655	0.655	0.372	2.06419e-194	Mac_IFNIC	Cfb
1.48754e-198	0.416682	0.819	0.608	3.50986e-194	Mac_IFNIC	Zup1
5.48378e-196	0.410718	0.826	0.604	1.2939e-191	Mac_IFNIC	Znfx1
4.3524e-195	0.500164	0.545	0.264	1.02695e-190	Mac_IFNIC	Olfr56
5.0755e-195	0.427778	0.784	0.54	1.19756e-190	Mac_IFNIC	Ifi211
7.84452e-195	0.491629	0.551	0.257	1.85091e-190	Mac_IFNIC	Klrk1
6.27906e-194	0.490766	0.626	0.334	1.48155e-189	Mac_IFNIC	Ifit3
7.29592e-194	0.488513	0.737	0.486	1.72147e-189	Mac_IFNIC	Akt3
8.75585e-189	0.453605	0.783	0.566	2.06594e-184	Mac_IFNIC	Epsti1
2.82105e-179	0.487642	0.543	0.264	6.65626e-175	Mac_IFNIC	Gbp4
4.65208e-179	0.422489	0.757	0.526	1.09766e-174	Mac_IFNIC	Eif2ak2
1.26692e-178	0.485918	0.563	0.302	2.98929e-174	Mac_IFNIC	Setdb2
5.19306e-178	0.31227	0.917	0.785	1.2253e-173	Mac_IFNIC	Ifi207
1.26262e-173	0.406069	0.819	0.6	2.97916e-169	Mac_IFNIC	Stat1
1.67022e-173	0.334579	0.884	0.72	3.94088e-169	Mac_IFNIC	Oasl2
2.84723e-173	0.433745	0.728	0.487	6.71805e-169	Mac_IFNIC	Trim30d
8.09535e-171	0.424747	0.708	0.472	1.9101e-166	Mac_IFNIC	Tor3a
1.30802e-169	0.403929	0.797	0.565	3.08628e-165	Mac_IFNIC	Irf7
2.06549e-166	0.469938	0.665	0.404	4.87353e-162	Mac_IFNIC	Irf1
5.96149e-166	0.426394	0.735	0.515	1.40661e-161	Mac_IFNIC	Nampt
3.19769e-164	0.450617	0.513	0.257	7.54496e-160	Mac_IFNIC	Nod1
3.76997e-163	0.479192	0.667	0.4	8.89525e-159	Mac_IFNIC	Plac8
2.1458e-162	0.435384	0.782	0.569	5.06302e-158	Mac_IFNIC	Gm4951
8.48584e-162	0.370306	0.285	0.089	2.00223e-157	Mac_IFNIC	Tnfsf10
1.14003e-161	0.296462	0.895	0.778	2.68991e-157	Mac_IFNIC	Ascc3
8.3455e-161	0.499226	0.582	0.341	1.96912e-156	Mac_IFNIC	Il15
2.77678e-159	0.436633	0.699	0.462	6.55181e-155	Mac_IFNIC	Parp11
2.97931e-159	0.345811	0.853	0.679	7.02968e-155	Mac_IFNIC	Stat2
2.60548e-158	0.475889	0.671	0.44	6.14763e-154	Mac_IFNIC	Itpr1
6.40197e-156	0.391225	0.408	0.169	1.51054e-151	Mac_IFNIC	Gbp3
1.18067e-152	0.401733	0.697	0.459	2.78578e-148	Mac_IFNIC	Sp110
7.65898e-148	0.348159	0.798	0.633	1.80714e-143	Mac_IFNIC	Usp25
3.70637e-147	0.28741	0.189	0.044	8.74518e-143	Mac_IFNIC	Cd69
1.42224e-146	0.266171	0.922	0.811	3.35578e-142	Mac_IFNIC	Sp100
4.13331e-145	0.338018	0.828	0.689	9.75254e-141	Mac_IFNIC	Peli1
9.2302e-145	0.421368	0.598	0.358	2.17787e-140	Mac_IFNIC	Phf11d
9.38049e-145	0.398648	0.729	0.522	2.21333e-140	Mac_IFNIC	Gsap
8.22007e-143	0.313387	0.877	0.725	1.93953e-138	Mac_IFNIC	Slfn8
4.29866e-141	0.357511	0.299	0.105	1.01427e-136	Mac_IFNIC	Socs1
1.10588e-139	0.452977	0.401	0.18	2.60933e-135	Mac_IFNIC	Mxd1
1.27911e-139	0.366761	0.781	0.569	3.01807e-135	Mac_IFNIC	Slfn1
1.5987e-137	0.334286	0.809	0.634	3.77213e-133	Mac_IFNIC	Samd9l
5.08984e-137	0.41746	0.504	0.273	1.20095e-132	Mac_IFNIC	Nt5c3
1.57484e-135	0.28031	0.883	0.757	3.71583e-131	Mac_IFNIC	Trim30a
1.01062e-134	0.407712	0.497	0.264	2.38456e-130	Mac_IFNIC	Helz2
1.48454e-134	0.320175	0.933	0.783	3.50278e-130	Mac_IFNIC	Pde7b
1.88304e-134	0.285761	0.871	0.743	4.44304e-130	Mac_IFNIC	Zc3hav1
1.23438e-133	0.392478	0.667	0.472	2.91252e-129	Mac_IFNIC	Etnk1
1.22722e-132	0.343542	0.777	0.621	2.89563e-128	Mac_IFNIC	Snx10
7.97951e-132	0.360745	0.729	0.521	1.88277e-127	Mac_IFNIC	Tapbp
8.89339e-131	0.39223	0.513	0.282	2.0984e-126	Mac_IFNIC	Mndal
1.9798e-130	0.404917	0.493	0.273	4.67133e-126	Mac_IFNIC	March5
1.43101e-129	0.368765	0.249	0.081	3.37646e-125	Mac_IFNIC	A630012P03Rik
3.51147e-129	0.397611	0.632	0.388	8.28532e-125	Mac_IFNIC	Isg15
6.84398e-129	0.358214	0.733	0.544	1.61484e-124	Mac_IFNIC	Sppl2a
8.15457e-129	0.392068	0.514	0.282	1.92407e-124	Mac_IFNIC	Phf11b
1.03147e-128	0.354665	0.828	0.676	2.43375e-124	Mac_IFNIC	Ddx60
1.11611e-127	0.337026	0.762	0.61	2.63346e-123	Mac_IFNIC	Vps54
4.51361e-127	0.387206	0.683	0.472	1.06499e-122	Mac_IFNIC	Jak2
2.20455e-126	-0.422268	0.477	0.696	5.20165e-122	Mac_IFNIC	Ssh2
3.29801e-124	0.453267	0.341	0.149	7.78165e-120	Mac_IFNIC	A330040F15Rik
1.8671e-123	0.337197	0.75	0.554	4.40542e-119	Mac_IFNIC	Gm20559
3.3792e-123	0.357321	0.373	0.167	7.97321e-119	Mac_IFNIC	Phf11a
6.62679e-123	0.357642	0.726	0.543	1.56359e-118	Mac_IFNIC	Tmem131
6.57797e-122	0.290493	0.19	0.051	1.55207e-117	Mac_IFNIC	Ifit1bl1
1.49711e-121	0.38664	0.645	0.433	3.53242e-117	Mac_IFNIC	Casp4
2.68694e-120	0.37881	0.523	0.301	6.33983e-116	Mac_IFNIC	Parp10
5.24641e-120	0.381963	0.619	0.406	1.23789e-115	Mac_IFNIC	Themis2
8.05194e-120	0.305737	0.797	0.637	1.89986e-115	Mac_IFNIC	Parp9
2.38485e-118	0.277417	0.851	0.745	5.62705e-114	Mac_IFNIC	Lnpep
1.0107e-117	-0.582057	0.362	0.576	2.38475e-113	Mac_IFNIC	Mrc1
2.45663e-117	-0.519395	0.17	0.425	5.79642e-113	Mac_IFNIC	Zdhhc14
3.18677e-117	0.299124	0.85	0.706	7.51917e-113	Mac_IFNIC	Resf1
1.16668e-115	0.390378	0.369	0.173	2.75278e-111	Mac_IFNIC	Atp10a
6.59668e-115	0.379528	0.584	0.373	1.55649e-110	Mac_IFNIC	Pml
2.15134e-114	0.330545	0.75	0.538	5.07608e-110	Mac_IFNIC	Ifi44l
4.1759e-114	-0.47484	0.27	0.513	9.85304e-110	Mac_IFNIC	Wwp1
3.58642e-112	0.380338	0.661	0.458	8.46217e-108	Mac_IFNIC	Irak2
6.81082e-112	0.427821	0.368	0.171	1.60701e-107	Mac_IFNIC	Ccl4
6.30853e-111	0.328897	0.721	0.535	1.4885e-106	Mac_IFNIC	Trafd1
1.09706e-110	0.339997	0.351	0.159	2.5885e-106	Mac_IFNIC	Tgtp2
4.60492e-110	0.396076	0.392	0.186	1.08653e-105	Mac_IFNIC	Arhgef37
3.44397e-109	0.283927	0.882	0.748	8.12604e-105	Mac_IFNIC	Pik3ap1
4.34736e-108	0.326253	0.749	0.563	1.02576e-103	Mac_IFNIC	Fcgr1
7.40578e-108	0.350085	0.539	0.317	1.74739e-103	Mac_IFNIC	Oas3
7.59671e-107	0.348453	0.666	0.472	1.79244e-102	Mac_IFNIC	Rasa4
5.24825e-106	0.385973	0.575	0.375	1.23832e-101	Mac_IFNIC	Pcgf5
3.97532e-105	0.361158	0.407	0.211	9.37977e-101	Mac_IFNIC	Gm44148
2.0104e-102	-0.414681	0.358	0.576	4.74353e-98	Mac_IFNIC	Zfhx3
4.14875e-102	0.329789	0.282	0.115	9.78898e-98	Mac_IFNIC	Mefv
4.34571e-102	-0.482296	0.339	0.549	1.02537e-97	Mac_IFNIC	Slc9a9
9.10144e-101	-0.456852	0.321	0.545	2.14748e-96	Mac_IFNIC	Mtss1
1.06538e-100	0.416385	0.39	0.201	2.51377e-96	Mac_IFNIC	Clec4e
1.62499e-100	0.306969	0.76	0.586	3.83416e-96	Mac_IFNIC	Clec2d
6.92273e-100	0.344009	0.427	0.227	1.63342e-95	Mac_IFNIC	Gbp6
8.9784e-100	0.295477	0.814	0.688	2.11845e-95	Mac_IFNIC	Arid5b
1.02367e-99	0.360024	0.381	0.183	2.41534e-95	Mac_IFNIC	Sell
2.61699e-99	0.338389	0.377	0.188	6.1748e-95	Mac_IFNIC	Trim30b
1.59771e-98	0.345291	0.505	0.302	3.7698e-94	Mac_IFNIC	Irgm2
3.98794e-98	-0.429873	0.26	0.501	9.40955e-94	Mac_IFNIC	Pvt1
1.13499e-97	0.424993	0.588	0.377	2.67801e-93	Mac_IFNIC	Gpr141
2.97335e-97	-0.331355	0.544	0.714	7.01561e-93	Mac_IFNIC	Myo5a
3.0047e-96	0.307231	0.7	0.528	7.0896e-92	Mac_IFNIC	Parp12
6.65682e-96	0.281867	0.76	0.629	1.57068e-91	Mac_IFNIC	Cflar
4.66842e-95	0.357689	0.46	0.262	1.10151e-90	Mac_IFNIC	AW112010
8.07725e-95	-0.368439	0.416	0.619	1.90583e-90	Mac_IFNIC	Ap2a2
8.71013e-95	0.337697	0.398	0.205	2.05516e-90	Mac_IFNIC	Sema4d
4.23851e-93	0.327319	0.589	0.402	1.00008e-88	Mac_IFNIC	Dtx3l
4.65908e-93	0.274844	0.752	0.623	1.09931e-88	Mac_IFNIC	Ranbp2
1.06286e-92	0.395368	0.565	0.37	2.50783e-88	Mac_IFNIC	Cd86
1.62569e-92	0.276758	0.25	0.1	3.8358e-88	Mac_IFNIC	Batf2
3.15224e-92	-0.434207	0.227	0.459	7.4377e-88	Mac_IFNIC	Trerf1
4.468e-92	0.362808	0.475	0.283	1.05422e-87	Mac_IFNIC	Gbp8
1.05262e-91	0.288842	0.208	0.074	2.48365e-87	Mac_IFNIC	Lipg
1.13827e-91	-0.379054	0.217	0.457	2.68575e-87	Mac_IFNIC	Prkag2
1.60584e-91	0.317014	0.356	0.181	3.78898e-87	Mac_IFNIC	Mlkl
1.83102e-91	0.304315	0.321	0.15	4.3203e-87	Mac_IFNIC	Nod2
2.66755e-91	0.346485	0.486	0.296	6.29409e-87	Mac_IFNIC	A930037H05Rik
3.23265e-91	0.290111	0.287	0.126	7.62744e-87	Mac_IFNIC	Asb13
1.71563e-90	0.257634	0.134	0.034	4.04803e-86	Mac_IFNIC	Nos2
3.18538e-90	-0.431791	0.188	0.407	7.5159e-86	Mac_IFNIC	Lifr
3.70515e-90	0.340077	0.436	0.247	8.7423e-86	Mac_IFNIC	Gbp9
8.63518e-90	0.259568	0.791	0.669	2.03747e-85	Mac_IFNIC	Zc3h7a
3.92256e-89	0.258696	0.827	0.73	9.25527e-85	Mac_IFNIC	Aff1
4.54561e-89	0.274655	0.239	0.095	1.07254e-84	Mac_IFNIC	Il27
2.89014e-88	0.330147	0.602	0.442	6.81928e-84	Mac_IFNIC	Slc25a12
3.03153e-88	-0.410511	0.265	0.494	7.1529e-84	Mac_IFNIC	Kcnk13
6.14823e-88	-0.399241	0.357	0.555	1.45067e-83	Mac_IFNIC	Itsn1
1.07541e-87	0.342217	0.552	0.349	2.53743e-83	Mac_IFNIC	Ly6c2
3.25022e-87	0.261557	0.237	0.093	7.66889e-83	Mac_IFNIC	Ass1
4.84183e-85	-0.37147	0.147	0.366	1.14243e-80	Mac_IFNIC	Arhgap18
1.00096e-84	0.310654	0.767	0.661	2.36176e-80	Mac_IFNIC	Ctsc
1.46937e-84	-0.35086	0.252	0.478	3.46697e-80	Mac_IFNIC	Stard9
4.87145e-84	0.267713	0.786	0.678	1.14942e-79	Mac_IFNIC	Lrch1
3.53848e-83	0.279932	0.752	0.615	8.34903e-79	Mac_IFNIC	Hck
1.15334e-82	-0.434358	0.516	0.647	2.72132e-78	Mac_IFNIC	F13a1
2.2008e-81	0.337421	0.574	0.416	5.1928e-77	Mac_IFNIC	Atp11b
3.7822e-81	0.327125	0.753	0.58	8.92411e-77	Mac_IFNIC	Aoah
6.13595e-79	0.33118	0.416	0.248	1.44778e-74	Mac_IFNIC	Dram1
2.64282e-78	-0.343629	0.541	0.684	6.23573e-74	Mac_IFNIC	Dab2
3.87092e-78	0.362559	0.632	0.438	9.13343e-74	Mac_IFNIC	Spon1
2.47311e-77	0.255587	0.795	0.672	5.83529e-73	Mac_IFNIC	Cd300lf
2.85215e-77	-0.34337	0.271	0.49	6.72965e-73	Mac_IFNIC	Snx30
2.93807e-77	0.321366	0.744	0.604	6.93239e-73	Mac_IFNIC	Inpp4b
3.71683e-77	0.324345	0.337	0.177	8.76985e-73	Mac_IFNIC	Tnf
1.01172e-76	0.313378	0.416	0.25	2.38714e-72	Mac_IFNIC	Arel1
8.52029e-76	-0.344268	0.416	0.61	2.01036e-71	Mac_IFNIC	Sgms1
1.77316e-75	-0.304485	0.479	0.666	4.18376e-71	Mac_IFNIC	Vps13c
4.01175e-75	0.29918	0.54	0.368	9.46571e-71	Mac_IFNIC	Slc15a3
1.30271e-74	-0.346138	0.262	0.472	3.07374e-70	Mac_IFNIC	Snx29
1.86878e-74	0.291441	0.62	0.461	4.4094e-70	Mac_IFNIC	Lgals9
1.96835e-74	0.29342	0.455	0.281	4.64432e-70	Mac_IFNIC	Uba7
2.34018e-74	-0.359812	0.157	0.356	5.52165e-70	Mac_IFNIC	Nfatc2
2.96029e-74	0.308899	0.58	0.431	6.98479e-70	Mac_IFNIC	Aim2
3.89348e-74	-0.400165	0.16	0.355	9.18667e-70	Mac_IFNIC	Tanc2
4.8286e-74	0.262125	0.252	0.115	1.13931e-69	Mac_IFNIC	Tmem67
7.14415e-74	-0.325398	0.484	0.66	1.68566e-69	Mac_IFNIC	Eps8
1.21003e-73	-0.422795	0.24	0.439	2.85507e-69	Mac_IFNIC	Hdac9
2.75768e-73	0.288173	0.387	0.219	6.50675e-69	Mac_IFNIC	Igtp
3.56488e-73	-0.380204	0.283	0.481	8.41133e-69	Mac_IFNIC	Stab1
4.55744e-73	-0.339749	0.224	0.434	1.07533e-68	Mac_IFNIC	Rcsd1
4.73523e-73	-0.350313	0.156	0.358	1.11728e-68	Mac_IFNIC	Gab3
5.26029e-73	0.269482	0.721	0.589	1.24116e-68	Mac_IFNIC	N4bp1
5.88701e-73	0.340663	0.513	0.34	1.38904e-68	Mac_IFNIC	Abtb2
1.26002e-72	0.29758	0.393	0.23	2.97303e-68	Mac_IFNIC	Tpst1
8.00448e-71	0.253374	0.258	0.12	1.88866e-66	Mac_IFNIC	Scimp
8.56269e-71	-0.27171	0.571	0.719	2.02037e-66	Mac_IFNIC	Fli1
1.45255e-70	0.263751	0.268	0.128	3.4273e-66	Mac_IFNIC	Phf11c
2.3332e-70	0.357208	0.647	0.469	5.50518e-66	Mac_IFNIC	Vcan
2.53898e-70	0.329872	0.55	0.399	5.99072e-66	Mac_IFNIC	Slc28a2
2.68491e-70	-0.306583	0.373	0.58	6.33504e-66	Mac_IFNIC	Asxl1
3.00493e-70	0.284818	0.534	0.364	7.09014e-66	Mac_IFNIC	Gm4070
4.26346e-70	0.278647	0.69	0.557	1.00596e-65	Mac_IFNIC	Clic4
1.60123e-69	-0.325503	0.054	0.219	3.77811e-65	Mac_IFNIC	Rnf150
2.347e-69	0.284046	0.588	0.418	5.53775e-65	Mac_IFNIC	Zbp1
4.16002e-69	0.276413	0.57	0.401	9.81556e-65	Mac_IFNIC	Irgm1
7.93416e-69	0.323086	0.646	0.513	1.87207e-64	Mac_IFNIC	Pstpip2
9.96687e-69	0.267258	0.738	0.633	2.35168e-64	Mac_IFNIC	Rapgef2
1.77256e-68	0.29052	0.51	0.349	4.18235e-64	Mac_IFNIC	Gch1
2.00009e-68	0.276627	0.388	0.23	4.71921e-64	Mac_IFNIC	AC160336.1
5.44472e-68	-0.301698	0.148	0.343	1.28468e-63	Mac_IFNIC	Dhrs3
9.33248e-68	0.259937	0.333	0.179	2.202e-63	Mac_IFNIC	Ifi47
1.01017e-67	-0.325854	0.282	0.474	2.38349e-63	Mac_IFNIC	Man1c1
2.07278e-67	-0.307335	0.321	0.518	4.89072e-63	Mac_IFNIC	Tbc1d22a
4.94711e-67	-0.367731	0.318	0.501	1.16727e-62	Mac_IFNIC	Dip2c
1.46527e-66	0.260606	0.266	0.129	3.45731e-62	Mac_IFNIC	Ifit3b
1.55029e-66	0.281967	0.666	0.543	3.65791e-62	Mac_IFNIC	Rin2
3.1472e-66	-0.332596	0.47	0.635	7.42583e-62	Mac_IFNIC	Snx24
5.00962e-66	0.284122	0.618	0.472	1.18202e-61	Mac_IFNIC	Evl
5.96269e-66	0.302619	0.591	0.434	1.4069e-61	Mac_IFNIC	Prkce
5.99135e-66	0.291033	0.437	0.273	1.41366e-61	Mac_IFNIC	1600014C10Rik
7.72444e-66	-0.26808	0.597	0.735	1.82258e-61	Mac_IFNIC	Rnf169
1.79144e-65	-0.258922	0.592	0.732	4.22691e-61	Mac_IFNIC	Fnbp1
1.90404e-65	-0.319388	0.41	0.574	4.49259e-61	Mac_IFNIC	Sbf2
5.48052e-65	0.28702	0.321	0.176	1.29313e-60	Mac_IFNIC	Tnfaip3
5.71409e-65	0.300318	0.61	0.457	1.34824e-60	Mac_IFNIC	Itga4
6.89405e-65	-0.298031	0.492	0.659	1.62665e-60	Mac_IFNIC	Tmcc1
1.69348e-64	0.274419	0.48	0.329	3.99577e-60	Mac_IFNIC	Oas1a
2.43353e-64	0.300741	0.494	0.337	5.7419e-60	Mac_IFNIC	Fgl2
3.44237e-64	-0.360582	0.279	0.453	8.12228e-60	Mac_IFNIC	Ophn1
4.5752e-64	0.255343	0.712	0.608	1.07952e-59	Mac_IFNIC	Stxbp3
5.81942e-64	-0.303467	0.21	0.406	1.37309e-59	Mac_IFNIC	Gna12
4.7929e-63	0.269345	0.583	0.436	1.13088e-58	Mac_IFNIC	9930111J21Rik2
6.1124e-63	0.282575	0.529	0.381	1.44222e-58	Mac_IFNIC	Mthfr
1.08264e-62	0.268678	0.705	0.583	2.55449e-58	Mac_IFNIC	Itpkb
1.28878e-62	0.251644	0.616	0.466	3.04089e-58	Mac_IFNIC	Xaf1
7.11861e-62	-0.301456	0.192	0.377	1.67964e-57	Mac_IFNIC	Ap1b1
7.16295e-62	0.283943	0.485	0.34	1.6901e-57	Mac_IFNIC	Tasor2
9.73174e-62	-0.289643	0.093	0.26	2.29621e-57	Mac_IFNIC	Peli2
3.49007e-61	-0.292643	0.243	0.436	8.23482e-57	Mac_IFNIC	Ulk2
3.51242e-61	0.293712	0.351	0.206	8.28755e-57	Mac_IFNIC	Gm14636
3.83517e-61	0.265368	0.437	0.28	9.04908e-57	Mac_IFNIC	Dhx58
1.29691e-60	0.329229	0.582	0.435	3.06005e-56	Mac_IFNIC	Morrbid
2.38354e-60	-0.287639	0.19	0.38	5.62396e-56	Mac_IFNIC	Insr
3.37148e-60	-0.326696	0.146	0.323	7.95501e-56	Mac_IFNIC	Arhgap22
1.61872e-59	-0.296437	0.269	0.456	3.81937e-55	Mac_IFNIC	Cerk
1.69064e-59	0.266543	0.498	0.346	3.98907e-55	Mac_IFNIC	Ifi35
3.34199e-59	-0.284845	0.364	0.549	7.88543e-55	Mac_IFNIC	Mapk14
3.63508e-59	0.322504	0.319	0.183	8.57697e-55	Mac_IFNIC	Slco3a1
5.80916e-59	-0.307746	0.311	0.491	1.37067e-54	Mac_IFNIC	Nav1
8.00139e-59	0.274495	0.435	0.29	1.88793e-54	Mac_IFNIC	Rhbdf2
1.08075e-58	-0.289432	0.247	0.441	2.55004e-54	Mac_IFNIC	Otulinl
1.2667e-58	-0.263913	0.047	0.191	2.98878e-54	Mac_IFNIC	St6gal1
5.42028e-58	0.264427	0.227	0.108	1.27892e-53	Mac_IFNIC	Fpr3
8.07338e-58	-0.359659	0.16	0.337	1.90491e-53	Mac_IFNIC	Cacna1a
1.46597e-57	-0.308683	0.096	0.255	3.45896e-53	Mac_IFNIC	Tbc1d4
1.55205e-57	-0.293729	0.36	0.531	3.66206e-53	Mac_IFNIC	Nfia
2.36691e-57	-0.270092	0.111	0.278	5.58473e-53	Mac_IFNIC	Eef2k
3.18457e-57	-0.287542	0.369	0.552	7.51399e-53	Mac_IFNIC	Dock1
3.99894e-57	0.253069	0.554	0.404	9.4355e-53	Mac_IFNIC	Tap1
4.45887e-57	-0.275207	0.408	0.585	1.05207e-52	Mac_IFNIC	Dip2b
5.01178e-57	0.282165	0.393	0.248	1.18253e-52	Mac_IFNIC	Il18
1.43746e-56	-0.266589	0.095	0.253	3.39168e-52	Mac_IFNIC	Adcy9
1.58327e-56	-0.282969	0.373	0.546	3.73571e-52	Mac_IFNIC	Ccny
2.31945e-56	-0.284935	0.407	0.59	5.47273e-52	Mac_IFNIC	Gng2
2.37472e-56	-0.326969	0.121	0.283	5.60315e-52	Mac_IFNIC	Ust
1.43909e-55	-0.261385	0.075	0.226	3.39554e-51	Mac_IFNIC	Etv1
2.73224e-55	0.259346	0.409	0.263	6.44673e-51	Mac_IFNIC	Gm12185
4.1307e-55	-0.360702	0.236	0.404	9.74638e-51	Mac_IFNIC	Colec12
4.45897e-55	-0.363787	0.359	0.52	1.05209e-50	Mac_IFNIC	Psd3
9.01997e-55	-0.307067	0.189	0.362	2.12826e-50	Mac_IFNIC	Fchsd2
9.68664e-55	0.27124	0.347	0.209	2.28556e-50	Mac_IFNIC	Icam1
1.39278e-54	-0.269516	0.092	0.246	3.28626e-50	Mac_IFNIC	Hpgds
3.72737e-54	-0.314824	0.133	0.294	8.79473e-50	Mac_IFNIC	Dapk1
6.19234e-54	0.272488	0.447	0.306	1.46108e-49	Mac_IFNIC	Hivep1
6.78095e-54	0.268935	0.646	0.521	1.59997e-49	Mac_IFNIC	Creb5
8.03824e-54	-0.274504	0.254	0.433	1.89662e-49	Mac_IFNIC	Snx8
8.40692e-54	-0.255133	0.626	0.742	1.98361e-49	Mac_IFNIC	Ccnd3
8.56416e-54	-0.258754	0.097	0.25	2.02071e-49	Mac_IFNIC	Mfhas1
9.08579e-54	0.281237	0.512	0.373	2.14379e-49	Mac_IFNIC	Hk3
1.95448e-53	0.278346	0.304	0.172	4.6116e-49	Mac_IFNIC	Il18rap
2.39103e-53	-0.331873	0.155	0.311	5.64163e-49	Mac_IFNIC	Zbtb16
4.86591e-52	-0.275177	0.109	0.264	1.14811e-47	Mac_IFNIC	Rnf180
5.16872e-52	-0.342702	0.064	0.198	1.21956e-47	Mac_IFNIC	Cd163
5.57947e-52	0.257143	0.535	0.404	1.31648e-47	Mac_IFNIC	Il10ra
1.54438e-51	0.266589	0.342	0.211	3.64395e-47	Mac_IFNIC	C130026I21Rik
1.54634e-51	-0.256484	0.456	0.622	3.64859e-47	Mac_IFNIC	Arhgap45
2.9896e-51	0.260726	0.44	0.306	7.05395e-47	Mac_IFNIC	AB124611
1.09737e-50	-0.300831	0.366	0.529	2.58923e-46	Mac_IFNIC	Pitpnc1
1.79366e-50	-0.257397	0.069	0.208	4.23213e-46	Mac_IFNIC	Abca9
3.96804e-50	-0.258411	0.199	0.372	9.3626e-46	Mac_IFNIC	Rmnd5a
4.87041e-50	0.265607	0.623	0.466	1.14917e-45	Mac_IFNIC	Fgr
2.85362e-49	-0.258877	0.461	0.626	6.73311e-45	Mac_IFNIC	Asap1
3.63505e-49	0.270025	0.437	0.302	8.57691e-45	Mac_IFNIC	Ikbke
1.11726e-48	0.258175	0.4	0.274	2.63619e-44	Mac_IFNIC	Zfp800
1.28412e-48	-0.318324	0.111	0.253	3.02988e-44	Mac_IFNIC	Stxbp6
1.46668e-48	-0.273602	0.27	0.443	3.46063e-44	Mac_IFNIC	Agap1
6.15489e-48	-0.275684	0.199	0.361	1.45225e-43	Mac_IFNIC	Specc1
9.79802e-48	-0.283091	0.171	0.328	2.31184e-43	Mac_IFNIC	Abca1
1.11177e-47	-0.279152	0.176	0.335	2.62323e-43	Mac_IFNIC	Zfp704
3.83736e-47	-0.251718	0.259	0.431	9.05425e-43	Mac_IFNIC	Lrmp
4.4698e-47	-0.25639	0.35	0.515	1.05465e-42	Mac_IFNIC	Tsc22d3
9.03982e-47	-0.256332	0.213	0.377	2.13294e-42	Mac_IFNIC	P2ry6
6.12059e-46	-0.253468	0.295	0.462	1.44415e-41	Mac_IFNIC	Tspan14
1.07855e-45	-0.273899	0.09	0.226	2.54484e-41	Mac_IFNIC	4933406I18Rik
6.83927e-43	-0.264553	0.217	0.373	1.61372e-38	Mac_IFNIC	Smyd3
3.34793e-41	-0.292395	0.13	0.261	7.89943e-37	Mac_IFNIC	Immp2l
1.12721e-40	-0.273123	0.365	0.499	2.65965e-36	Mac_IFNIC	Cfh
1.62468e-40	-0.278621	0.296	0.444	3.83344e-36	Mac_IFNIC	Prkcb
3.6393e-40	-0.254986	0.264	0.418	8.58692e-36	Mac_IFNIC	F630028O10Rik
4.62941e-40	-0.268058	0.174	0.314	1.09231e-35	Mac_IFNIC	E230029C05Rik
2.91397e-38	-0.255544	0.254	0.399	6.87552e-34	Mac_IFNIC	Pbx3
5.48629e-38	-0.2541	0.232	0.372	1.29449e-33	Mac_IFNIC	Tns1
2.40298e-36	-0.263169	0.242	0.375	5.66984e-32	Mac_IFNIC	Mir99ahg
9.30975e-36	0.260886	0.263	0.164	2.19664e-31	Mac_IFNIC	Flt1
3.63637e-33	0.288564	0.445	0.328	8.58001e-29	Mac_IFNIC	Plcb1
3.4703e-32	0.284484	0.419	0.331	8.18818e-28	Mac_IFNIC	Malt1
1.36985e-25	-0.340334	0.197	0.3	3.23216e-21	Mac_IFNIC	Lsamp
7.10517e-199	0.485254	0.882	0.577	1.67646e-194	Mac_Mertk	Snx24
3.6312e-198	0.57441	0.822	0.511	8.56782e-194	Mac_Mertk	Mrc1
2.68858e-195	0.453802	0.902	0.601	6.3437e-191	Mac_Mertk	Mertk
2.04219e-192	0.477278	0.629	0.294	4.81856e-188	Mac_Mertk	Epb41l1
6.02752e-186	0.566771	0.621	0.308	1.42219e-181	Mac_Mertk	Airn
1.99712e-172	0.44741	0.903	0.633	4.71221e-168	Mac_Mertk	Dab2
4.76916e-151	0.424466	0.796	0.503	1.12528e-146	Mac_Mertk	Tbxas1
1.12234e-149	0.446059	0.737	0.426	2.64816e-145	Mac_Mertk	Kcnk13
2.54864e-140	0.297988	0.965	0.798	6.01351e-136	Mac_Mertk	Rreb1
9.11012e-134	0.376887	0.868	0.602	2.14953e-129	Mac_Mertk	Cd84
7.181e-130	0.307449	0.93	0.757	1.69436e-125	Mac_Mertk	Apobec1
1.42941e-129	0.372175	0.824	0.594	3.3727e-125	Mac_Mertk	Fgd4
4.7621e-129	0.398039	0.869	0.635	1.12362e-124	Mac_Mertk	Cacna1d
1.19827e-128	0.411887	0.742	0.474	2.82732e-124	Mac_Mertk	Ms4a4a
1.20664e-120	0.294982	0.191	0.049	2.84707e-116	Mac_Mertk	Arg1
2.04452e-120	0.34636	0.834	0.6	4.82405e-116	Mac_Mertk	Snx5
1.02263e-119	0.367621	0.586	0.321	2.4129e-115	Mac_Mertk	Ap1b1
2.41158e-119	0.362265	0.898	0.64	5.69013e-115	Mac_Mertk	Maf
5.88207e-119	0.320526	0.885	0.664	1.38787e-114	Mac_Mertk	Lrp1
9.14691e-117	0.372135	0.675	0.415	2.15821e-112	Mac_Mertk	Osbpl11
1.27436e-110	0.3587	0.776	0.516	3.00684e-106	Mac_Mertk	Hip1
1.56978e-105	0.33349	0.826	0.595	3.70389e-101	Mac_Mertk	Wdfy2
2.09031e-103	0.404879	0.852	0.549	4.93209e-99	Mac_Mertk	Frmd4b
1.32835e-101	0.315989	0.847	0.613	3.13423e-97	Mac_Mertk	Vps13c
2.18149e-101	0.270233	0.939	0.761	5.14721e-97	Mac_Mertk	Lgmn
8.4557e-100	0.329968	0.835	0.608	1.99512e-95	Mac_Mertk	Dmxl1
1.55813e-99	0.301038	0.867	0.653	3.67641e-95	Mac_Mertk	Ano6
1.77784e-96	0.331326	0.859	0.7	4.19482e-92	Mac_Mertk	Pde4d
4.20603e-96	0.261347	0.3	0.121	9.92413e-92	Mac_Mertk	Abcc3
3.73287e-95	0.263825	0.357	0.158	8.80771e-91	Mac_Mertk	Rab3il1
2.09739e-94	0.328176	0.784	0.555	4.9488e-90	Mac_Mertk	Dennd4c
3.58329e-93	0.342475	0.768	0.496	8.45478e-89	Mac_Mertk	Itsn1
3.92771e-93	0.323823	0.656	0.401	9.26744e-89	Mac_Mertk	Cerk
1.69234e-91	0.333326	0.56	0.324	3.99308e-87	Mac_Mertk	Lair1
4.0965e-91	0.309089	0.833	0.592	9.66568e-87	Mac_Mertk	Chd9
1.19034e-87	0.322795	0.825	0.555	2.80862e-83	Mac_Mertk	Adgre1
1.50374e-86	0.264099	0.381	0.18	3.54807e-82	Mac_Mertk	Cpne2
4.76105e-86	0.286625	0.872	0.668	1.12337e-81	Mac_Mertk	Apbb1ip
1.65509e-85	0.320029	0.57	0.333	3.90519e-81	Mac_Mertk	Sfxn5
4.24431e-85	0.326985	0.284	0.123	1.00144e-80	Mac_Mertk	Pdgfc
2.47392e-83	0.33972	0.771	0.51	5.83721e-79	Mac_Mertk	Arhgap24
4.94789e-83	0.276769	0.882	0.695	1.16746e-78	Mac_Mertk	Rnf169
1.2102e-82	0.326182	0.682	0.453	2.85547e-78	Mac_Mertk	Gab1
3.2278e-81	0.303443	0.845	0.627	7.61599e-77	Mac_Mertk	Mitf
4.96793e-81	0.270077	0.87	0.677	1.17218e-76	Mac_Mertk	Fli1
7.9171e-81	0.331567	0.707	0.485	1.86804e-76	Mac_Mertk	Nrp1
9.96035e-81	0.357374	0.74	0.466	2.35014e-76	Mac_Mertk	Psd3
3.02145e-79	0.316781	0.665	0.398	7.12912e-75	Mac_Mertk	Ophn1
1.38171e-78	-0.434564	0.216	0.42	3.26015e-74	Mac_Mertk	Cd86
6.46471e-78	0.306907	0.671	0.427	1.52535e-73	Mac_Mertk	Adam8
2.25262e-77	0.294485	0.766	0.531	5.31505e-73	Mac_Mertk	Slc43a2
4.83268e-77	0.295228	0.735	0.5	1.14027e-72	Mac_Mertk	Dock1
2.68033e-76	0.315166	0.671	0.425	6.32423e-72	Mac_Mertk	Stab1
5.50198e-76	0.299052	0.642	0.418	1.29819e-71	Mac_Mertk	Kif13b
2.41871e-75	0.311547	0.494	0.286	5.70695e-71	Mac_Mertk	Gm20528
2.48615e-75	0.270285	0.438	0.231	5.86607e-71	Mac_Mertk	Ttc39c
5.02845e-75	0.292385	0.573	0.354	1.18646e-70	Mac_Mertk	Gna12
1.72128e-74	0.283923	0.481	0.273	4.06135e-70	Mac_Mertk	Itgb5
1.75199e-72	0.272324	0.427	0.232	4.13382e-68	Mac_Mertk	Eef2k
1.13953e-71	0.292962	0.754	0.54	2.68873e-67	Mac_Mertk	Atxn1
1.25458e-71	0.285143	0.656	0.42	2.96018e-67	Mac_Mertk	Mafb
4.25548e-71	0.264177	0.789	0.578	1.00408e-66	Mac_Mertk	Nisch
3.97891e-70	0.287955	0.643	0.423	9.38823e-66	Mac_Mertk	Man1c1
9.54649e-70	0.280923	0.782	0.566	2.25249e-65	Mac_Mertk	Ap2a2
6.03785e-69	0.305933	0.68	0.45	1.42463e-64	Mac_Mertk	Sash1
1.08483e-68	0.279197	0.641	0.424	2.55966e-64	Mac_Mertk	Zmynd8
4.65793e-68	0.294708	0.664	0.436	1.09904e-63	Mac_Mertk	Arhgap10
5.0697e-68	0.271279	0.803	0.585	1.1962e-63	Mac_Mertk	Mgat5
7.33694e-68	0.279057	0.782	0.569	1.73115e-63	Mac_Mertk	Tnfrsf11a
2.37512e-67	0.309326	0.729	0.493	5.60411e-63	Mac_Mertk	Slc9a9
7.51425e-67	0.253437	0.851	0.67	1.77299e-62	Mac_Mertk	Myo5a
1.03663e-66	0.275158	0.794	0.59	2.44593e-62	Mac_Mertk	Ccr5
6.58685e-66	0.250507	0.902	0.694	1.55417e-61	Mac_Mertk	Wdfy3
2.15617e-65	0.260213	0.519	0.315	5.08748e-61	Mac_Mertk	Ocrl
3.9829e-65	0.271203	0.583	0.364	9.39765e-61	Mac_Mertk	Nlrp1b
5.87654e-65	0.264366	0.565	0.344	1.38657e-60	Mac_Mertk	Fgd2
3.39776e-64	0.250989	0.394	0.217	8.01702e-60	Mac_Mertk	Bin1
5.53401e-64	0.29805	0.714	0.488	1.30575e-59	Mac_Mertk	Mtss1
1.20056e-63	0.258791	0.548	0.329	2.83272e-59	Mac_Mertk	P2ry6
1.23191e-63	0.26741	0.62	0.399	2.9067e-59	Mac_Mertk	Prkag2
2.31386e-63	0.267083	0.799	0.615	5.45954e-59	Mac_Mertk	Eps8
9.63782e-63	0.281783	0.506	0.307	2.27404e-58	Mac_Mertk	Gab3
1.95142e-62	0.287357	0.628	0.439	4.60438e-58	Mac_Mertk	Il4ra
4.74185e-62	0.283957	0.664	0.443	1.11884e-57	Mac_Mertk	Pvt1
6.8497e-62	0.268839	0.614	0.394	1.61619e-57	Mac_Mertk	Agap1
2.78372e-59	0.261027	0.654	0.435	6.5682e-55	Mac_Mertk	Snx30
5.84034e-59	0.265366	0.506	0.314	1.37803e-54	Mac_Mertk	Arhgap18
9.05724e-59	0.289183	0.61	0.424	2.13705e-54	Mac_Mertk	Clcn5
1.14535e-58	0.260174	0.714	0.51	2.70245e-54	Mac_Mertk	Pam
2.51156e-58	0.27402	0.348	0.182	5.92604e-54	Mac_Mertk	St18
2.04571e-57	0.253914	0.633	0.419	4.82684e-53	Mac_Mertk	Snx29
3.9917e-57	0.254841	0.625	0.407	9.41841e-53	Mac_Mertk	Slc38a6
4.75466e-57	0.259049	0.643	0.435	1.12186e-52	Mac_Mertk	Dse
2.17345e-56	0.268306	0.453	0.279	5.12825e-52	Mac_Mertk	Ms4a7
3.13006e-55	0.272681	0.462	0.286	7.38538e-51	Mac_Mertk	Abca1
3.84312e-55	0.25724	0.516	0.328	9.06784e-51	Mac_Mertk	Cd200r1
5.55283e-54	-0.384118	0.49	0.577	1.31019e-49	Mac_Mertk	Rsad2
2.67986e-52	0.255715	0.665	0.456	6.32314e-48	Mac_Mertk	Wwp1
1.64015e-42	-0.304821	0.316	0.435	3.86993e-38	Mac_Mertk	Isg15
4.00269e-38	-0.267619	0.398	0.496	9.44436e-34	Mac_Mertk	Irak2
1.0556e-33	-0.267867	0.284	0.395	2.49069e-29	Mac_Mertk	Ifit1
1.08729e-32	-0.269427	0.386	0.473	2.56546e-28	Mac_Mertk	Ifit2
6.20421e-31	-0.304714	0.216	0.322	1.46388e-26	Mac_Mertk	Gbp5
7.50889e-31	-0.263282	0.16	0.267	1.77172e-26	Mac_Mertk	Cmpk2
4.49524e-30	-0.333417	0.264	0.362	1.06065e-25	Mac_Mertk	Cxcl10
6.51522e-28	-0.286265	0.128	0.227	1.53727e-23	Mac_Mertk	Acod1
1.00586e-26	-0.269019	0.225	0.318	2.37333e-22	Mac_Mertk	Cp
5.54913e-24	-0.262792	0.231	0.325	1.30932e-19	Mac_Mertk	Cacna1a
2.86137e-19	-0.25937	0.16	0.233	6.7514e-15	Mac_Mertk	Il7r
7.49273e-18	-0.250413	0.164	0.235	1.76791e-13	Mac_Mertk	Csf1
0	1.09873	0.736	0.153	0	Mac_prolifer	Rad51b
0	1.04761	0.749	0.185	0	Mac_prolifer	Pola1
0	1.02758	0.738	0.091	0	Mac_prolifer	Atad2
0	0.974471	0.604	0.05	0	Mac_prolifer	Top2a
0	0.964923	0.603	0.052	0	Mac_prolifer	Diaph3
0	0.865317	0.578	0.085	0	Mac_prolifer	Mki67
0	0.817354	0.618	0.061	0	Mac_prolifer	Zgrf1
0	0.811983	0.604	0.059	0	Mac_prolifer	Hells
0	0.811798	0.574	0.044	0	Mac_prolifer	Brip1
0	0.798518	0.503	0.025	0	Mac_prolifer	Knl1
0	0.769991	0.638	0.112	0	Mac_prolifer	Ulbp1
0	0.762529	0.483	0.026	0	Mac_prolifer	Kif15
0	0.756031	0.621	0.101	0	Mac_prolifer	Mms22l
0	0.753857	0.712	0.167	0	Mac_prolifer	Topbp1
0	0.75282	0.458	0.014	0	Mac_prolifer	Neil3
0	0.743038	0.541	0.044	0	Mac_prolifer	Brca1
0	0.729171	0.599	0.088	0	Mac_prolifer	Atad5
0	0.675792	0.421	0.037	0	Mac_prolifer	Efcab11
0	0.664044	0.492	0.028	0	Mac_prolifer	Pole
0	0.662499	0.563	0.079	0	Mac_prolifer	Smc2
0	0.660354	0.451	0.022	0	Mac_prolifer	Cit
0	0.653975	0.403	0.028	0	Mac_prolifer	Cenpp
0	0.624676	0.449	0.017	0	Mac_prolifer	Dtl
0	0.623524	0.505	0.073	0	Mac_prolifer	Blm
0	0.617149	0.436	0.012	0	Mac_prolifer	Kntc1
0	0.613314	0.514	0.061	0	Mac_prolifer	Wdhd1
0	0.611388	0.461	0.028	0	Mac_prolifer	Zwilch
0	0.609612	0.446	0.029	0	Mac_prolifer	Bard1
0	0.609588	0.503	0.081	0	Mac_prolifer	Ncapg2
0	0.594506	0.396	0.032	0	Mac_prolifer	Anln
0	0.577774	0.5	0.075	0	Mac_prolifer	Tipin
0	0.574109	0.458	0.062	0	Mac_prolifer	Kif24
0	0.57285	0.407	0.018	0	Mac_prolifer	Clspn
0	0.565059	0.458	0.066	0	Mac_prolifer	Incenp
0	0.563605	0.483	0.072	0	Mac_prolifer	Wdr76
0	0.559887	0.337	0.021	0	Mac_prolifer	Lockd
0	0.55636	0.393	0.04	0	Mac_prolifer	Cenpe
0	0.555937	0.364	0.025	0	Mac_prolifer	Prc1
0	0.554457	0.358	0.017	0	Mac_prolifer	Kif11
0	0.517477	0.409	0.035	0	Mac_prolifer	Lig1
0	0.515846	0.368	0.021	0	Mac_prolifer	Ncapd2
0	0.510428	0.409	0.044	0	Mac_prolifer	Brca2
0	0.508003	0.396	0.023	0	Mac_prolifer	Rad51
0	0.501339	0.38	0.019	0	Mac_prolifer	Mcm10
0	0.500541	0.367	0.039	0	Mac_prolifer	Tpx2
0	0.48303	0.371	0.021	0	Mac_prolifer	Uhrf1
0	0.47284	0.329	0.019	0	Mac_prolifer	Ect2
0	0.472433	0.355	0.01	0	Mac_prolifer	Rad54b
0	0.472388	0.347	0.014	0	Mac_prolifer	Stil
0	0.459332	0.347	0.014	0	Mac_prolifer	Cenph
0	0.453231	0.292	0.02	0	Mac_prolifer	Kif23
0	0.452027	0.292	0.012	0	Mac_prolifer	Kif4
0	0.442221	0.345	0.028	0	Mac_prolifer	Stmn1
0	0.434881	0.282	0.016	0	Mac_prolifer	Nusap1
0	0.432239	0.297	0.011	0	Mac_prolifer	Cdca2
0	0.430829	0.329	0.032	0	Mac_prolifer	Kif20b
0	0.428714	0.324	0.018	0	Mac_prolifer	Rad54l
0	0.426285	0.324	0.016	0	Mac_prolifer	Polq
0	0.422475	0.312	0.021	0	Mac_prolifer	Mastl
0	0.421692	0.299	0.02	0	Mac_prolifer	Pclaf
0	0.421205	0.336	0.031	0	Mac_prolifer	Prim1
0	0.411272	0.317	0.013	0	Mac_prolifer	Cenpi
0	0.399826	0.301	0.025	0	Mac_prolifer	Tyms
0	0.399805	0.311	0.028	0	Mac_prolifer	Racgap1
0	0.394826	0.307	0.017	0	Mac_prolifer	Dlgap5
0	0.38855	0.313	0.027	0	Mac_prolifer	Chaf1a
0	0.387732	0.278	0.019	0	Mac_prolifer	Rmi2
0	0.38494	0.288	0.014	0	Mac_prolifer	Ncapg
0	0.377247	0.266	0.011	0	Mac_prolifer	Shcbp1
0	0.373612	0.283	0.011	0	Mac_prolifer	Rad51ap1
0	0.372504	0.279	0.013	0	Mac_prolifer	Ndc80
0	0.372483	0.284	0.01	0	Mac_prolifer	Pkmyt1
0	0.369033	0.266	0.009	0	Mac_prolifer	Ttk
0	0.356372	0.274	0.022	0	Mac_prolifer	Cdca8
0	0.352953	0.229	0.007	0	Mac_prolifer	E2f7
0	0.341338	0.261	0.008	0	Mac_prolifer	Ticrr
0	0.336295	0.268	0.016	0	Mac_prolifer	Cenpk
0	0.334613	0.23	0.013	0	Mac_prolifer	Parpbp
0	0.334502	0.283	0.023	0	Mac_prolifer	Mcm5
0	0.33338	0.242	0.009	0	Mac_prolifer	Bub1
0	0.330236	0.254	0.009	0	Mac_prolifer	Cdc6
0	0.329776	0.243	0.013	0	Mac_prolifer	Mybl2
0	0.325194	0.238	0.009	0	Mac_prolifer	Fancd2
0	0.318773	0.216	0.008	0	Mac_prolifer	Spag5
0	0.313821	0.237	0.01	0	Mac_prolifer	Fanci
0	0.306674	0.195	0.005	0	Mac_prolifer	Iqgap3
0	0.29956	0.204	0.004	0	Mac_prolifer	Esco2
0	0.298854	0.224	0.013	0	Mac_prolifer	Bub1b
0	0.285599	0.188	0.005	0	Mac_prolifer	Kif14
0	0.277921	0.207	0.01	0	Mac_prolifer	Aurkb
0	0.27184	0.199	0.009	0	Mac_prolifer	Melk
0	0.259431	0.2	0.008	0	Mac_prolifer	Sgo1
6.48488e-304	0.590242	0.52	0.087	1.53011e-299	Mac_prolifer	Lmnb1
4.99297e-302	0.250686	0.196	0.01	1.17809e-297	Mac_prolifer	Cep55
5.8188e-301	0.320714	0.216	0.012	1.37295e-296	Mac_prolifer	Hmmr
4.3859e-300	0.295928	0.209	0.012	1.03485e-295	Mac_prolifer	Ckap2l
2.21008e-298	0.328669	0.261	0.02	5.21469e-294	Mac_prolifer	Cdk1
5.97768e-290	0.412859	0.346	0.039	1.41043e-285	Mac_prolifer	Gins1
3.11295e-289	0.727788	0.642	0.151	7.345e-285	Mac_prolifer	Ezh2
7.3959e-289	0.288658	0.242	0.017	1.74506e-284	Mac_prolifer	Ncaph
1.75923e-286	0.499805	0.386	0.051	4.15091e-282	Mac_prolifer	Mis18bp1
1.24718e-276	0.401986	0.339	0.039	2.94271e-272	Mac_prolifer	Plk4
2.40563e-275	0.296667	0.212	0.014	5.67609e-271	Mac_prolifer	Ccne2
4.64402e-273	0.33958	0.259	0.022	1.09576e-268	Mac_prolifer	E2f8
1.41228e-272	0.765812	0.695	0.193	3.33227e-268	Mac_prolifer	Smc4
1.07717e-266	0.325316	0.246	0.02	2.54158e-262	Mac_prolifer	Fbxo5
2.08148e-265	0.264086	0.191	0.011	4.91124e-261	Mac_prolifer	Foxm1
8.06451e-264	0.300635	0.245	0.02	1.90282e-259	Mac_prolifer	Fignl1
3.01742e-258	0.712468	0.688	0.194	7.11961e-254	Mac_prolifer	Cbx5
5.67776e-256	0.514603	0.457	0.079	1.33967e-251	Mac_prolifer	Mcm6
1.54136e-253	0.265645	0.205	0.014	3.63684e-249	Mac_prolifer	Cdc45
2.71885e-250	0.434717	0.372	0.053	6.41514e-246	Mac_prolifer	Rrm1
2.07161e-249	0.276459	0.217	0.016	4.88797e-245	Mac_prolifer	Asf1b
3.6217e-248	0.250555	0.203	0.014	8.5454e-244	Mac_prolifer	Trip13
6.10735e-248	0.310527	0.241	0.021	1.44103e-243	Mac_prolifer	Gen1
5.16931e-245	0.562868	0.509	0.103	1.2197e-240	Mac_prolifer	Rad18
1.2739e-236	0.270677	0.204	0.015	3.00577e-232	Mac_prolifer	Tk1
2.59106e-236	0.298731	0.243	0.023	6.11361e-232	Mac_prolifer	Cenpu
1.13618e-233	0.277148	0.203	0.015	2.68082e-229	Mac_prolifer	Hist1h1b
3.40939e-233	0.29485	0.229	0.02	8.04446e-229	Mac_prolifer	Cip2a
1.01669e-232	0.708167	0.661	0.193	2.39888e-228	Mac_prolifer	Prim2
2.93581e-231	0.270016	0.221	0.019	6.92705e-227	Mac_prolifer	Birc5
8.35404e-231	0.379272	0.333	0.046	1.97114e-226	Mac_prolifer	Orc1
[truncated: 3,610 more rows]

## Sheet: Table S8
Table S8. Clustermarkers of T cell subtypes.
p_val	avg_log2FC	pct.1	pct.2	p_val_adj	cluster	gene
2.49636e-167	1.99625	0.632	0.081	5.89016e-163	Cd8+ effector T	Gm44174
3.05475e-135	1.54054	0.546	0.067	7.20767e-131	Cd8+ effector T	Cd8a
5.74647e-111	1.20524	0.899	0.46	1.35588e-106	Cd8+ effector T	Themis
8.25661e-94	1.01713	0.927	0.573	1.94815e-89	Cd8+ effector T	Atp8b4
3.50552e-85	1.30946	0.608	0.198	8.27127e-81	Cd8+ effector T	Tmem163
1.35237e-76	0.986712	0.365	0.052	3.19092e-72	Cd8+ effector T	Cd8b1
1.59802e-72	0.738819	0.973	0.778	3.77054e-68	Cd8+ effector T	Atxn1
1.2187e-68	1.00645	0.805	0.473	2.87553e-64	Cd8+ effector T	Mctp2
1.16257e-66	0.964856	0.88	0.635	2.74308e-62	Cd8+ effector T	Epsti1
2.88443e-61	-1.06389	0.649	0.828	6.80581e-57	Cd8+ effector T	Runx1
3.31835e-60	1.12292	0.314	0.056	7.82965e-56	Cd8+ effector T	Smyd1
7.8013e-56	-1.16821	0.56	0.754	1.84072e-51	Cd8+ effector T	Zbtb20
4.41815e-53	1.07562	0.616	0.307	1.04246e-48	Cd8+ effector T	Gzmb
1.40315e-51	0.794505	0.878	0.63	3.31073e-47	Cd8+ effector T	Hip1
1.55042e-51	0.930564	0.647	0.334	3.6582e-47	Cd8+ effector T	Runx3
5.36685e-50	-1.94196	0.03	0.259	1.26631e-45	Cd8+ effector T	Clnk
1.03725e-49	0.680012	0.788	0.452	2.4474e-45	Cd8+ effector T	Adam19
1.11789e-49	0.710413	0.857	0.595	2.63765e-45	Cd8+ effector T	Nlrc5
1.93753e-48	0.739908	0.797	0.552	4.5716e-44	Cd8+ effector T	Ralgapa2
1.00967e-47	0.754371	0.847	0.59	2.38233e-43	Cd8+ effector T	Runx2
3.2981e-46	0.724221	0.801	0.516	7.78188e-42	Cd8+ effector T	Pde7a
2.91603e-45	-1.75158	0.18	0.439	6.88036e-41	Cd8+ effector T	Bach2
3.39549e-45	0.826883	0.512	0.224	8.01166e-41	Cd8+ effector T	Jaml
1.64771e-44	0.748759	0.854	0.634	3.88776e-40	Cd8+ effector T	AU020206
7.18116e-44	0.536034	0.897	0.674	1.69439e-39	Cd8+ effector T	Grap2
5.55073e-43	-1.06835	0.051	0.269	1.30969e-38	Cd8+ effector T	Cd4
1.05055e-42	-1.41641	0.021	0.219	2.47878e-38	Cd8+ effector T	Ncr1
1.7188e-42	1.02196	0.371	0.127	4.0555e-38	Cd8+ effector T	Cd86
2.34169e-42	-0.957738	0.606	0.774	5.52522e-38	Cd8+ effector T	Ripor2
2.64349e-42	0.743626	0.486	0.207	6.23731e-38	Cd8+ effector T	Ccl5
4.28298e-40	0.584193	0.926	0.777	1.01057e-35	Cd8+ effector T	Ms4a4b
4.1327e-39	-2.11335	0.116	0.345	9.75112e-35	Cd8+ effector T	Ikzf2
8.73989e-39	-1.57022	0.067	0.272	2.06218e-34	Cd8+ effector T	Neb
9.03881e-39	0.778648	0.344	0.116	2.13271e-34	Cd8+ effector T	Cxcr6
1.95365e-38	0.705093	0.664	0.38	4.60963e-34	Cd8+ effector T	Cd226
6.30902e-38	0.5733	0.173	0.019	1.48861e-33	Cd8+ effector T	Gm44175
1.19952e-36	0.604799	0.694	0.386	2.83028e-32	Cd8+ effector T	Klrk1
3.93048e-36	0.722446	0.265	0.07	9.27396e-32	Cd8+ effector T	Wdr95
2.47008e-35	0.575535	0.908	0.743	5.82815e-31	Cd8+ effector T	Vps54
6.281e-34	-1.17475	0.429	0.619	1.482e-29	Cd8+ effector T	Satb1
1.12417e-33	0.861214	0.499	0.266	2.65247e-29	Cd8+ effector T	Pik3ap1
4.4573e-33	0.636056	0.522	0.268	1.0517e-28	Cd8+ effector T	Ly6c2
1.77757e-32	-1.19248	0.243	0.454	4.19417e-28	Cd8+ effector T	Maf
4.00479e-32	-1.11597	0.335	0.521	9.4493e-28	Cd8+ effector T	Txk
5.92002e-32	0.647555	0.651	0.412	1.39683e-27	Cd8+ effector T	Pfkp
1.60052e-31	-1.32129	0.086	0.269	3.77644e-27	Cd8+ effector T	Aoah
1.70228e-31	0.679512	0.431	0.199	4.01653e-27	Cd8+ effector T	Ctsw
2.99893e-31	0.568147	0.699	0.433	7.07597e-27	Cd8+ effector T	Chst11
1.10733e-30	0.545558	0.722	0.47	2.61274e-26	Cd8+ effector T	B4galt5
1.17511e-30	0.701001	0.53	0.296	2.77266e-26	Cd8+ effector T	Lpxn
1.40866e-30	-1.04268	0.219	0.422	3.32373e-26	Cd8+ effector T	Ldlrad4
3.56047e-30	-0.687297	0.765	0.838	8.40094e-26	Cd8+ effector T	Ets1
4.72111e-30	0.594417	0.681	0.444	1.11395e-25	Cd8+ effector T	Id2
5.48516e-30	0.69049	0.788	0.592	1.29422e-25	Cd8+ effector T	Rnf213
7.62393e-30	0.554535	0.668	0.408	1.79887e-25	Cd8+ effector T	BE692007
7.79777e-30	0.475484	0.943	0.79	1.83988e-25	Cd8+ effector T	Arhgap26
9.81619e-30	0.507676	0.9	0.746	2.31613e-25	Cd8+ effector T	Fyn
1.95299e-29	0.627413	0.434	0.206	4.60808e-25	Cd8+ effector T	Gm39323
8.09379e-29	-1.73518	0.167	0.356	1.90973e-24	Cd8+ effector T	St6galnac3
4.01723e-28	0.797281	0.351	0.151	9.47865e-24	Cd8+ effector T	Itga1
4.70487e-28	0.599394	0.596	0.356	1.11011e-23	Cd8+ effector T	Pstpip1
5.01767e-28	0.776131	0.344	0.149	1.18392e-23	Cd8+ effector T	Cdkl3
8.6559e-28	0.605001	0.328	0.135	2.04236e-23	Cd8+ effector T	Slamf7
9.70949e-28	-1.44177	0.163	0.346	2.29095e-23	Cd8+ effector T	Lrmda
3.38093e-27	0.407439	0.781	0.517	7.9773e-23	Cd8+ effector T	Il18rap
3.7501e-27	-0.735832	0.622	0.734	8.84836e-23	Cd8+ effector T	Lncpint
6.62892e-27	-0.838377	0.088	0.257	1.56409e-22	Cd8+ effector T	Tspan32
1.45163e-26	0.589518	0.665	0.452	3.42512e-22	Cd8+ effector T	Fchsd2
2.45364e-26	0.580587	0.287	0.107	5.78937e-22	Cd8+ effector T	Gm30373
6.22894e-26	0.433825	0.703	0.445	1.46972e-21	Cd8+ effector T	Gramd3
1.43012e-25	0.63376	0.541	0.323	3.37437e-21	Cd8+ effector T	Gm12216
1.45892e-25	-0.778756	0.349	0.522	3.44232e-21	Cd8+ effector T	Map3k5
1.58397e-25	0.699807	0.471	0.267	3.73739e-21	Cd8+ effector T	Ap1s3
3.68247e-25	-0.840831	0.033	0.169	8.68878e-21	Cd8+ effector T	Klre1
3.73452e-25	-0.715782	0.022	0.151	8.81161e-21	Cd8+ effector T	A630023P12Rik
4.25096e-25	-1.46028	0.175	0.344	1.00301e-20	Cd8+ effector T	Ctla4
8.81561e-25	0.357596	0.977	0.906	2.08004e-20	Cd8+ effector T	Dock10
1.17113e-24	0.572378	0.652	0.437	2.76329e-20	Cd8+ effector T	Cd52
1.84492e-24	0.743956	0.621	0.41	4.35309e-20	Cd8+ effector T	Slco3a1
2.86741e-24	0.626112	0.53	0.32	6.76566e-20	Cd8+ effector T	Cysltr2
3.77799e-24	0.538315	0.703	0.504	8.91417e-20	Cd8+ effector T	Sorl1
4.1537e-24	0.503644	0.824	0.628	9.80065e-20	Cd8+ effector T	Ppp3ca
4.96039e-24	-0.491023	0.978	0.981	1.1704e-19	Cd8+ effector T	Arhgap15
5.46446e-24	0.547638	0.31	0.13	1.28934e-19	Cd8+ effector T	Med12l
5.73038e-24	0.495067	0.667	0.45	1.35208e-19	Cd8+ effector T	Sntb2
6.23335e-24	-0.998419	0.054	0.196	1.47076e-19	Cd8+ effector T	Tcf7
1.18867e-23	0.668075	0.558	0.349	2.80467e-19	Cd8+ effector T	Ifih1
1.93999e-23	-1.05968	0.311	0.47	4.5774e-19	Cd8+ effector T	Il7r
4.15629e-23	0.469777	0.831	0.674	9.80676e-19	Cd8+ effector T	Maml2
6.45374e-23	-0.939848	0.213	0.383	1.52276e-18	Cd8+ effector T	Sgms1
1.1525e-22	0.449619	0.779	0.582	2.71932e-18	Cd8+ effector T	Lcp1
1.58144e-22	0.366332	0.937	0.857	3.73141e-18	Cd8+ effector T	Sp100
3.16304e-22	0.520289	0.665	0.453	7.4632e-18	Cd8+ effector T	Ccr5
4.17288e-22	0.437719	0.773	0.571	9.84591e-18	Cd8+ effector T	Itgal
6.37717e-22	0.552528	0.698	0.498	1.50469e-17	Cd8+ effector T	Mindy3
8.59087e-22	0.559712	0.317	0.147	2.02701e-17	Cd8+ effector T	Tnfsf10
1.35838e-21	0.503777	0.422	0.224	3.20509e-17	Cd8+ effector T	Dpy19l1
3.1212e-21	0.506236	0.721	0.532	7.36447e-17	Cd8+ effector T	Gng2
5.52077e-21	0.422996	0.353	0.17	1.30263e-16	Cd8+ effector T	Fasl
5.54565e-21	-0.510211	0.014	0.118	1.3085e-16	Cd8+ effector T	Klrb1a
8.09335e-21	-0.875565	0.103	0.246	1.90963e-16	Cd8+ effector T	Sell
1.30794e-20	0.366289	0.885	0.742	3.08608e-16	Cd8+ effector T	Itk
1.38323e-20	0.496126	0.59	0.372	3.26374e-16	Cd8+ effector T	Dpp4
2.78869e-20	-0.928827	0.103	0.249	6.57991e-16	Cd8+ effector T	Maml3
3.20696e-20	0.418482	0.793	0.625	7.56682e-16	Cd8+ effector T	Cntrl
3.62679e-20	0.398012	0.857	0.71	8.55742e-16	Cd8+ effector T	Aak1
3.69144e-20	-0.840141	0.025	0.134	8.70995e-16	Cd8+ effector T	Fam184a
4.37631e-20	0.536118	0.303	0.141	1.03259e-15	Cd8+ effector T	Dnajc15
5.66577e-20	-0.755798	0.751	0.79	1.33684e-15	Cd8+ effector T	Foxp1
6.45007e-20	0.37344	0.835	0.644	1.52189e-15	Cd8+ effector T	Stk39
7.30817e-20	0.493008	0.406	0.223	1.72436e-15	Cd8+ effector T	Phf11c
8.453e-20	-0.871518	0.046	0.166	1.99449e-15	Cd8+ effector T	St6gal1
9.75787e-20	0.473992	0.462	0.273	2.30237e-15	Cd8+ effector T	Thy1
9.77513e-20	0.426026	0.518	0.312	2.30644e-15	Cd8+ effector T	Gm8369
1.12639e-19	0.447898	0.746	0.571	2.65773e-15	Cd8+ effector T	Arhgap30
1.17541e-19	0.532863	0.606	0.411	2.77338e-15	Cd8+ effector T	Sp110
1.52177e-19	-0.623599	0.482	0.628	3.59063e-15	Cd8+ effector T	Rcsd1
1.8101e-19	-0.945948	0.14	0.288	4.27093e-15	Cd8+ effector T	Klf12
2.00568e-19	0.486411	0.698	0.521	4.73239e-15	Cd8+ effector T	Gbp7
2.55488e-19	-0.327166	1	1	6.02824e-15	Cd8+ effector T	Malat1
3.00636e-19	0.34217	0.942	0.861	7.09351e-15	Cd8+ effector T	Mir142hg
3.53972e-19	-0.860037	0.082	0.212	8.35196e-15	Cd8+ effector T	Il6ra
4.00682e-19	0.360702	0.865	0.71	9.45408e-15	Cd8+ effector T	Ms4a6b
4.0798e-19	-0.866989	0.06	0.185	9.62628e-15	Cd8+ effector T	Cmah
4.4091e-19	-0.459133	0.01	0.101	1.04033e-14	Cd8+ effector T	Klrb1c
4.83186e-19	0.531395	0.356	0.189	1.14008e-14	Cd8+ effector T	Armc7
5.66275e-19	-0.645399	0.063	0.189	1.33613e-14	Cd8+ effector T	Pde2a
6.52347e-19	0.52405	0.601	0.43	1.53921e-14	Cd8+ effector T	Gbp4
1.80618e-18	-0.59348	0.024	0.127	4.26168e-14	Cd8+ effector T	Scgb1a1
2.12966e-18	-0.890564	0.182	0.333	5.02493e-14	Cd8+ effector T	Sh3rf1
2.32544e-18	-0.685086	0.071	0.199	5.48688e-14	Cd8+ effector T	Myo1e
3.5445e-18	0.383993	0.758	0.576	8.36325e-14	Cd8+ effector T	Nsmaf
3.90123e-18	0.347718	0.106	0.02	9.20496e-14	Cd8+ effector T	Gm12253
5.8953e-18	0.475988	0.623	0.441	1.391e-13	Cd8+ effector T	Ifi209
8.18629e-18	0.382946	0.489	0.293	1.93156e-13	Cd8+ effector T	Cd3e
9.90192e-18	0.426221	0.533	0.345	2.33636e-13	Cd8+ effector T	Tespa1
1.73081e-17	-0.598371	0.041	0.15	4.08384e-13	Cd8+ effector T	Tnfsf8
2.01459e-17	-0.518619	0.578	0.675	4.75342e-13	Cd8+ effector T	Serinc3
2.09283e-17	0.386056	0.636	0.442	4.93804e-13	Cd8+ effector T	Anxa6
2.79314e-17	0.391748	0.626	0.41	6.59041e-13	Cd8+ effector T	Sytl3
3.14184e-17	-0.733802	0.074	0.195	7.41316e-13	Cd8+ effector T	Klrb1f
5.22521e-17	0.45895	0.396	0.225	1.23289e-12	Cd8+ effector T	Sema4a
1.03918e-16	0.444968	0.841	0.725	2.45194e-12	Cd8+ effector T	Smchd1
1.61662e-16	0.658345	0.406	0.249	3.81442e-12	Cd8+ effector T	Gm49980
1.64719e-16	0.516927	0.547	0.37	3.88655e-12	Cd8+ effector T	Usp18
1.67558e-16	0.451064	0.486	0.306	3.95353e-12	Cd8+ effector T	Ifi206
1.81567e-16	0.461156	0.366	0.206	4.28408e-12	Cd8+ effector T	Ifi214
2.43334e-16	0.513736	0.712	0.548	5.74146e-12	Cd8+ effector T	Herc6
2.96116e-16	-0.998691	0.47	0.579	6.98686e-12	Cd8+ effector T	Lef1
3.70595e-16	0.463308	0.635	0.457	8.74418e-12	Cd8+ effector T	Slfn8
3.85756e-16	-0.640606	0.054	0.162	9.10192e-12	Cd8+ effector T	Cd200r1
4.58605e-16	0.401837	0.226	0.1	1.08208e-11	Cd8+ effector T	Hopx
4.68655e-16	0.48569	0.51	0.334	1.10579e-11	Cd8+ effector T	A330040F15Rik
4.92441e-16	0.412172	0.662	0.483	1.16191e-11	Cd8+ effector T	Gm20559
5.4353e-16	0.38831	0.147	0.048	1.28246e-11	Cd8+ effector T	Cd160
5.54273e-16	0.341866	0.483	0.297	1.30781e-11	Cd8+ effector T	S100a4
6.74253e-16	0.340076	0.491	0.292	1.5909e-11	Cd8+ effector T	Lrrk1
8.1183e-16	-0.808659	0.377	0.496	1.91551e-11	Cd8+ effector T	Ext1
1.27145e-15	0.442331	0.221	0.098	2.99998e-11	Cd8+ effector T	Cd38
1.4369e-15	0.379714	0.765	0.592	3.39037e-11	Cd8+ effector T	Vps13a
1.82953e-15	0.439285	0.413	0.248	4.31678e-11	Cd8+ effector T	Naa20
2.03007e-15	0.368537	0.501	0.322	4.78994e-11	Cd8+ effector T	Plac8
2.20256e-15	0.337597	0.766	0.596	5.19695e-11	Cd8+ effector T	Lck
3.28157e-15	0.253361	0.972	0.902	7.74286e-11	Cd8+ effector T	Actb
3.55511e-15	0.411752	0.688	0.52	8.38827e-11	Cd8+ effector T	Iqgap2
4.29415e-15	0.391124	0.508	0.334	1.0132e-10	Cd8+ effector T	Xaf1
4.30144e-15	0.442287	0.303	0.16	1.01492e-10	Cd8+ effector T	Oas3
4.37078e-15	0.383916	0.466	0.299	1.03128e-10	Cd8+ effector T	Gnptab
4.87209e-15	0.292991	0.87	0.67	1.14957e-10	Cd8+ effector T	Spp1
5.13325e-15	-0.640715	0.238	0.373	1.21119e-10	Cd8+ effector T	Retreg1
5.35793e-15	0.403546	0.411	0.249	1.2642e-10	Cd8+ effector T	Zcchc2
5.60308e-15	-0.697598	0.128	0.254	1.32205e-10	Cd8+ effector T	Oxr1
7.59847e-15	0.457406	0.794	0.663	1.79286e-10	Cd8+ effector T	Itga4
8.60055e-15	0.386108	0.379	0.222	2.0293e-10	Cd8+ effector T	E2f3
9.00192e-15	0.405029	0.453	0.288	2.124e-10	Cd8+ effector T	Nfatc2
1.08828e-14	0.394519	0.529	0.361	2.56779e-10	Cd8+ effector T	Gmds
1.10787e-14	0.426867	0.461	0.294	2.61401e-10	Cd8+ effector T	Ms4a4c
1.58944e-14	0.315703	0.513	0.327	3.75028e-10	Cd8+ effector T	Tbx21
2.43009e-14	0.416425	0.131	0.043	5.7338e-10	Cd8+ effector T	Bcat1
3.2351e-14	-0.570398	0.121	0.239	7.63322e-10	Cd8+ effector T	Trio
3.7117e-14	0.409158	0.651	0.497	8.75775e-10	Cd8+ effector T	Tbl1xr1
4.11229e-14	0.42801	0.546	0.377	9.70294e-10	Cd8+ effector T	Pml
4.16199e-14	0.477483	0.592	0.439	9.82022e-10	Cd8+ effector T	Gbp8
4.37105e-14	0.302431	0.901	0.799	1.03135e-09	Cd8+ effector T	Tmsb4x
4.71086e-14	0.392567	0.165	0.065	1.11153e-09	Cd8+ effector T	Adgrg5
4.79333e-14	0.391656	0.363	0.212	1.13099e-09	Cd8+ effector T	Slc20a1
4.91629e-14	0.37386	0.622	0.444	1.16e-09	Cd8+ effector T	Ly6a
4.99564e-14	0.33202	0.744	0.571	1.17872e-09	Cd8+ effector T	Elf4
5.03131e-14	-0.497624	0.035	0.123	1.18714e-09	Cd8+ effector T	Tnfrsf4
5.52844e-14	0.477889	0.191	0.082	1.30443e-09	Cd8+ effector T	Havcr2
6.12961e-14	0.353472	0.363	0.215	1.44628e-09	Cd8+ effector T	Il21r
6.63074e-14	0.41073	0.539	0.374	1.56452e-09	Cd8+ effector T	Tasor2
6.67768e-14	0.302337	0.484	0.308	1.5756e-09	Cd8+ effector T	Alcam
7.01344e-14	-0.638345	0.277	0.406	1.65482e-09	Cd8+ effector T	Tex2
7.17365e-14	0.448779	0.334	0.197	1.69262e-09	Cd8+ effector T	Olfr56
7.85053e-14	0.362209	0.66	0.484	1.85233e-09	Cd8+ effector T	Coro1a
8.03933e-14	0.367787	0.435	0.273	1.89688e-09	Cd8+ effector T	Fyco1
1.10851e-13	0.438397	0.244	0.121	2.61554e-09	Cd8+ effector T	Rmi2
1.19132e-13	0.280419	0.961	0.934	2.81092e-09	Cd8+ effector T	Skap1
1.51119e-13	-0.781178	0.13	0.245	3.56565e-09	Cd8+ effector T	Gas7
1.83535e-13	0.407169	0.802	0.677	4.33052e-09	Cd8+ effector T	Stat1
2.31294e-13	0.25846	0.791	0.64	5.45738e-09	Cd8+ effector T	S100a6
2.38625e-13	0.409583	0.35	0.208	5.63035e-09	Cd8+ effector T	Ifit3
2.70026e-13	0.35081	0.415	0.254	6.37128e-09	Cd8+ effector T	Cln3
2.75387e-13	0.255859	0.993	0.962	6.49777e-09	Cd8+ effector T	Camk1d
2.81032e-13	0.388868	0.441	0.284	6.63095e-09	Cd8+ effector T	Gbp6
2.92008e-13	-0.646511	0.119	0.231	6.88994e-09	Cd8+ effector T	Plcb4
3.27063e-13	0.372062	0.311	0.176	7.71705e-09	Cd8+ effector T	Tex9
3.31625e-13	0.315361	0.797	0.647	7.8247e-09	Cd8+ effector T	Ppp3cc
3.54618e-13	0.299788	0.904	0.797	8.36722e-09	Cd8+ effector T	Mgp
3.89756e-13	-0.575501	0.027	0.105	9.19629e-09	Cd8+ effector T	Patj
4.1436e-13	0.369141	0.298	0.166	9.77682e-09	Cd8+ effector T	Gbp2
4.19287e-13	-0.50215	0.092	0.197	9.89309e-09	Cd8+ effector T	Gcnt1
4.2099e-13	0.356006	0.537	0.376	9.93326e-09	Cd8+ effector T	Trak1
4.66913e-13	0.367212	0.238	0.12	1.10168e-08	Cd8+ effector T	D030028A08Rik
5.4758e-13	0.254269	0.788	0.605	1.29201e-08	Cd8+ effector T	Lrba
5.57874e-13	0.466294	0.122	0.04	1.3163e-08	Cd8+ effector T	Ifng
6.12712e-13	-0.807858	0.16	0.275	1.44569e-08	Cd8+ effector T	Cdk14
6.30106e-13	0.379961	0.304	0.175	1.48674e-08	Cd8+ effector T	Ybx3
7.41696e-13	0.269374	0.791	0.632	1.75003e-08	Cd8+ effector T	Vim
7.59178e-13	0.416289	0.417	0.269	1.79128e-08	Cd8+ effector T	Ifit2
8.57134e-13	-0.49905	0.55	0.653	2.02241e-08	Cd8+ effector T	Arhgef18
8.72916e-13	0.383448	0.536	0.376	2.05965e-08	Cd8+ effector T	Rgs3
1.00682e-12	0.37451	0.428	0.275	2.37559e-08	Cd8+ effector T	Ccdc50
1.01318e-12	0.315376	0.562	0.391	2.39061e-08	Cd8+ effector T	Lgals3
1.07538e-12	-0.578231	0.054	0.144	2.53735e-08	Cd8+ effector T	Dgat1
1.08268e-12	0.372256	0.77	0.606	2.55458e-08	Cd8+ effector T	Parp14
1.44497e-12	0.398626	0.509	0.358	3.40942e-08	Cd8+ effector T	Nlrc3
1.50605e-12	0.413484	0.31	0.178	3.55352e-08	Cd8+ effector T	Cd69
1.74042e-12	0.28555	0.359	0.211	4.10652e-08	Cd8+ effector T	Klrc1
2.00384e-12	0.439668	0.205	0.099	4.72806e-08	Cd8+ effector T	Phf11a
2.06234e-12	0.343128	0.412	0.264	4.86609e-08	Cd8+ effector T	Lax1
2.22215e-12	-0.769672	0.182	0.295	5.24316e-08	Cd8+ effector T	Grk5
3.07938e-12	0.368864	0.599	0.439	7.2658e-08	Cd8+ effector T	Tmem131l
3.09563e-12	0.285012	0.751	0.545	7.30414e-08	Cd8+ effector T	Bcl11b
3.48763e-12	0.410201	0.602	0.463	8.22907e-08	Cd8+ effector T	Ddx58
3.54229e-12	0.29825	0.282	0.155	8.35804e-08	Cd8+ effector T	Myo3b
3.69002e-12	-0.693364	0.15	0.262	8.7066e-08	Cd8+ effector T	1700025G04Rik
3.91888e-12	0.331089	0.392	0.246	9.2466e-08	Cd8+ effector T	Isg15
5.14523e-12	0.302921	0.338	0.201	1.21402e-07	Cd8+ effector T	AI506816
5.3429e-12	0.404136	0.39	0.25	1.26066e-07	Cd8+ effector T	Ifi202b
5.39763e-12	0.365697	0.312	0.182	1.27357e-07	Cd8+ effector T	Phf11b
5.49e-12	0.334019	0.151	0.063	1.29537e-07	Cd8+ effector T	Casc4
5.84691e-12	0.288583	0.121	0.043	1.37958e-07	Cd8+ effector T	Smpdl3b
6.47975e-12	0.286829	0.673	0.487	1.5289e-07	Cd8+ effector T	Myo1f
6.64945e-12	-0.636654	0.262	0.37	1.56894e-07	Cd8+ effector T	Tasp1
6.7537e-12	0.457555	0.307	0.183	1.59354e-07	Cd8+ effector T	Asb13
6.87961e-12	-0.514953	0.801	0.788	1.62324e-07	Cd8+ effector T	Dock8
7.09673e-12	-0.597843	0.265	0.385	1.67447e-07	Cd8+ effector T	Ssbp2
7.16484e-12	0.282688	0.103	0.032	1.69054e-07	Cd8+ effector T	Ildr1
7.43315e-12	0.335019	0.137	0.054	1.75385e-07	Cd8+ effector T	Sema7a
7.9043e-12	0.320038	0.693	0.53	1.86502e-07	Cd8+ effector T	Aopep
8.84059e-12	0.259026	0.153	0.063	2.08594e-07	Cd8+ effector T	Cenpv
9.205e-12	0.419013	0.47	0.33	2.17192e-07	Cd8+ effector T	AW112010
9.20906e-12	0.318621	0.429	0.281	2.17288e-07	Cd8+ effector T	Cd3g
9.66397e-12	0.352722	0.648	0.505	2.28021e-07	Cd8+ effector T	Parp9
1.06597e-11	0.309235	0.546	0.391	2.51516e-07	Cd8+ effector T	B3gnt2
1.08041e-11	0.268887	0.737	0.561	2.54924e-07	Cd8+ effector T	Col1a2
1.11764e-11	-0.539801	0.869	0.853	2.63708e-07	Cd8+ effector T	Rabgap1l
1.20105e-11	0.365658	0.507	0.356	2.83387e-07	Cd8+ effector T	Zbp1
1.25122e-11	0.329012	0.491	0.335	2.95226e-07	Cd8+ effector T	Slfn9
1.30425e-11	-0.732471	0.097	0.195	3.07737e-07	Cd8+ effector T	Srgap3
1.38691e-11	-0.640421	0.105	0.206	3.27243e-07	Cd8+ effector T	Gm15987
1.40562e-11	-0.82612	0.174	0.276	3.31657e-07	Cd8+ effector T	Arl5a
1.53354e-11	0.346469	0.231	0.121	3.61839e-07	Cd8+ effector T	Il12rb1
1.94136e-11	0.31168	0.821	0.698	4.58065e-07	Cd8+ effector T	Nedd9
1.97215e-11	-0.538123	0.268	0.384	4.6533e-07	Cd8+ effector T	Cdk19
2.08055e-11	0.422697	0.324	0.203	4.90906e-07	Cd8+ effector T	Sp140
2.23661e-11	-0.56165	0.122	0.224	5.27729e-07	Cd8+ effector T	Rnf130
2.30268e-11	0.33334	0.441	0.299	5.43317e-07	Cd8+ effector T	Trbc2
2.36457e-11	-0.792075	0.213	0.323	5.57921e-07	Cd8+ effector T	Adk
2.58308e-11	0.33541	0.398	0.259	6.09478e-07	Cd8+ effector T	Ifi35
3.51212e-11	0.331987	0.714	0.574	8.28684e-07	Cd8+ effector T	Prkcb
3.77706e-11	0.337198	0.412	0.271	8.91196e-07	Cd8+ effector T	Slc16a6
4.24064e-11	0.370506	0.307	0.187	1.00058e-06	Cd8+ effector T	Nkg7
4.25658e-11	-0.495977	0.083	0.177	1.00434e-06	Cd8+ effector T	Rnf43
4.95682e-11	0.258427	0.811	0.684	1.16956e-06	Cd8+ effector T	Klhl6
5.23738e-11	0.43528	0.578	0.437	1.23576e-06	Cd8+ effector T	Zup1
5.84001e-11	-0.513491	0.1	0.196	1.37795e-06	Cd8+ effector T	Zhx2
5.86013e-11	0.405324	0.56	0.42	1.3827e-06	Cd8+ effector T	Il18r1
6.44733e-11	0.338161	0.581	0.407	1.52125e-06	Cd8+ effector T	CVB3
7.77176e-11	0.325446	0.516	0.363	1.83375e-06	Cd8+ effector T	Chsy1
7.81466e-11	0.306979	0.753	0.611	1.84387e-06	Cd8+ effector T	Usp25
7.98986e-11	0.284455	0.756	0.597	1.88521e-06	Cd8+ effector T	Rab8b
8.04059e-11	0.286787	0.581	0.418	1.89718e-06	Cd8+ effector T	Slfn1
8.31131e-11	0.40486	0.312	0.194	1.96105e-06	Cd8+ effector T	Hacd2
8.44816e-11	-0.581797	0.293	0.387	1.99334e-06	Cd8+ effector T	Lyn
8.52859e-11	-0.624701	0.513	0.573	2.01232e-06	Cd8+ effector T	Crlf3
8.62396e-11	0.361487	0.28	0.166	2.03482e-06	Cd8+ effector T	Agpat4
8.70702e-11	0.329075	0.347	0.218	2.05442e-06	Cd8+ effector T	Gvin1
8.7729e-11	0.290243	0.163	0.074	2.06997e-06	Cd8+ effector T	Gch1
9.1704e-11	0.333729	0.254	0.144	2.16376e-06	Cd8+ effector T	Pdss1
9.67273e-11	0.428895	0.322	0.206	2.28228e-06	Cd8+ effector T	Daxx
9.8213e-11	0.444754	0.212	0.109	2.31734e-06	Cd8+ effector T	Mir155hg
1.0041e-10	0.401394	0.208	0.109	2.36917e-06	Cd8+ effector T	Gem
1.02227e-10	0.452984	0.216	0.116	2.41204e-06	Cd8+ effector T	Gm42047
1.05117e-10	-0.491962	0.103	0.199	2.48024e-06	Cd8+ effector T	Podnl1
1.091e-10	0.281467	0.726	0.578	2.57421e-06	Cd8+ effector T	Xrn1
1.12304e-10	0.296357	0.174	0.083	2.64982e-06	Cd8+ effector T	Tnf
1.30139e-10	-0.468873	0.134	0.235	3.07062e-06	Cd8+ effector T	P2ry10
1.43686e-10	0.41588	0.381	0.254	3.39026e-06	Cd8+ effector T	Trafd1
1.48464e-10	0.350389	0.472	0.321	3.50301e-06	Cd8+ effector T	4933406I18Rik
1.73685e-10	-0.485035	0.494	0.579	4.09811e-06	Cd8+ effector T	Nr3c1
1.83501e-10	0.298099	0.794	0.653	4.32971e-06	Cd8+ effector T	Trim30a
1.84378e-10	0.331427	0.533	0.39	4.3504e-06	Cd8+ effector T	Larp1
1.85459e-10	0.342255	0.225	0.122	4.37591e-06	Cd8+ effector T	Gbp10
1.96891e-10	0.368923	0.354	0.231	4.64564e-06	Cd8+ effector T	Fam185a
1.98959e-10	0.417576	0.481	0.347	4.69445e-06	Cd8+ effector T	Stat2
1.99702e-10	-0.729625	0.221	0.323	4.71197e-06	Cd8+ effector T	Vps37b
2.06709e-10	0.263509	0.536	0.381	4.87729e-06	Cd8+ effector T	Ptprj
2.08719e-10	0.332722	0.483	0.341	4.92473e-06	Cd8+ effector T	Trim56
2.87006e-10	-0.494016	0.594	0.641	6.77192e-06	Cd8+ effector T	Ube2h
2.89499e-10	0.367273	0.272	0.162	6.83072e-06	Cd8+ effector T	Cd96
2.90992e-10	0.32597	0.503	0.353	6.86595e-06	Cd8+ effector T	Gm4070
2.91593e-10	0.326032	0.449	0.308	6.88015e-06	Cd8+ effector T	Gbp9
2.99982e-10	0.427207	0.183	0.094	7.07806e-06	Cd8+ effector T	Cenpe
3.00154e-10	0.331754	0.323	0.203	7.08214e-06	Cd8+ effector T	Sh3gl1
3.01821e-10	-0.427187	0.615	0.66	7.12147e-06	Cd8+ effector T	Neat1
3.12967e-10	0.307367	0.602	0.473	7.38446e-06	Cd8+ effector T	Tapbp
3.30708e-10	0.265107	0.757	0.596	7.80306e-06	Cd8+ effector T	Gramd1b
3.32743e-10	0.257344	0.239	0.132	7.85106e-06	Cd8+ effector T	Igf2bp3
3.35943e-10	0.268222	0.888	0.792	7.92658e-06	Cd8+ effector T	Ppp1r12a
3.81009e-10	0.310293	0.589	0.439	8.98992e-06	Cd8+ effector T	Ctss
3.86126e-10	0.322666	0.284	0.17	9.11064e-06	Cd8+ effector T	Zyx
4.02346e-10	0.304568	0.717	0.592	9.49335e-06	Cd8+ effector T	Sema4d
4.38348e-10	0.32511	0.575	0.435	1.03428e-05	Cd8+ effector T	Morc3
4.74182e-10	0.316488	0.326	0.204	1.11883e-05	Cd8+ effector T	Mapkapk3
4.93222e-10	-0.424749	0.089	0.177	1.16376e-05	Cd8+ effector T	Syk
5.03067e-10	0.277948	0.222	0.12	1.18699e-05	Cd8+ effector T	Ulbp1
5.36937e-10	-0.297659	0.83	0.864	1.2669e-05	Cd8+ effector T	Tnrc6b
6.24986e-10	-0.513505	0.452	0.528	1.47465e-05	Cd8+ effector T	Cytip
6.25334e-10	0.308332	0.3	0.181	1.47548e-05	Cd8+ effector T	Hells
6.59746e-10	0.379176	0.474	0.338	1.55667e-05	Cd8+ effector T	Rsad2
6.83581e-10	0.272219	0.307	0.189	1.61291e-05	Cd8+ effector T	Gbp2b
7.38644e-10	0.268236	0.487	0.341	1.74283e-05	Cd8+ effector T	Vav1
9.62224e-10	0.330778	0.42	0.285	2.27037e-05	Cd8+ effector T	Vrk2
9.74076e-10	0.35	0.51	0.371	2.29833e-05	Cd8+ effector T	Abr
1.01489e-09	-0.435231	0.488	0.566	2.39462e-05	Cd8+ effector T	Pecam1
1.01502e-09	0.322147	0.426	0.296	2.39493e-05	Cd8+ effector T	Cyth4
1.0379e-09	-0.439913	0.073	0.155	2.44893e-05	Cd8+ effector T	Tspan13
1.0588e-09	0.255448	0.26	0.15	2.49824e-05	Cd8+ effector T	Cd3d
1.11454e-09	-0.441513	0.283	0.395	2.62975e-05	Cd8+ effector T	Cd36
1.17605e-09	0.33063	0.308	0.193	2.77489e-05	Cd8+ effector T	Ttc39c
1.1811e-09	0.266091	0.397	0.265	2.78681e-05	Cd8+ effector T	Arhgap9
1.37349e-09	0.258386	0.249	0.143	3.24074e-05	Cd8+ effector T	Iars
1.39316e-09	0.296114	0.148	0.069	3.28717e-05	Cd8+ effector T	Lag3
1.39745e-09	-0.394853	0.731	0.78	3.29729e-05	Cd8+ effector T	Prkch
1.504e-09	0.323525	0.225	0.127	3.5487e-05	Cd8+ effector T	BC035044
1.54576e-09	0.341939	0.274	0.168	3.64723e-05	Cd8+ effector T	Parp12
1.56094e-09	-0.684671	0.254	0.355	3.68304e-05	Cd8+ effector T	Aff3
1.57733e-09	0.330283	0.207	0.113	3.72172e-05	Cd8+ effector T	Cmpk2
1.71434e-09	0.264561	0.332	0.212	4.04499e-05	Cd8+ effector T	Ywhag
1.8634e-09	-0.446049	0.413	0.501	4.3967e-05	Cd8+ effector T	Ccm2
2.25599e-09	-0.410724	0.036	0.1	5.32301e-05	Cd8+ effector T	2900026A02Rik
2.27531e-09	0.319456	0.297	0.187	5.36859e-05	Cd8+ effector T	Oasl1
2.27648e-09	-0.421665	0.114	0.203	5.37134e-05	Cd8+ effector T	Gpc6
2.43652e-09	-0.466247	0.055	0.128	5.74896e-05	Cd8+ effector T	Ston2
2.48258e-09	0.464522	0.268	0.164	5.85765e-05	Cd8+ effector T	Top2a
2.53635e-09	-0.451413	0.402	0.498	5.98451e-05	Cd8+ effector T	Gramd4
2.6922e-09	0.2529	0.127	0.055	6.35225e-05	Cd8+ effector T	5430427O19Rik
2.98358e-09	0.265475	0.343	0.219	7.03977e-05	Cd8+ effector T	Uba7
3.05492e-09	0.266518	0.231	0.132	7.20807e-05	Cd8+ effector T	Snx10
3.17253e-09	0.281183	0.315	0.201	7.48558e-05	Cd8+ effector T	Uxs1
3.47261e-09	0.315501	0.526	0.394	8.19362e-05	Cd8+ effector T	Cdc14a
3.48787e-09	-0.415693	0.038	0.102	8.22963e-05	Cd8+ effector T	Abca1
3.61218e-09	0.275633	0.31	0.194	8.52293e-05	Cd8+ effector T	Nbeal2
4.04947e-09	0.26844	0.649	0.488	9.55473e-05	Cd8+ effector T	Col1a1
4.14753e-09	-0.403983	0.039	0.104	9.78609e-05	Cd8+ effector T	Tbc1d4
4.7158e-09	0.326446	0.402	0.276	0.000111269	Cd8+ effector T	Lgals9
5.24497e-09	0.348101	0.383	0.269	0.000123755	Cd8+ effector T	Rbl1
5.8999e-09	0.278336	0.229	0.132	0.000139208	Cd8+ effector T	St3gal3
6.09636e-09	0.37339	0.338	0.229	0.000143844	Cd8+ effector T	Slc2a3
6.25456e-09	0.264425	0.499	0.361	0.000147576	Cd8+ effector T	Psmb8
6.34461e-09	0.316375	0.323	0.212	0.000149701	Cd8+ effector T	Crot
6.40793e-09	-0.356214	0.038	0.101	0.000151195	Cd8+ effector T	Sulf2
6.92968e-09	-0.390017	0.525	0.616	0.000163506	Cd8+ effector T	Pdcd4
7.33792e-09	0.274582	0.467	0.338	0.000173138	Cd8+ effector T	Lsp1
7.3757e-09	0.273681	0.134	0.062	0.00017403	Cd8+ effector T	Galnt3
7.40307e-09	-0.421682	0.054	0.124	0.000174676	Cd8+ effector T	Tshz3
7.42532e-09	-0.42335	0.099	0.181	0.0001752	Cd8+ effector T	Inpp5a
8.55655e-09	0.264092	0.206	0.115	0.000201892	Cd8+ effector T	Glmn
8.59024e-09	0.285444	0.209	0.117	0.000202687	Cd8+ effector T	Dhx58
8.62324e-09	0.36165	0.489	0.36	0.000203465	Cd8+ effector T	Ksr1
8.66857e-09	0.252734	0.39	0.269	0.000204535	Cd8+ effector T	Cd48
9.38301e-09	0.275368	0.742	0.614	0.000221392	Cd8+ effector T	Samd9l
1.0097e-08	0.276198	0.712	0.574	0.000238238	Cd8+ effector T	Man2a1
1.02045e-08	0.273617	0.171	0.09	0.000240775	Cd8+ effector T	Arhgap27os3
1.03096e-08	-0.528286	0.122	0.204	0.000243255	Cd8+ effector T	Insr
1.17293e-08	-0.320001	0.044	0.109	0.000276752	Cd8+ effector T	Crebl2
1.18109e-08	0.353776	0.317	0.21	0.000278679	Cd8+ effector T	Tor3a
1.18173e-08	0.366231	0.338	0.232	0.00027883	Cd8+ effector T	Slc14a1
1.25274e-08	-0.479403	0.441	0.511	0.000295583	Cd8+ effector T	Slc12a6
1.30284e-08	-0.435005	0.328	0.429	0.000307404	Cd8+ effector T	Tmcc1
1.43588e-08	-0.453035	0.348	0.433	0.000338796	Cd8+ effector T	Tbc1d5
1.44671e-08	0.45854	0.284	0.185	0.00034135	Cd8+ effector T	Mki67
1.54277e-08	0.278521	0.64	0.513	0.000364016	Cd8+ effector T	Atp10a
1.8581e-08	0.291059	0.313	0.206	0.000438419	Cd8+ effector T	Glipr2
2.31286e-08	0.282482	0.247	0.149	0.000545719	Cd8+ effector T	Gm26827
2.33865e-08	-0.751805	0.134	0.211	0.000551804	Cd8+ effector T	Adamts14
2.41892e-08	0.359372	0.333	0.225	0.000570744	Cd8+ effector T	Lilr4b
2.51316e-08	-0.396441	0.773	0.803	0.000592979	Cd8+ effector T	Rapgef6
2.65688e-08	0.267157	0.133	0.063	0.000626891	Cd8+ effector T	Kif4
2.68174e-08	0.296683	0.387	0.269	0.000632757	Cd8+ effector T	Ifit1
2.70795e-08	0.290782	0.526	0.387	0.000638941	Cd8+ effector T	Irf7
2.74726e-08	-0.354992	0.073	0.147	0.000648215	Cd8+ effector T	Crem
2.88707e-08	0.266712	0.678	0.551	0.000681205	Cd8+ effector T	Ifi203
3.04789e-08	0.322668	0.3	0.197	0.00071915	Cd8+ effector T	Gpr183
3.0916e-08	0.298827	0.765	0.657	0.000729464	Cd8+ effector T	Slc9a9
3.15779e-08	-0.489985	0.438	0.499	0.00074508	Cd8+ effector T	Rere
3.37805e-08	0.266603	0.402	0.275	0.000797052	Cd8+ effector T	Ifi208
3.63106e-08	0.314812	0.537	0.409	0.000856748	Cd8+ effector T	Herc3
3.64927e-08	0.277481	0.448	0.324	0.000861046	Cd8+ effector T	Brip1os
3.69557e-08	-0.484531	0.314	0.409	0.00087197	Cd8+ effector T	Nrip1
3.91652e-08	-0.499033	0.107	0.185	0.000924102	Cd8+ effector T	Igf1r
4.19165e-08	0.336954	0.172	0.095	0.000989019	Cd8+ effector T	Ncapd2
4.20043e-08	0.255129	0.249	0.153	0.000991091	Cd8+ effector T	Cep57
4.49582e-08	-0.514912	0.165	0.251	0.00106079	Cd8+ effector T	Klf3
4.6298e-08	0.301994	0.458	0.334	0.0010924	Cd8+ effector T	Slfn5
5.13487e-08	-0.433496	0.302	0.395	0.00121157	Cd8+ effector T	Crtc3
5.43351e-08	0.27348	0.356	0.244	0.00128204	Cd8+ effector T	St7
5.49614e-08	0.26432	0.455	0.334	0.00129682	Cd8+ effector T	St3gal4
5.81266e-08	0.283311	0.381	0.266	0.0013715	Cd8+ effector T	Wdr43
6.14946e-08	-0.322668	0.917	0.926	0.00145096	Cd8+ effector T	Ccnd3
6.20586e-08	0.297078	0.312	0.207	0.00146427	Cd8+ effector T	Parp10
6.65181e-08	-0.519416	0.125	0.206	0.0015695	Cd8+ effector T	Zbtb16
6.87613e-08	-0.543218	0.075	0.143	0.00162242	Cd8+ effector T	Slc49a4
7.03735e-08	0.285188	0.473	0.35	0.00166046	Cd8+ effector T	Tor1aip2
7.14928e-08	0.250547	0.501	0.371	0.00168687	Cd8+ effector T	Smap1
7.44054e-08	0.251583	0.269	0.171	0.0017556	Cd8+ effector T	Gbp3
7.64495e-08	0.297072	0.417	0.298	0.00180382	Cd8+ effector T	Dtx3l
7.87536e-08	0.258307	0.664	0.539	0.00185819	Cd8+ effector T	Ankib1
7.9986e-08	0.268638	0.137	0.068	0.00188727	Cd8+ effector T	Rhbdf2
8.08307e-08	0.251499	0.338	0.231	0.0019072	Cd8+ effector T	Rtp4
8.5568e-08	0.37757	0.384	0.288	0.00201898	Cd8+ effector T	Eif2ak2
9.14313e-08	-0.550084	0.473	0.524	0.00215732	Cd8+ effector T	Dgka
9.23589e-08	0.282778	0.385	0.271	0.00217921	Cd8+ effector T	Notch1
9.31081e-08	-0.46571	0.158	0.239	0.00219689	Cd8+ effector T	Prkd3
9.32743e-08	0.300407	0.343	0.234	0.00220081	Cd8+ effector T	Acaca
9.51775e-08	-0.518277	0.459	0.513	0.00224571	Cd8+ effector T	Stat5b
1.02675e-07	0.251135	0.264	0.165	0.00242261	Cd8+ effector T	Ifi213
1.07394e-07	-0.455617	0.326	0.41	0.00253395	Cd8+ effector T	Rbl2
1.09215e-07	-0.32596	0.84	0.846	0.00257692	Cd8+ effector T	Ddx5
1.10461e-07	0.263723	0.129	0.064	0.00260634	Cd8+ effector T	Dlgap5
1.15967e-07	0.315204	0.26	0.166	0.00273623	Cd8+ effector T	Slfn3
1.23651e-07	-0.837847	0.231	0.307	0.00291754	Cd8+ effector T	Bbs9
1.24324e-07	-0.30152	0.791	0.802	0.00293342	Cd8+ effector T	Rsrp1
1.29007e-07	0.273087	0.419	0.305	0.00304393	Cd8+ effector T	Sh2d3c
1.37088e-07	0.253551	0.284	0.183	0.00323458	Cd8+ effector T	Nppa
1.37466e-07	-0.415199	0.07	0.136	0.00324351	Cd8+ effector T	S1pr1
1.48034e-07	-0.4292	0.092	0.162	0.00349287	Cd8+ effector T	Usp28
1.78294e-07	-0.400294	0.163	0.243	0.00420685	Cd8+ effector T	Jakmip1
1.82721e-07	0.376746	0.142	0.074	0.0043113	Cd8+ effector T	Cenpf
1.90233e-07	0.25313	0.391	0.279	0.00448856	Cd8+ effector T	Suclg2
2.05622e-07	-0.392993	0.078	0.146	0.00485165	Cd8+ effector T	Kcnn4
2.31514e-07	0.285454	0.352	0.245	0.00546258	Cd8+ effector T	Znfx1
2.53279e-07	0.256657	0.538	0.422	0.00597611	Cd8+ effector T	Psmd14
2.65323e-07	0.264369	0.419	0.303	0.00626031	Cd8+ effector T	Uhrf1bp1l
2.75191e-07	0.338069	0.17	0.097	0.00649314	Cd8+ effector T	Cit
2.75456e-07	0.252071	0.134	0.068	0.00649938	Cd8+ effector T	Nek6
2.97243e-07	0.33623	0.195	0.118	0.00701345	Cd8+ effector T	A930037H05Rik
3.00554e-07	0.371538	0.601	0.49	0.00709157	Cd8+ effector T	Pvt1
3.1174e-07	0.251365	0.541	0.426	0.0073555	Cd8+ effector T	Atp13a3
3.12911e-07	-0.495438	0.309	0.38	0.00738315	Cd8+ effector T	Baz2b
3.23772e-07	-0.361257	0.554	0.608	0.00763941	Cd8+ effector T	Clk1
3.23854e-07	-0.444093	0.17	0.251	0.00764133	Cd8+ effector T	Zfp831
4.09504e-07	0.464771	0.181	0.109	0.00966224	Cd8+ effector T	Knl1
4.72807e-07	0.265575	0.328	0.231	0.0111559	Cd8+ effector T	Hmgb2
4.8332e-07	-0.472006	0.707	0.719	0.0114039	Cd8+ effector T	Arid5b
4.86819e-07	-0.459301	0.205	0.281	0.0114865	Cd8+ effector T	Mmd
4.90397e-07	-0.369548	0.077	0.143	0.0115709	Cd8+ effector T	Atp1b1
4.9604e-07	-0.337975	0.069	0.133	0.0117041	Cd8+ effector T	Tjp2
5.04459e-07	-0.37495	0.691	0.723	0.0119027	Cd8+ effector T	Fkbp5
5.09599e-07	0.417887	0.156	0.088	0.012024	Cd8+ effector T	Neil3
5.1682e-07	0.262452	0.316	0.216	0.0121944	Cd8+ effector T	Pnpt1
5.16852e-07	-0.303957	0.045	0.101	0.0121951	Cd8+ effector T	Lrrc1
5.23946e-07	-0.390144	0.515	0.559	0.0123625	Cd8+ effector T	Sptbn1
5.59261e-07	-0.393709	0.362	0.433	0.0131958	Cd8+ effector T	Ncoa3
5.90686e-07	0.256432	0.317	0.216	0.0139372	Cd8+ effector T	Igtp
6.04643e-07	-0.5005	0.078	0.143	0.0142666	Cd8+ effector T	Sh3bp5
6.0667e-07	-0.470978	0.153	0.228	0.0143144	Cd8+ effector T	Dst
6.40033e-07	-0.35947	0.047	0.102	0.0151016	Cd8+ effector T	Prr5l
6.41782e-07	-0.363675	0.554	0.603	0.0151428	Cd8+ effector T	Cyth1
6.87903e-07	0.298495	0.207	0.13	0.0162311	Cd8+ effector T	Zfas1
7.24029e-07	-0.405325	0.078	0.143	0.0170835	Cd8+ effector T	Creb3l2
7.48078e-07	0.262787	0.558	0.448	0.0176509	Cd8+ effector T	9930111J21Rik2
7.94829e-07	0.283662	0.155	0.086	0.018754	Cd8+ effector T	Kif11
8.01303e-07	-0.307942	0.773	0.773	0.0189067	Cd8+ effector T	Ablim1
9.05281e-07	-0.344253	0.085	0.151	0.0213601	Cd8+ effector T	D130040H23Rik
9.06521e-07	-0.438694	0.475	0.514	0.0213894	Cd8+ effector T	Pik3r1
1.02102e-06	0.320791	0.219	0.137	0.0240911	Cd8+ effector T	Diaph3
1.03657e-06	-0.312234	0.049	0.105	0.0244579	Cd8+ effector T	9530026P05Rik
1.07783e-06	0.28403	0.405	0.294	0.0254315	Cd8+ effector T	Dock9
1.12187e-06	-0.372359	0.136	0.209	0.0264705	Cd8+ effector T	Tfdp2
1.14245e-06	-0.362454	0.413	0.487	0.0269561	Cd8+ effector T	Vav3
1.16224e-06	0.26025	0.194	0.118	0.027423	Cd8+ effector T	Incenp
1.20571e-06	-0.344914	0.056	0.113	0.0284487	Cd8+ effector T	Akap6
1.39939e-06	-0.446932	0.333	0.406	0.0330187	Cd8+ effector T	Crebrf
1.50552e-06	-0.406114	0.112	0.181	0.0355228	Cd8+ effector T	Mylip
1.52359e-06	-0.461193	0.07	0.13	0.0359491	Cd8+ effector T	Glis3
1.53902e-06	-0.275395	0.049	0.104	0.0363131	Cd8+ effector T	Dab2ip
1.62857e-06	0.284636	0.386	0.281	0.0384261	Cd8+ effector T	Cd274
1.81884e-06	0.266022	0.296	0.207	0.0429155	Cd8+ effector T	Gm10076
1.88614e-06	-0.624025	0.204	0.273	0.0445034	Cd8+ effector T	Itga2
1.98117e-06	-0.332953	0.135	0.207	0.0467456	Cd8+ effector T	Kdm5b
2.16594e-06	-0.378075	0.129	0.201	0.0511052	Cd8+ effector T	Snx9
2.1954e-06	-0.613329	0.355	0.417	0.0518005	Cd8+ effector T	Ubash3b
2.23152e-06	0.266429	0.355	0.261	0.0526528	Cd8+ effector T	Irgm2
2.25875e-06	-0.594691	0.143	0.215	0.0532952	Cd8+ effector T	Tnfrsf9
2.28068e-06	-0.427825	0.27	0.343	0.0538127	Cd8+ effector T	Hpcal1
2.43091e-06	0.293722	0.286	0.193	0.0573573	Cd8+ effector T	Cxcl10
2.59878e-06	-0.292703	0.666	0.696	0.0613182	Cd8+ effector T	Kmt2e
2.88818e-06	-0.424462	0.27	0.346	0.0681467	Cd8+ effector T	Hipk2
2.901e-06	-0.346095	0.322	0.399	0.0684492	Cd8+ effector T	Dmd
3.13559e-06	0.2925	0.189	0.119	0.0739843	Cd8+ effector T	Oas1a
3.24599e-06	-0.36683	0.054	0.107	0.0765892	Cd8+ effector T	Klhdc1
3.91233e-06	-0.257859	0.058	0.113	0.0923114	Cd8+ effector T	Zfhx2
4.0408e-06	-0.312861	0.091	0.153	0.0953426	Cd8+ effector T	Socs5
4.0677e-06	-0.445227	0.369	0.433	0.0959773	Cd8+ effector T	Vgll4
4.20299e-06	-0.475765	0.193	0.261	0.0991697	Cd8+ effector T	Elovl6
4.36614e-06	-0.378867	0.199	0.27	0.103019	Cd8+ effector T	Man2a2
4.51696e-06	-0.373759	0.098	0.161	0.106578	Cd8+ effector T	Tcp11l2
4.65794e-06	-0.387616	0.479	0.524	0.109904	Cd8+ effector T	Camk2d
4.83783e-06	-0.460749	0.197	0.268	0.114149	Cd8+ effector T	Tmem154
4.85788e-06	-0.493441	0.293	0.358	0.114622	Cd8+ effector T	Irak2
5.23512e-06	-0.326297	0.13	0.197	0.123523	Cd8+ effector T	Faah
6.28032e-06	-0.318184	0.123	0.191	0.148184	Cd8+ effector T	Cerk
6.43724e-06	0.352305	0.12	0.066	0.151887	Cd8+ effector T	Trim30c
6.56624e-06	0.276042	0.109	0.057	0.15493	Cd8+ effector T	Efcab11
6.60969e-06	-0.413906	0.201	0.27	0.155956	Cd8+ effector T	Elovl5
6.9471e-06	-0.331819	0.296	0.373	0.163917	Cd8+ effector T	Fbxl20
7.39248e-06	-0.726907	0.247	0.314	0.174425	Cd8+ effector T	Gm20275
7.69286e-06	-0.551725	0.569	0.615	0.181513	Cd8+ effector T	Tox
9.13606e-06	-0.408622	0.117	0.18	0.215565	Cd8+ effector T	Fry
9.70157e-06	-0.29483	0.317	0.388	0.228909	Cd8+ effector T	Pcmtd1
9.84166e-06	-0.477524	0.504	0.525	0.232214	Cd8+ effector T	Il2rb
1.02315e-05	0.272319	0.187	0.12	0.241413	Cd8+ effector T	Zdhhc2
1.06559e-05	-0.282639	0.671	0.7	0.251427	Cd8+ effector T	Itpr2
1.15247e-05	-0.314024	0.41	0.473	0.271924	Cd8+ effector T	Birc3
1.33272e-05	-0.354443	0.45	0.525	0.314456	Cd8+ effector T	Trbc1
1.3901e-05	-0.295387	0.075	0.131	0.327995	Cd8+ effector T	Tnfrsf18
1.39015e-05	-0.35397	0.264	0.333	0.328006	Cd8+ effector T	Kat6b
1.39101e-05	0.280098	0.3	0.219	0.32821	Cd8+ effector T	Fam111a
1.42837e-05	-0.340209	0.218	0.29	0.337024	Cd8+ effector T	Zfp53
1.45638e-05	-0.288496	0.074	0.129	0.343634	Cd8+ effector T	Mpp5
1.48111e-05	0.253345	0.827	0.726	0.349469	Cd8+ effector T	Gm26917
1.51374e-05	-0.306746	0.702	0.704	0.357168	Cd8+ effector T	Tnrc6a
1.53737e-05	-0.299183	0.834	0.826	0.362742	Cd8+ effector T	Fyb
1.54263e-05	-0.931501	0.124	0.184	0.363984	Cd8+ effector T	Large1
1.56371e-05	-0.31874	0.094	0.153	0.368958	Cd8+ effector T	Wls
1.64929e-05	-0.396504	0.189	0.254	0.38915	Cd8+ effector T	Ern1
1.65549e-05	-0.32932	0.077	0.131	0.390613	Cd8+ effector T	Sft2d2
1.70807e-05	-0.368629	0.108	0.167	0.40302	Cd8+ effector T	Ift80
1.74022e-05	-0.357035	0.441	0.497	0.410604	Cd8+ effector T	Arid4a
1.75151e-05	-0.602038	0.174	0.235	0.413269	Cd8+ effector T	Irf8
1.79489e-05	-0.355535	0.064	0.115	0.423504	Cd8+ effector T	2210408F21Rik
1.86508e-05	-0.303936	0.074	0.128	0.440065	Cd8+ effector T	Cntln
1.89208e-05	-0.32985	0.174	0.242	0.446435	Cd8+ effector T	Akap8l
1.92213e-05	-0.362473	0.534	0.57	0.453527	Cd8+ effector T	Malt1
2.09063e-05	-0.463024	0.34	0.4	0.493283	Cd8+ effector T	Samsn1
2.09812e-05	0.29529	0.136	0.081	0.495052	Cd8+ effector T	Tpx2
2.13197e-05	-0.414793	0.425	0.471	0.503038	Cd8+ effector T	Aff4
2.13547e-05	-0.350961	0.324	0.394	0.503865	Cd8+ effector T	Pde4b
2.14041e-05	-0.46401	0.534	0.546	0.50503	Cd8+ effector T	Cux1
2.53486e-05	-0.261089	0.802	0.807	0.5981	Cd8+ effector T	Ssh2
2.60245e-05	-0.296089	0.561	0.59	0.614048	Cd8+ effector T	Stim1
2.6065e-05	0.292273	0.411	0.324	0.615004	Cd8+ effector T	Ckap5
2.81828e-05	-0.298106	0.064	0.114	0.664973	Cd8+ effector T	Arhgef11
3.23867e-05	-0.409265	0.235	0.299	0.764164	Cd8+ effector T	Rps6ka5
3.33822e-05	-0.3646	0.452	0.489	0.787652	Cd8+ effector T	Hdac4
3.60341e-05	0.273572	0.211	0.145	0.850223	Cd8+ effector T	Ncapg2
3.60966e-05	-0.324219	0.165	0.228	0.851699	Cd8+ effector T	Cyth3
3.77074e-05	-0.310986	0.779	0.761	0.889706	Cd8+ effector T	Jak1
4.00918e-05	0.276197	0.162	0.104	0.945966	Cd8+ effector T	Kif15
4.33775e-05	-0.294522	0.081	0.132	1	Cd8+ effector T	Rassf3
4.35542e-05	-0.378548	0.191	0.253	1	Cd8+ effector T	Cacna1c
4.44281e-05	-0.29949	0.183	0.246	1	Cd8+ effector T	Btg2
4.84716e-05	-0.374037	0.094	0.147	1	Cd8+ effector T	Arhgap5
5.1091e-05	-0.321569	0.066	0.116	1	Cd8+ effector T	Ctnna3
5.11134e-05	-0.310853	0.076	0.127	1	Cd8+ effector T	Cuedc1
5.36226e-05	-0.28037	0.14	0.201	1	Cd8+ effector T	Urgcp
5.44518e-05	-0.273594	0.084	0.135	1	Cd8+ effector T	Per1
5.63044e-05	-0.482278	0.322	0.379	1	Cd8+ effector T	Ust
5.85187e-05	-0.283573	0.088	0.141	1	Cd8+ effector T	Mecom
5.86549e-05	-0.257137	0.769	0.783	1	Cd8+ effector T	Fryl
6.04622e-05	-0.329968	0.146	0.207	1	Cd8+ effector T	Mast4
6.051e-05	-0.574274	0.182	0.244	1	Cd8+ effector T	Plcl1
6.85141e-05	-0.39411	0.152	0.207	1	Cd8+ effector T	Rab3ip
6.93349e-05	-0.250192	0.067	0.116	1	Cd8+ effector T	Pde8a
7.12321e-05	-0.305006	0.059	0.104	1	Cd8+ effector T	Tmcc3
7.3708e-05	-0.352735	0.258	0.323	1	Cd8+ effector T	Sorbs1
7.45037e-05	-0.422116	0.346	0.399	1	Cd8+ effector T	Add3
7.61327e-05	0.250861	0.345	0.265	1	Cd8+ effector T	Ccdc6
8.38784e-05	-0.315621	0.263	0.325	1	Cd8+ effector T	Zmynd8
8.39637e-05	-0.252908	0.059	0.105	1	Cd8+ effector T	Slc9a7
0.000106944	-0.294069	0.117	0.173	1	Cd8+ effector T	Syt11
0.000110004	-0.317378	0.232	0.292	1	Cd8+ effector T	Fam168a
0.000111941	-0.346612	0.284	0.345	1	Cd8+ effector T	Ttc3
0.000115473	-0.689239	0.381	0.412	1	Cd8+ effector T	Setbp1
0.000115566	-0.27931	0.08	0.128	1	Cd8+ effector T	Plcg2
0.000117336	-0.464248	0.108	0.158	1	Cd8+ effector T	Actn1
0.000119136	0.259426	0.348	0.273	1	Cd8+ effector T	Gm12185
0.000123492	-0.374351	0.462	0.494	1	Cd8+ effector T	Atp1b3
0.000126646	-0.360165	0.323	0.372	1	Cd8+ effector T	Aff1
0.000129711	-0.366648	0.266	0.323	1	Cd8+ effector T	A330023F24Rik
0.000134125	-0.270975	0.082	0.13	1	Cd8+ effector T	Gm16599
0.000141109	-0.313373	0.205	0.265	1	Cd8+ effector T	Klhl24
0.000141471	-0.335569	0.309	0.365	1	Cd8+ effector T	Arhgap18
0.00014266	-0.317697	0.178	0.24	1	Cd8+ effector T	Prkg1
0.000144922	-0.305181	0.142	0.199	1	Cd8+ effector T	N4bp2l1
0.000146192	-0.42273	0.193	0.249	1	Cd8+ effector T	Rhoq
0.000152739	-0.376613	0.526	0.555	1	Cd8+ effector T	Gm26740
0.000176647	-0.318898	0.19	0.248	1	Cd8+ effector T	Ranbp10
0.000186555	-0.34661	0.229	0.284	1	Cd8+ effector T	Rnf125
0.000194799	-0.279481	0.068	0.113	1	Cd8+ effector T	Tnfrsf26
0.000223229	-0.327974	0.215	0.27	1	Cd8+ effector T	Pcdh7
0.000226185	-0.281769	0.058	0.1	1	Cd8+ effector T	Klhdc2
0.000227542	-0.291736	0.232	0.291	1	Cd8+ effector T	Xylt1
0.000229856	0.264208	0.135	0.086	1	Cd8+ effector T	Mis18bp1
0.000236988	-0.441903	0.3	0.347	1	Cd8+ effector T	Kdm2b
0.000243975	-0.287014	0.093	0.141	1	Cd8+ effector T	Rgl1
0.000268208	-0.289765	0.427	0.467	1	Cd8+ effector T	Tet3
0.000281379	-0.320464	0.496	0.531	1	Cd8+ effector T	Itpk1
0.000287942	-0.275593	0.501	0.532	1	Cd8+ effector T	Srsf5
0.000289504	-0.354391	0.147	0.199	1	Cd8+ effector T	Ttc28
0.000295623	-0.308452	0.33	0.379	1	Cd8+ effector T	Rreb1
0.000299242	-0.332635	0.333	0.384	1	Cd8+ effector T	Nfia
0.000310118	-0.321955	0.58	0.596	1	Cd8+ effector T	Pip4k2a
0.000311295	-0.294232	0.141	0.193	1	Cd8+ effector T	Hbp1
0.000315645	-0.272262	0.622	0.635	1	Cd8+ effector T	Arid4b
0.000316475	-0.371459	0.537	0.554	1	Cd8+ effector T	Znrf3
0.000321005	-0.328761	0.313	0.362	1	Cd8+ effector T	Map3k3
0.000351421	-0.313102	0.265	0.323	1	Cd8+ effector T	Cox16
0.000360226	-0.344006	0.185	0.235	1	Cd8+ effector T	Arntl
0.000380478	-0.299516	0.258	0.315	1	Cd8+ effector T	Sesn1
0.000411851	-0.275023	0.097	0.143	1	Cd8+ effector T	Psd3
0.000435055	-0.255773	0.866	0.847	1	Cd8+ effector T	Nsd3
0.000437188	-0.310935	0.228	0.281	1	Cd8+ effector T	Strbp
0.000444276	-0.25382	0.563	0.575	1	Cd8+ effector T	Nek7
0.000457094	-0.280423	0.186	0.239	1	Cd8+ effector T	Ezh1
0.00048306	-0.266742	0.358	0.413	1	Cd8+ effector T	Bbx
0.000508529	-0.284492	0.188	0.24	1	Cd8+ effector T	Cdkn1b
0.000518037	-0.341894	0.378	0.419	1	Cd8+ effector T	Kcnq1ot1
0.000552859	-0.30147	0.356	0.403	1	Cd8+ effector T	Atp8a1
0.000611118	-0.455945	0.44	0.464	1	Cd8+ effector T	Smc6
0.00061144	-0.271641	0.321	0.374	1	Cd8+ effector T	Tcf4
0.000619296	-0.251388	0.098	0.143	1	Cd8+ effector T	Vcl
0.000645577	-0.312671	0.189	0.239	1	Cd8+ effector T	Ikbke
0.000669656	-0.293004	0.146	0.196	1	Cd8+ effector T	Ppp1r13b
0.000697737	-0.285196	0.726	0.713	1	Cd8+ effector T	Herc4
0.000715478	-0.325667	0.588	0.611	1	Cd8+ effector T	Epb41
0.00073649	-0.535922	0.511	0.507	1	Cd8+ effector T	Mgat5
0.0007829	-0.251316	0.488	0.529	1	Cd8+ effector T	Ubr2
0.000857461	-0.324849	0.156	0.204	1	Cd8+ effector T	Phtf2
0.00087295	-0.279856	0.233	0.285	1	Cd8+ effector T	Pbxip1
0.000899053	-0.31557	0.302	0.345	1	Cd8+ effector T	Galnt2
0.000918513	-0.270106	0.144	0.192	1	Cd8+ effector T	Gm36975
0.00100311	-0.384565	0.438	0.471	1	Cd8+ effector T	Pim1
0.00105298	-0.328598	0.191	0.238	1	Cd8+ effector T	Pnpla7
0.0010791	-0.251701	0.156	0.204	1	Cd8+ effector T	Pnrc1
0.00108211	-0.36639	0.339	0.381	1	Cd8+ effector T	Ryr2
0.00110646	-0.327852	0.232	0.283	1	Cd8+ effector T	Ctps2
0.00110805	-0.256315	0.084	0.124	1	Cd8+ effector T	Ccs
0.00112174	-0.270969	0.286	0.339	1	Cd8+ effector T	Ube4b
0.00112281	-0.267564	0.157	0.204	1	Cd8+ effector T	Stx5a
0.00112328	-0.260226	0.088	0.128	1	Cd8+ effector T	Wdfy2
0.00113121	-0.315641	0.319	0.359	1	Cd8+ effector T	Raph1
0.00116799	-0.2772	0.114	0.159	1	Cd8+ effector T	Snx20
0.00117092	-0.284767	0.124	0.17	1	Cd8+ effector T	Stk3
0.00119018	-0.2785	0.535	0.555	1	Cd8+ effector T	Shisa5
0.00126912	-0.273665	0.193	0.242	1	Cd8+ effector T	Hmg20a
0.00134294	-0.333319	0.191	0.239	1	Cd8+ effector T	Sntb1
0.00134819	-0.279699	0.188	0.235	1	Cd8+ effector T	Tnfaip3
0.00135868	-0.294362	0.337	0.381	1	Cd8+ effector T	Braf
0.00139317	-0.25544	0.618	0.62	1	Cd8+ effector T	Dennd1a
0.00146203	-0.305358	0.458	0.482	1	Cd8+ effector T	Txnip
0.00150111	-0.297618	0.171	0.216	1	Cd8+ effector T	Apod
0.00150822	-0.268959	0.525	0.551	1	Cd8+ effector T	Nlk
0.00157989	-0.282683	0.601	0.601	1	Cd8+ effector T	Pde4d
0.00160428	-0.32877	0.199	0.241	1	Cd8+ effector T	Mrtfb
0.00162692	-0.285451	0.207	0.258	1	Cd8+ effector T	Fam214a
0.00165052	-0.379635	0.242	0.285	1	Cd8+ effector T	Heatr5a
0.00166527	-0.252694	0.066	0.102	1	Cd8+ effector T	Corin
0.00168617	-0.25969	0.218	0.265	1	Cd8+ effector T	Foxo3
0.00172186	-0.289638	0.335	0.38	1	Cd8+ effector T	Tecpr1
0.00172884	-0.260723	0.253	0.3	1	Cd8+ effector T	Auh
0.0017326	-0.308704	0.109	0.149	1	Cd8+ effector T	Epas1
0.00175733	-0.291874	0.148	0.192	1	Cd8+ effector T	Map4k3
0.00180008	-0.306632	0.17	0.213	1	Cd8+ effector T	Zfpm2
0.0018492	-0.316769	0.119	0.16	1	Cd8+ effector T	Mxi1
0.00188037	-0.278737	0.28	0.323	1	Cd8+ effector T	Vwa8
0.00196458	-0.253013	0.317	0.361	1	Cd8+ effector T	Rprd2
0.00197547	-0.308253	0.197	0.238	1	Cd8+ effector T	Mxd4
0.00200581	-0.279106	0.378	0.417	1	Cd8+ effector T	Elf2
0.00203052	-0.364749	0.216	0.26	1	Cd8+ effector T	Tgfbr1
0.00224688	-0.294194	0.207	0.253	1	Cd8+ effector T	Ctnna1
0.00235893	-0.385518	0.128	0.168	1	Cd8+ effector T	Socs2
0.00240115	-0.456103	0.198	0.236	1	Cd8+ effector T	Neurl3
0.00244186	-0.307697	0.401	0.428	1	Cd8+ effector T	Elk3
0.00245547	-0.426724	0.355	0.375	1	Cd8+ effector T	Cers6
0.00252438	-0.307192	0.201	0.244	1	Cd8+ effector T	Dcaf6
0.00254987	-0.317519	0.158	0.2	1	Cd8+ effector T	Ergic1
0.00256766	-0.308501	0.19	0.23	1	Cd8+ effector T	Trp53inp1
0.00260208	-0.291568	0.354	0.395	1	Cd8+ effector T	Chd3
0.00275555	-0.274247	0.52	0.528	1	Cd8+ effector T	Fcho2
0.0030541	-0.264536	0.316	0.352	1	Cd8+ effector T	Zmym2
0.00309055	-0.299387	0.357	0.391	1	Cd8+ effector T	Nck2
0.0032066	-0.259022	0.16	0.203	1	Cd8+ effector T	Tec
0.00346639	-0.266239	0.155	0.198	1	Cd8+ effector T	Gng12
0.00357999	-0.258815	0.099	0.135	1	Cd8+ effector T	Zfp52
0.00416263	-0.294288	0.364	0.403	1	Cd8+ effector T	Akt3
0.00467669	-0.428565	0.118	0.153	1	Cd8+ effector T	Ndrg3
0.00560236	-0.292224	0.301	0.333	1	Cd8+ effector T	Tsc22d3
0.00565461	-0.307911	0.352	0.379	1	Cd8+ effector T	Rin3
0.00569964	-0.326506	0.351	0.38	1	Cd8+ effector T	Add1
0.00598136	-0.256508	0.333	0.37	1	Cd8+ effector T	Mbtd1
0.00613499	-0.282177	0.233	0.269	1	Cd8+ effector T	Lrrfip2
0.00630221	-0.323582	0.306	0.34	1	Cd8+ effector T	Pik3c2a
0.00655662	-0.260554	0.473	0.49	1	Cd8+ effector T	Spop
0.00685257	-0.283654	0.243	0.275	1	Cd8+ effector T	Rnf145
0.00687249	-0.287082	0.195	0.236	1	Cd8+ effector T	Aven
0.00699591	-0.357832	0.077	0.109	1	Cd8+ effector T	Nebl
0.00711215	-0.262953	0.098	0.133	1	Cd8+ effector T	Pacsin1
0.00714704	-0.253126	0.349	0.376	1	Cd8+ effector T	Mapk14
0.00733811	-0.266388	0.171	0.21	1	Cd8+ effector T	Nbeal1
0.00745461	-0.283235	0.338	0.369	1	Cd8+ effector T	Tspan5
0.00764043	-0.269988	0.264	0.302	1	Cd8+ effector T	Mga
0.0077536	-0.266575	0.26	0.298	1	Cd8+ effector T	Tsc22d2
0.00786801	-0.295693	0.158	0.193	1	Cd8+ effector T	Rbpms
0.00795923	-0.261435	0.223	0.258	1	Cd8+ effector T	Ubxn7
0.0090555	-0.288319	0.343	0.367	1	Cd8+ effector T	Exoc6
0.00922254	-0.321774	0.129	0.163	1	Cd8+ effector T	Supt3
0.00941375	-0.292853	0.665	0.647	1	Cd8+ effector T	Fam107b
2.21194e-135	-2.17599	0.337	0.858	5.21908e-131	Treg	Atp8b4
8.62299e-132	1.57363	0.512	0.061	2.03459e-127	Treg	Cd4
8.73465e-131	2.44572	0.635	0.149	2.06094e-126	Treg	Ctla4
4.47186e-123	2.03089	0.725	0.24	1.05514e-118	Treg	Maf
1.28379e-81	-1.74815	0.171	0.637	3.02909e-77	Treg	Klrk1
5.53653e-69	-1.41618	0.321	0.718	1.30634e-64	Treg	Mctp2
7.38772e-67	2.74763	0.488	0.164	1.74313e-62	Treg	Ikzf2
3.07672e-65	1.37953	0.385	0.087	7.25953e-61	Treg	Gm15987
1.73462e-63	-1.73205	0.039	0.427	4.09284e-59	Treg	Klrd1
9.32425e-63	1.52779	0.619	0.277	2.20006e-58	Treg	Icos
2.19899e-60	-1.78572	0.039	0.416	5.18852e-56	Treg	Gm44174
6.30638e-59	0.934993	0.175	0.006	1.48799e-54	Treg	Foxp3
1.02243e-58	0.971893	0.248	0.03	2.41243e-54	Treg	Tnfrsf4
2.24685e-56	-1.49411	0.1	0.473	5.30145e-52	Treg	Lrrk1
2.44249e-56	1.42045	0.401	0.109	5.76304e-52	Treg	Neb
1.0563e-52	1.22074	0.528	0.214	2.49235e-48	Treg	Cd5
5.03049e-52	1.23562	0.542	0.231	1.18694e-47	Treg	Sgms1
2.54626e-51	-1.27001	0.296	0.634	6.00791e-47	Treg	Chst11
7.08101e-48	-1.29253	0.036	0.357	1.67076e-43	Treg	Cd8a
1.52518e-47	0.893836	0.251	0.043	3.59867e-43	Treg	A630023P12Rik
2.60303e-47	1.36459	0.48	0.196	6.14185e-43	Treg	Sh3rf1
2.42928e-46	-1.48748	0.317	0.625	5.73189e-42	Treg	Arsb
3.9171e-46	-1.56128	0.125	0.461	9.2424e-42	Treg	Tmem163
3.79001e-45	1.09155	0.444	0.168	8.94254e-41	Treg	Tmem154
1.30625e-44	-1.37191	0.023	0.319	3.0821e-40	Treg	Samd3
2.49944e-44	0.903586	0.979	0.885	5.89743e-40	Treg	Inpp4b
1.71607e-42	1.37807	0.492	0.215	4.04907e-38	Treg	Gm20275
3.94149e-41	-1.10195	0.053	0.35	9.29994e-37	Treg	Klrc1
3.22416e-39	-1.0868	0.544	0.807	7.6074e-35	Treg	Bcl2
7.89176e-39	-0.800451	0.661	0.905	1.86206e-34	Treg	Gm2682
1.29959e-38	-1.2306	0.251	0.545	3.06638e-34	Treg	Runx3
2.29786e-38	-1.08288	0.084	0.373	5.4218e-34	Treg	Ctsw
9.19448e-38	0.88662	0.936	0.834	2.16944e-33	Treg	Rabgap1l
2.52754e-37	-1.21272	0.25	0.53	5.96374e-33	Treg	Ugcg
6.41971e-37	0.807936	0.168	0.023	1.51473e-32	Treg	Tox2
8.09433e-36	-1.0706	0.16	0.463	1.90986e-31	Treg	4933406I18Rik
1.87253e-35	0.580907	0.135	0.012	4.41824e-31	Treg	Izumo1r
1.00711e-34	1.04465	0.342	0.124	2.37628e-30	Treg	A430093F15Rik
1.70585e-34	0.962723	0.688	0.458	4.02495e-30	Treg	Hif1a
3.79931e-34	-0.936058	0.043	0.294	8.96447e-30	Treg	Klrc2
3.94196e-34	1.20588	0.403	0.174	9.30106e-30	Treg	Arl5a
2.0637e-33	-1.14132	0.066	0.319	4.8693e-29	Treg	Cd244a
6.44703e-33	-0.854419	0.312	0.598	1.52118e-28	Treg	Evl
6.643e-32	1.17939	0.383	0.162	1.56742e-27	Treg	Plcl1
1.92249e-31	-1.08347	0.128	0.396	4.53612e-27	Treg	Ccl5
2.46791e-31	-1.20998	0.014	0.231	5.82303e-27	Treg	Adamts14
2.30082e-30	0.798446	0.622	0.388	5.42878e-26	Treg	Map3k5
8.79222e-30	0.821841	0.856	0.703	2.07452e-25	Treg	Prkca
1.2699e-29	0.887431	0.775	0.602	2.99634e-25	Treg	Tnfaip8
1.32488e-29	-1.86765	0.007	0.209	3.12606e-25	Treg	Clnk
1.78125e-29	-0.877406	0.029	0.243	4.20285e-25	Treg	Cd8b1
6.67004e-29	-1.2779	0.119	0.361	1.57379e-24	Treg	Chn2
1.24436e-28	-1.11958	0.26	0.5	2.93608e-24	Treg	Txk
1.15217e-27	-1.27684	0.032	0.237	2.71854e-23	Treg	Gzma
1.63403e-27	0.761674	0.506	0.282	3.8555e-23	Treg	Cd28
1.85719e-27	-0.731345	0.308	0.582	4.38203e-23	Treg	Pde3b
2.98011e-27	0.824395	0.292	0.109	7.03158e-23	Treg	Dclk2
4.59076e-27	-0.808421	0.077	0.308	1.08319e-22	Treg	Fasl
1.24587e-26	0.58251	0.807	0.578	2.93964e-22	Treg	Bcl11b
1.82474e-26	-0.918198	0.014	0.202	4.30547e-22	Treg	Wdr95
4.47986e-26	0.764843	0.294	0.111	1.05702e-21	Treg	Podnl1
1.39216e-25	0.768939	0.326	0.137	3.28479e-21	Treg	F730043M19Rik
8.1451e-25	-0.908702	0.34	0.565	1.92184e-20	Treg	Mgat5
8.77412e-25	-0.659696	0.467	0.699	2.07025e-20	Treg	Pde7a
9.64479e-25	0.529098	0.127	0.021	2.27569e-20	Treg	Igsf9b
9.86769e-25	-1.42862	0.005	0.175	2.32828e-20	Treg	Ncr1
2.3152e-24	-0.660309	0.51	0.709	5.46272e-20	Treg	Ralgapa2
4.60778e-24	-0.81085	0.032	0.216	1.08721e-19	Treg	BC035044
5.09603e-24	-0.714047	0.478	0.684	1.20241e-19	Treg	Il18rap
6.2747e-24	-0.553843	0.706	0.888	1.48052e-19	Treg	Ms4a4b
8.27274e-24	-0.865554	0.255	0.488	1.95195e-19	Treg	Chsy1
1.17364e-23	0.523333	0.107	0.014	2.7692e-19	Treg	Ankrd55
1.23739e-23	0.903866	0.114	0.017	2.91962e-19	Treg	Itgb8
1.65717e-23	-0.96422	0.205	0.423	3.91009e-19	Treg	Pik3ap1
1.67231e-23	0.861869	0.364	0.169	3.94581e-19	Treg	Sntb1
4.34713e-23	0.819456	0.52	0.32	1.02571e-18	Treg	Cd6
1.13209e-22	-0.745027	0.089	0.295	2.67117e-18	Treg	Tm6sf1
1.97316e-22	0.698711	0.228	0.077	4.65566e-18	Treg	Cd200r1
2.40756e-22	0.636532	0.317	0.138	5.68064e-18	Treg	Tspan32
4.68212e-22	-1.22256	0.244	0.45	1.10475e-17	Treg	Setbp1
5.86381e-22	0.898619	0.586	0.397	1.38357e-17	Treg	Ext1
1.17047e-21	-0.628628	0.581	0.757	2.76172e-17	Treg	Ppp3ca
2.37992e-21	1.30343	0.365	0.19	5.61542e-17	Treg	Il2ra
3.31966e-21	-0.736123	0.032	0.2	7.83273e-17	Treg	Dapk2
3.74792e-21	-0.705078	0.141	0.353	8.84321e-17	Treg	Sema4a
4.1166e-21	-0.817354	0.41	0.607	9.71311e-17	Treg	Gramd3
4.50143e-21	0.703849	0.123	0.024	1.06211e-16	Treg	Nckap5
4.83905e-21	-0.773656	0.086	0.275	1.14177e-16	Treg	Dock5
5.00248e-21	-0.88916	0.002	0.145	1.18034e-16	Treg	Klre1
5.74796e-21	0.771299	0.362	0.185	1.35623e-16	Treg	Gm15283
6.75864e-21	0.369453	0.105	0.017	1.5947e-16	Treg	Cd40lg
1.35003e-20	0.603592	0.779	0.653	3.18539e-16	Treg	Lrba
1.35059e-20	-1.2497	0.128	0.319	3.18671e-16	Treg	Fgf13
2.3385e-20	0.707618	0.462	0.276	5.51769e-16	Treg	Hnrnpll
2.41778e-20	-0.764649	0.273	0.491	5.70476e-16	Treg	Rras2
3.98281e-20	0.714574	0.608	0.441	9.39745e-16	Treg	Mdfic
1.3116e-19	0.703556	0.626	0.464	3.09472e-15	Treg	Camk2d
1.59447e-19	-0.998548	0.082	0.257	3.76215e-15	Treg	1700025G04Rik
1.9577e-19	0.45253	0.123	0.027	4.6192e-15	Treg	Sdcbp2
4.37794e-19	0.816284	0.585	0.414	1.03297e-14	Treg	Pim1
5.832e-19	1.03285	0.69	0.563	1.37606e-14	Treg	Tox
1.35619e-18	0.432472	0.139	0.036	3.19992e-14	Treg	St3gal2
2.28518e-18	0.620538	0.189	0.065	5.39189e-14	Treg	Ston2
3.53438e-18	0.66965	0.724	0.571	8.33937e-14	Treg	Atxn7l1
7.03728e-18	0.599923	0.258	0.112	1.66045e-13	Treg	Syt11
8.82996e-18	-0.766442	0.053	0.207	2.08343e-13	Treg	Smyd1
1.5074e-17	-0.562867	0.624	0.778	3.5567e-13	Treg	Klhl6
1.57701e-17	0.510997	0.216	0.083	3.72095e-13	Treg	Kcnn4
2.6356e-17	0.701404	0.335	0.176	6.2187e-13	Treg	Zfp831
3.39086e-17	0.602914	0.578	0.398	8.00073e-13	Treg	Fam169b
4.48451e-17	0.67479	0.51	0.341	1.05812e-12	Treg	Nxpe3
5.2136e-17	0.574445	0.134	0.036	1.23015e-12	Treg	Plekha7
6.54988e-17	0.370826	0.123	0.031	1.54544e-12	Treg	Smco4
1.22157e-16	0.538932	0.296	0.141	2.88229e-12	Treg	Zc3h12d
2.12806e-16	0.606623	0.824	0.768	5.02116e-12	Treg	Msi2
2.16899e-16	-0.807562	0.039	0.177	5.11774e-12	Treg	Klrb1f
2.28745e-16	0.545344	0.159	0.052	5.39724e-12	Treg	Adarb1
3.18797e-16	-0.73103	0.307	0.488	7.52202e-12	Treg	Gzmb
5.14449e-16	-0.573596	0.447	0.624	1.21384e-11	Treg	B4galt5
5.31499e-16	0.671297	0.207	0.084	1.25407e-11	Treg	Creb3l2
6.11943e-16	0.469846	0.859	0.788	1.44388e-11	Treg	Ets1
6.46641e-16	0.719156	0.699	0.545	1.52575e-11	Treg	Iigp1
7.46427e-16	0.635129	0.446	0.282	1.76119e-11	Treg	Tasp1
7.92921e-16	-1.25386	0.198	0.369	1.8709e-11	Treg	Bach2
9.04703e-16	0.456435	0.121	0.033	2.13465e-11	Treg	Cass4
9.62202e-16	0.496154	0.196	0.077	2.27032e-11	Treg	Tnfrsf18
1.01631e-15	0.517054	0.444	0.271	2.39798e-11	Treg	Retreg1
1.21951e-15	0.617595	0.162	0.056	2.87744e-11	Treg	Prickle1
1.2503e-15	-0.613742	0.032	0.165	2.95009e-11	Treg	Cables1
2.55822e-15	-0.799794	0.005	0.114	6.03613e-11	Treg	Fam184a
3.43391e-15	-0.695133	0.234	0.41	8.10231e-11	Treg	Cers6
4.55876e-15	-0.576319	0.435	0.617	1.07564e-10	Treg	Dennd4a
4.8541e-15	-0.676922	0.307	0.485	1.14533e-10	Treg	Airn
5.48463e-15	0.570728	0.594	0.461	1.2941e-10	Treg	Cytip
5.67685e-15	0.570281	0.444	0.287	1.33945e-10	Treg	Galnt2
5.92008e-15	-0.712547	0.185	0.357	1.39684e-10	Treg	Gab3
7.67331e-15	0.585755	0.517	0.36	1.81052e-10	Treg	Sla
8.40896e-15	-0.666344	0.034	0.159	1.98409e-10	Treg	Prf1
8.90868e-15	-0.516577	0.191	0.372	2.102e-10	Treg	Nedd4
9.58288e-15	-0.548517	0.021	0.138	2.26108e-10	Treg	Adgrg5
1.43346e-14	-0.575518	0.271	0.451	3.38225e-10	Treg	Cracr2a
1.46631e-14	-0.617849	0.221	0.393	3.45975e-10	Treg	Jaml
1.47098e-14	0.478079	0.67	0.536	3.47078e-10	Treg	Nek7
2.02042e-14	0.753067	0.492	0.356	4.76719e-10	Treg	Il6st
2.13984e-14	0.416935	0.841	0.719	5.04894e-10	Treg	Runx1
2.26927e-14	-0.626483	0.69	0.801	5.35434e-10	Treg	Foxp1
2.41554e-14	0.748253	0.478	0.32	5.69946e-10	Treg	Trerf1
2.73342e-14	0.670769	0.56	0.406	6.4495e-10	Treg	Slamf6
3.23639e-14	0.691305	0.389	0.235	7.63626e-10	Treg	St6galnac3
3.32293e-14	0.562964	0.396	0.235	7.84044e-10	Treg	Adk
3.78235e-14	-0.440244	0.009	0.112	8.92445e-10	Treg	Gm44175
4.22356e-14	0.391697	0.159	0.057	9.96549e-10	Treg	Ass1
5.16351e-14	0.496151	0.353	0.196	1.21833e-09	Treg	Slamf1
5.23408e-14	-0.667953	0.141	0.301	1.23498e-09	Treg	Serpinb9
5.59242e-14	-0.530738	0.713	0.806	1.31953e-09	Treg	Ppm1h
6.1728e-14	-0.480372	0.626	0.741	1.45647e-09	Treg	Ppp3cc
8.76878e-14	-0.53319	0.406	0.57	2.06899e-09	Treg	Rfx7
8.79417e-14	0.539352	0.194	0.084	2.07498e-09	Treg	Plk3
9.06434e-14	0.719143	0.426	0.278	2.13873e-09	Treg	Phlpp1
9.75113e-14	-0.83512	0.175	0.324	2.30078e-09	Treg	Parp8
1.05949e-13	-0.593567	0.128	0.286	2.49986e-09	Treg	Il12rb2
1.18202e-13	0.765766	0.619	0.486	2.78897e-09	Treg	Trps1
1.48896e-13	-0.543362	0.246	0.414	3.51321e-09	Treg	Gnptab
1.52746e-13	0.528117	0.146	0.052	3.60403e-09	Treg	Tbc1d4
1.69077e-13	0.616159	0.266	0.138	3.98937e-09	Treg	Snx9
1.80616e-13	0.514222	0.38	0.227	4.26163e-09	Treg	Xylt1
2.64394e-13	-0.457162	0.385	0.565	6.23838e-09	Treg	Chd7
3.49784e-13	-0.591005	0.089	0.226	8.25316e-09	Treg	Gm26827
3.67041e-13	-1.1317	0.091	0.222	8.66034e-09	Treg	Aoah
3.75467e-13	0.611238	0.701	0.593	8.85914e-09	Treg	Camk4
4.61337e-13	0.987597	0.346	0.213	1.08852e-08	Treg	Phactr2
4.74401e-13	0.501153	0.143	0.051	1.11935e-08	Treg	Kif13a
5.42696e-13	0.547439	0.403	0.259	1.28049e-08	Treg	Cd2
5.81234e-13	-0.271282	0.989	0.981	1.37142e-08	Treg	Ptprc
6.17321e-13	0.379929	0.112	0.034	1.45657e-08	Treg	Ltb4r1
6.90342e-13	-0.321497	0.918	0.944	1.62886e-08	Treg	Dock10
7.9307e-13	-0.537248	0.112	0.255	1.87125e-08	Treg	Slamf7
9.51147e-13	0.866719	0.278	0.152	2.24423e-08	Treg	Tnfrsf9
9.87341e-13	0.909919	0.474	0.348	2.32963e-08	Treg	Eea1
1.02857e-12	-0.508132	0.369	0.539	2.4269e-08	Treg	Sp110
1.29984e-12	-0.511873	0.248	0.413	3.06698e-08	Treg	Ttc7b
1.48604e-12	0.454752	0.815	0.721	3.50631e-08	Treg	Vmp1
1.62131e-12	0.52786	0.383	0.24	3.82548e-08	Treg	Arhgef12
2.33122e-12	0.433866	0.253	0.128	5.5005e-08	Treg	Prdm1
2.43825e-12	-0.599106	0.2	0.353	5.75306e-08	Treg	Zfp512
2.86051e-12	-0.584603	0.456	0.597	6.74937e-08	Treg	Lyst
2.86321e-12	0.463097	0.758	0.661	6.75574e-08	Treg	Lncpint
2.95177e-12	-0.420162	0.617	0.752	6.9647e-08	Treg	Tut4
3.20173e-12	0.301876	0.109	0.033	7.55449e-08	Treg	B4galnt4
3.33046e-12	-0.416941	0.018	0.115	7.85822e-08	Treg	Cd160
4.98071e-12	0.552903	0.164	0.069	1.1752e-07	Treg	2210408F21Rik
5.05233e-12	-0.586899	0.287	0.449	1.1921e-07	Treg	Tbx21
6.19432e-12	-0.78192	0.1	0.227	1.46155e-07	Treg	Gas7
6.23862e-12	0.648266	0.428	0.293	1.472e-07	Treg	Kdm2b
6.9654e-12	-0.469411	0.023	0.122	1.64349e-07	Treg	Ncald
7.20549e-12	0.579791	0.537	0.404	1.70013e-07	Treg	N4bp1
7.81323e-12	-0.515046	0.057	0.174	1.84353e-07	Treg	St3gal6
7.91869e-12	0.470674	0.515	0.362	1.86841e-07	Treg	Il7r
8.69245e-12	0.445811	0.1	0.03	2.05098e-07	Treg	Tnfrsf8
9.63548e-12	-0.358387	0.822	0.869	2.27349e-07	Treg	Arhgap26
1.13192e-11	-0.546438	0.053	0.167	2.67077e-07	Treg	Syk
1.3058e-11	0.498658	0.633	0.512	3.08103e-07	Treg	Nr3c1
1.37469e-11	-0.546514	0.242	0.4	3.24357e-07	Treg	Bcl2l11
1.88171e-11	0.669509	0.225	0.116	4.4399e-07	Treg	Myo1e
1.8942e-11	-0.465152	0.483	0.623	4.46936e-07	Treg	Nars2
2.14494e-11	0.570657	0.467	0.338	5.06098e-07	Treg	Snx2
2.19477e-11	0.721699	0.387	0.265	5.17856e-07	Treg	Fam129a
2.31112e-11	0.458563	0.717	0.592	5.45308e-07	Treg	Ndfip1
2.52498e-11	-0.475253	0.032	0.132	5.9577e-07	Treg	Plcg2
2.66833e-11	-0.510893	0.055	0.169	6.29592e-07	Treg	Btbd11
3.81996e-11	0.469443	0.526	0.391	9.01319e-07	Treg	Aebp2
4.48707e-11	-0.41385	0.226	0.386	1.05872e-06	Treg	Padi2
5.00526e-11	-0.517897	0.077	0.194	1.18099e-06	Treg	Ulbp1
5.11976e-11	0.364652	0.168	0.073	1.20801e-06	Treg	Gna15
5.2465e-11	0.340975	0.112	0.038	1.23791e-06	Treg	Angptl2
5.26131e-11	-0.655946	0.139	0.272	1.24141e-06	Treg	Itga1
5.65094e-11	0.384819	0.718	0.601	1.33334e-06	Treg	Kat2b
6.37178e-11	-0.614837	0.406	0.537	1.50342e-06	Treg	Cd226
6.49617e-11	0.457958	0.708	0.562	1.53277e-06	Treg	Adam19
6.50218e-11	0.564292	0.176	0.081	1.53419e-06	Treg	Dgat1
6.6593e-11	-0.521865	0.159	0.295	1.57126e-06	Treg	Eya2
7.28569e-11	-0.505805	0.223	0.364	1.71906e-06	Treg	Lax1
7.39707e-11	0.566653	0.472	0.332	1.74534e-06	Treg	Nrip1
7.84106e-11	-0.410516	0.43	0.584	1.8501e-06	Treg	Ccr5
8.83934e-11	0.384189	0.226	0.117	2.08564e-06	Treg	Tiam1
9.8359e-11	0.343982	1	1	2.32078e-06	Treg	Malat1
1.18577e-10	0.409455	0.184	0.086	2.79781e-06	Treg	Wdfy2
1.30963e-10	-0.527836	0.242	0.391	3.09006e-06	Treg	Ust
1.78657e-10	0.300198	0.891	0.79	4.2154e-06	Treg	Vps54
1.89498e-10	-0.544037	0.171	0.306	4.4712e-06	Treg	Plek
1.95769e-10	-0.466604	0.08	0.196	4.61917e-06	Treg	Ptpn3
2.36947e-10	0.41227	0.781	0.705	5.59076e-06	Treg	Atp2b1
2.62246e-10	0.391379	0.141	0.059	6.18771e-06	Treg	Slc4a8
2.69299e-10	-0.339913	0.672	0.77	6.35412e-06	Treg	Lnpep
3.20116e-10	-0.36776	0.387	0.541	7.55315e-06	Treg	Ccr2
3.26835e-10	-0.459635	0.111	0.234	7.71166e-06	Treg	Prkd3
3.44937e-10	0.278334	0.128	0.05	8.13879e-06	Treg	Tent5c
3.91e-10	0.673907	0.125	0.05	9.22564e-06	Treg	Pparg
4.60989e-10	0.334794	0.947	0.836	1.0877e-05	Treg	Atxn1
4.62511e-10	-0.42165	0.465	0.603	1.0913e-05	Treg	Myo1f
5.34205e-10	0.550527	0.569	0.453	1.26046e-05	Treg	Rora
6.07318e-10	-0.458448	0.373	0.519	1.43297e-05	Treg	Pik3r5
6.12782e-10	-0.478341	0.31	0.454	1.44586e-05	Treg	Gm12216
6.25522e-10	-0.458858	0.324	0.464	1.47592e-05	Treg	Zfp652
6.54197e-10	-0.62256	0.139	0.265	1.54358e-05	Treg	Cd86
6.66359e-10	-0.62259	0.433	0.57	1.57227e-05	Treg	Satb1
6.87704e-10	0.421236	0.783	0.702	1.62264e-05	Treg	Samhd1
7.09582e-10	0.589682	0.406	0.291	1.67426e-05	Treg	Tnfrsf1b
7.12838e-10	0.525897	0.795	0.735	1.68194e-05	Treg	Mllt3
7.53613e-10	0.509878	0.455	0.323	1.77815e-05	Treg	Heg1
7.92783e-10	-0.38809	0.16	0.3	1.87057e-05	Treg	Mgat4a
8.19926e-10	0.427741	0.387	0.26	1.93462e-05	Treg	Lnx2
9.8455e-10	0.555996	0.447	0.326	2.32305e-05	Treg	Antxr2
1.02022e-09	-0.446108	0.087	0.199	2.4072e-05	Treg	D030028A08Rik
1.11625e-09	-0.312262	0.756	0.872	2.63379e-05	Treg	Prkcq
1.17155e-09	0.430271	0.405	0.278	2.76428e-05	Treg	Exoc6b
1.19022e-09	0.382532	0.852	0.822	2.80832e-05	Treg	Fyb
1.21255e-09	-0.43833	0.344	0.481	2.86102e-05	Treg	Trak1
1.34301e-09	0.408755	0.235	0.128	3.16884e-05	Treg	Il6ra
1.3661e-09	0.404514	0.244	0.137	3.22331e-05	Treg	Psen2
1.36945e-09	-0.284457	0.877	0.902	3.23122e-05	Treg	Mir142hg
1.60869e-09	0.732845	0.278	0.172	3.7957e-05	Treg	Gm4951
1.78319e-09	-0.345236	0.025	0.108	4.20745e-05	Treg	Gpr160
2.1749e-09	0.371055	0.234	0.13	5.13168e-05	Treg	1500004A13Rik
2.25009e-09	0.450325	0.642	0.543	5.30908e-05	Treg	Rap1gds1
2.37608e-09	-0.379946	0.071	0.175	5.60637e-05	Treg	Magohb
3.01007e-09	-0.365186	0.435	0.565	7.10226e-05	Treg	Mef2a
3.12051e-09	-0.411321	0.132	0.248	7.36285e-05	Treg	Iqsec1
3.14458e-09	0.540529	0.494	0.376	7.41963e-05	Treg	Glcci1
3.21196e-09	-0.47519	0.125	0.238	7.57861e-05	Treg	Cd96
3.21928e-09	0.380139	0.704	0.603	7.59588e-05	Treg	Lcp2
3.37076e-09	0.441747	0.758	0.655	7.95331e-05	Treg	Foxn3
3.4346e-09	-0.454415	0.075	0.178	8.10394e-05	Treg	Gem
3.57604e-09	-0.362429	0.811	0.848	8.43767e-05	Treg	Ptpn22
3.96452e-09	0.698169	0.528	0.435	9.35429e-05	Treg	Morrbid
4.21549e-09	-0.459351	0.061	0.158	9.94645e-05	Treg	Fgr
4.35565e-09	0.507154	0.225	0.126	0.000102772	Treg	Socs2
5.27893e-09	0.600688	0.273	0.169	0.000124556	Treg	Dst
5.35029e-09	-0.457655	0.125	0.241	0.00012624	Treg	Dnajc15
6.11509e-09	0.359128	0.8	0.727	0.000144286	Treg	Cd247
6.27583e-09	0.559731	0.439	0.328	0.000148078	Treg	Tspan5
6.70471e-09	-0.457895	0.141	0.258	0.000158198	Treg	Lamb3
7.75099e-09	0.705113	0.155	0.076	0.000182885	Treg	Nebl
7.94864e-09	0.642482	0.465	0.36	0.000187548	Treg	Tank
8.24785e-09	0.445396	0.569	0.463	0.000194608	Treg	Stat5b
8.34358e-09	-0.428034	0.086	0.189	0.000196867	Treg	Fam49a
8.8465e-09	-0.405296	0.232	0.363	0.000208733	Treg	Nod1
1.0068e-08	0.441827	0.292	0.183	0.000237554	Treg	P4ha1
1.02305e-08	-0.432974	0.28	0.412	0.000241388	Treg	Ly6c2
1.20194e-08	0.70255	0.488	0.389	0.000283599	Treg	Lamc1
1.42717e-08	0.502004	0.223	0.129	0.00033674	Treg	P2rx7
1.43774e-08	-0.36747	0.439	0.583	0.000339235	Treg	Znrf3
1.54591e-08	0.382071	0.308	0.199	0.000364757	Treg	Stx6
1.81539e-08	0.344512	0.137	0.064	0.000428341	Treg	Acot11
1.83512e-08	0.291761	0.18	0.092	0.000432997	Treg	St8sia1
2.03674e-08	0.330835	0.84	0.771	0.000480569	Treg	Peli1
2.05909e-08	-0.463006	0.066	0.158	0.000485843	Treg	P2ry14
2.07234e-08	-0.348741	0.745	0.78	0.00048897	Treg	Grap2
2.40518e-08	0.38982	0.119	0.052	0.000567503	Treg	E230029C05Rik
2.55433e-08	0.367387	0.16	0.081	0.000602693	Treg	Gm17173
2.67863e-08	0.427632	0.652	0.559	0.000632023	Treg	Asxl1
2.76542e-08	0.475718	0.462	0.345	0.0006525	Treg	Samsn1
2.84027e-08	-0.385562	0.216	0.339	0.000670161	Treg	Crim1
2.88926e-08	0.496394	0.34	0.234	0.000681722	Treg	Rnf125
3.16104e-08	-0.432667	0.05	0.134	0.000745847	Treg	Serpinb6b
3.27081e-08	-0.345287	0.303	0.432	0.000771747	Treg	Plac8
3.34525e-08	-0.445799	0.089	0.185	0.000789312	Treg	Hs3st3b1
3.38963e-08	0.361533	0.654	0.557	0.000799784	Treg	Cyth1
3.42696e-08	-0.402541	0.244	0.375	0.000808591	Treg	Dock9
3.44282e-08	0.426735	0.25	0.151	0.000812333	Treg	Pou2f2
3.56838e-08	-0.472986	0.176	0.297	0.000841959	Treg	Rnf157
3.71157e-08	0.406991	0.854	0.819	0.000875744	Treg	Wnk1
3.74378e-08	0.486743	0.451	0.338	0.000883346	Treg	Paxbp1
3.7582e-08	-0.41771	0.355	0.476	0.000886747	Treg	Rgs3
3.96319e-08	-0.40088	0.467	0.571	0.000935115	Treg	Fchsd2
3.97457e-08	-0.711412	0.168	0.272	0.000937801	Treg	Grk5
4.12457e-08	-0.37087	0.175	0.29	0.000973192	Treg	AI506816
4.30067e-08	-1.18212	0.194	0.29	0.00101474	Treg	Lrmda
4.3285e-08	0.383046	0.481	0.375	0.00102131	Treg	Ncoa3
4.33213e-08	-0.398321	0.078	0.174	0.00102217	Treg	Dse
4.49697e-08	0.351873	0.756	0.664	0.00106106	Treg	Itpr2
4.79206e-08	0.410566	0.752	0.702	0.00113069	Treg	Hivep2
4.85645e-08	-0.295946	0.405	0.545	0.00114588	Treg	Znrf2
5.53141e-08	0.408834	0.442	0.325	0.00130514	Treg	Crtc3
5.80167e-08	0.375714	0.283	0.182	0.00136891	Treg	Slc43a2
5.9517e-08	0.380231	0.405	0.292	0.0014043	Treg	Galnt6
6.07297e-08	-0.352232	0.248	0.383	0.00143292	Treg	Mtmr1
6.40931e-08	0.46136	0.253	0.158	0.00151228	Treg	Ergic1
6.49402e-08	0.384962	0.517	0.406	0.00153226	Treg	Mcu
7.36937e-08	-1.0187	0.203	0.312	0.0017388	Treg	Lsamp
7.6734e-08	0.457609	0.258	0.165	0.00181054	Treg	Lclat1
7.71186e-08	-0.386804	0.169	0.283	0.00181961	Treg	Gpd2
8.24451e-08	0.45398	0.307	0.201	0.00194529	Treg	Cish
8.5321e-08	-0.396876	0.419	0.539	0.00201315	Treg	Tmem131l
8.81412e-08	0.351097	0.508	0.394	0.00207969	Treg	Tspan14
1.07431e-07	-0.280125	0.875	0.938	0.00253483	Treg	Ccnd3
1.13398e-07	-0.373798	0.549	0.664	0.00267563	Treg	Prkcb
1.38779e-07	-0.448584	0.244	0.36	0.0032745	Treg	Kif1b
1.42216e-07	0.281391	0.911	0.863	0.00335559	Treg	Fnbp1
1.43027e-07	-0.481368	0.109	0.203	0.00337473	Treg	Rnf130
1.47024e-07	-0.532532	0.365	0.479	0.00346903	Treg	Scml4
1.73163e-07	-0.513989	0.264	0.377	0.00408579	Treg	Baz2b
1.73988e-07	-0.414021	0.255	0.361	0.00410524	Treg	B4galnt1
1.83602e-07	0.418962	0.182	0.102	0.00433208	Treg	Lztfl1
2.1434e-07	0.351297	0.162	0.086	0.00505735	Treg	Ppp2r3a
2.16379e-07	0.445888	0.173	0.093	0.00510547	Treg	St6gal1
2.36129e-07	0.484202	0.389	0.29	0.00557146	Treg	Slc22a15
2.39716e-07	-0.385602	0.157	0.261	0.0056561	Treg	Tex9
2.47467e-07	-0.420825	0.141	0.246	0.00583899	Treg	Neurl3
2.53104e-07	0.34219	0.105	0.046	0.00597199	Treg	Ahr
2.59447e-07	-0.324668	0.036	0.108	0.00612166	Treg	Crtam
2.89218e-07	-0.651997	0.135	0.232	0.00682409	Treg	Irf8
3.01579e-07	0.260344	0.127	0.06	0.00711576	Treg	Synj2
3.09301e-07	-0.337628	0.467	0.574	0.00729795	Treg	Id2
3.34798e-07	0.340725	0.121	0.057	0.00789957	Treg	Itga3
3.40037e-07	0.297666	0.112	0.051	0.00802318	Treg	Kif5c
3.56227e-07	0.521726	0.266	0.174	0.00840517	Treg	Rgs1
3.57341e-07	-0.769937	0.198	0.299	0.00843147	Treg	Bbs9
3.60438e-07	0.303445	0.713	0.631	0.00850453	Treg	Nfkb1
3.88398e-07	-0.362048	0.292	0.411	0.00916425	Treg	Gse1
4.97657e-07	0.5384	0.41	0.307	0.0117422	Treg	Ldlrad4
5.19064e-07	-0.328807	0.132	0.234	0.0122473	Treg	Med12l
5.32803e-07	-0.297676	0.424	0.552	0.0125715	Treg	Sidt1
5.75078e-07	0.346675	0.121	0.058	0.013569	Treg	Serinc5
6.21544e-07	-0.279655	0.565	0.675	0.0146653	Treg	Usp3
6.59178e-07	-0.350899	0.241	0.357	0.0155533	Treg	Suclg2
6.79069e-07	-0.403619	0.196	0.301	0.0160226	Treg	Ctla2a
6.82193e-07	0.423129	0.278	0.19	0.0160963	Treg	Trp53inp1
7.76501e-07	0.464219	0.745	0.703	0.0183215	Treg	Arid5b
7.81819e-07	0.347872	0.201	0.119	0.018447	Treg	Snx20
8.32056e-07	0.318865	0.176	0.098	0.0196324	Treg	Pacsin1
8.49798e-07	0.554937	0.1	0.045	0.020051	Treg	Adam12
8.5706e-07	0.429603	0.219	0.137	0.0202223	Treg	Ptpn13
8.87876e-07	0.389309	0.141	0.074	0.0209494	Treg	Asb2
9.05848e-07	0.450711	0.201	0.122	0.0213735	Treg	Mxi1
9.27973e-07	-0.337333	0.401	0.5	0.0218955	Treg	Slc38a2
9.90254e-07	-0.327933	0.048	0.119	0.0233651	Treg	Casc4
1.03166e-06	0.364882	0.428	0.328	0.024342	Treg	Ubash3a
1.03813e-06	-0.335869	0.365	0.473	0.0244947	Treg	Dgkd
1.09355e-06	-0.359231	0.193	0.299	0.0258023	Treg	Lilr4b
1.14367e-06	0.480576	0.266	0.178	0.0269849	Treg	Gprin3
1.14839e-06	0.338661	0.706	0.617	0.0270963	Treg	Jmjd1c
1.24411e-06	-0.344989	0.089	0.173	0.0293548	Treg	Cd38
1.26891e-06	0.265767	0.171	0.096	0.0299398	Treg	Crem
1.26929e-06	0.645229	0.453	0.363	0.029949	Treg	Alcam
1.28817e-06	-0.312133	0.226	0.339	0.0303944	Treg	Dpy19l1
1.30182e-06	-0.376826	0.171	0.273	0.0307166	Treg	Sytl2
1.36033e-06	0.294133	0.312	0.212	0.0320969	Treg	Plcg1
1.3924e-06	-0.347151	0.166	0.264	0.0328537	Treg	Nkg7
1.40597e-06	-0.799967	0.16	0.246	0.0331739	Treg	Cdk14
1.41305e-06	-0.328727	0.72	0.785	0.0333408	Treg	Jak1
1.46396e-06	-0.366347	0.185	0.285	0.0345421	Treg	Crot
1.50474e-06	0.265028	0.207	0.124	0.0355044	Treg	Fam53b
1.58024e-06	0.375987	0.594	0.511	0.0372857	Treg	Pecam1
1.77015e-06	-0.263165	0.398	0.54	0.0417666	Treg	Sytl3
1.94397e-06	-0.285431	0.062	0.137	0.0458679	Treg	Ubxn11
1.94516e-06	0.263461	0.175	0.099	0.0458961	Treg	Ell2
1.96656e-06	-0.327202	0.059	0.133	0.046401	Treg	Atp1b1
1.97349e-06	0.316363	0.228	0.143	0.0465644	Treg	Socs3
2.08554e-06	0.290008	0.713	0.64	0.0492083	Treg	Etv6
2.09737e-06	-0.34922	0.112	0.199	0.0494875	Treg	Rbpms
2.12886e-06	0.41509	0.157	0.089	0.0502304	Treg	Rapgef5
2.262e-06	0.315866	0.203	0.125	0.0533719	Treg	Mif4gd
2.32982e-06	-0.421251	0.105	0.189	0.054972	Treg	Slc12a7
2.36303e-06	-0.502427	0.105	0.19	0.0557557	Treg	Rap1gap2
2.57092e-06	0.334621	0.585	0.499	0.0606608	Treg	Atp2b4
2.66212e-06	-0.280899	0.103	0.188	0.0628126	Treg	Plekha1
2.8118e-06	-0.437196	0.469	0.565	0.0663445	Treg	Cux1
2.92908e-06	-0.290332	0.055	0.125	0.0691117	Treg	Gm19585
3.18807e-06	0.257226	0.134	0.071	0.0752225	Treg	Rpap3
3.32974e-06	0.259315	0.144	0.078	0.0785652	Treg	Tg
3.64221e-06	0.329667	0.232	0.15	0.085938	Treg	Gm36975
3.66199e-06	0.367338	0.246	0.161	0.0864046	Treg	Oas2
3.78555e-06	0.312706	0.387	0.285	0.0893201	Treg	Coro7
4.3593e-06	-0.270186	0.784	0.823	0.102858	Treg	Fyn
4.61054e-06	0.268163	0.139	0.076	0.108786	Treg	Dip2a
4.83683e-06	-0.336785	0.572	0.656	0.114125	Treg	Dleu2
5.20374e-06	-0.280086	0.674	0.75	0.122782	Treg	Peak1
5.25093e-06	-0.329524	0.096	0.174	0.123896	Treg	0610010F05Rik
5.40338e-06	-0.339084	0.096	0.175	0.127493	Treg	Hopx
5.66822e-06	0.334172	0.394	0.302	0.133742	Treg	Pik3c2a
5.88579e-06	-0.331807	0.062	0.131	0.138875	Treg	Cd300lf
6.2843e-06	-0.455963	0.159	0.246	0.148278	Treg	Rhoq
6.37776e-06	-0.315775	0.465	0.569	0.150483	Treg	Selplg
6.37776e-06	-0.273826	0.139	0.231	0.150483	Treg	Gns
6.38579e-06	0.314731	0.178	0.107	0.150673	Treg	Arhgap31
6.61089e-06	-0.371468	0.437	0.53	0.155984	Treg	Dennd4c
6.65997e-06	0.346219	0.266	0.185	0.157142	Treg	Vrk1
6.69778e-06	-0.266286	0.041	0.102	0.158034	Treg	5430427O19Rik
6.83082e-06	0.339763	0.25	0.17	0.161173	Treg	Dpy19l4
6.86439e-06	0.260746	0.209	0.13	0.161965	Treg	Zdhhc2
7.1504e-06	0.284103	0.118	0.061	0.168714	Treg	Mtmr10
7.17985e-06	0.321031	0.595	0.497	0.169409	Treg	BE692007
7.66981e-06	0.349738	0.626	0.542	0.180969	Treg	Arhgap25
7.94551e-06	0.328514	0.569	0.479	0.187474	Treg	Dgka
8.06499e-06	0.333853	0.701	0.62	0.190293	Treg	Itpkb
8.19473e-06	-0.379522	0.191	0.278	0.193355	Treg	Sp140
8.74939e-06	-0.250636	0.597	0.69	0.206442	Treg	Gramd1b
8.78936e-06	-0.342892	0.232	0.329	0.207385	Treg	Rad54l2
8.91614e-06	0.344589	0.652	0.584	0.210376	Treg	Aopep
8.94549e-06	0.315852	0.686	0.625	0.211069	Treg	Neat1
9.25701e-06	0.313854	0.291	0.2	0.218419	Treg	Jazf1
9.40673e-06	-0.250217	0.335	0.446	0.221952	Treg	Mef2d
9.42017e-06	0.325791	0.674	0.617	0.222269	Treg	Cdk17
9.56792e-06	0.398702	0.743	0.698	0.225755	Treg	Fkbp5
9.57172e-06	-0.375737	0.433	0.523	0.225845	Treg	Zeb2
9.59002e-06	-0.326834	0.31	0.413	0.226276	Treg	St3gal4
9.81348e-06	-0.292208	0.542	0.633	0.231549	Treg	Ubac2
9.93254e-06	0.355604	0.217	0.142	0.234358	Treg	Gata3
9.95597e-06	-0.290546	0.078	0.152	0.234911	Treg	Ahdc1
1.08267e-05	-0.317296	0.38	0.477	0.255455	Treg	Larp1
1.10468e-05	0.30047	0.182	0.111	0.26065	Treg	Ccdc69
1.13437e-05	-0.311333	0.66	0.731	0.267656	Treg	Tcf12
1.13993e-05	-0.303585	0.258	0.351	0.268967	Treg	Ttc7
1.17146e-05	-0.259324	0.417	0.524	0.276405	Treg	Pik3r1
1.26657e-05	-0.30825	0.447	0.54	0.298847	Treg	Pfkp
1.35243e-05	0.282674	0.471	0.38	0.319105	Treg	Map3k1
1.40803e-05	-0.388362	0.301	0.389	0.332225	Treg	Rin3
1.51277e-05	-0.255833	0.045	0.105	0.356937	Treg	Hrh2
1.51784e-05	-0.425636	0.171	0.256	0.358134	Treg	Cemip2
1.56324e-05	-0.35898	0.724	0.749	0.368846	Treg	Epsti1
1.57472e-05	-0.356508	0.07	0.137	0.371556	Treg	Hhat
1.58164e-05	-0.301137	0.168	0.26	0.373188	Treg	Il10rb
1.65585e-05	0.273074	0.572	0.476	0.390697	Treg	Nfat5
1.65641e-05	0.259008	0.13	0.072	0.390829	Treg	Iffo2
1.67463e-05	0.259919	0.182	0.113	0.395129	Treg	Plekhb2
1.81647e-05	0.388487	0.271	0.188	0.428597	Treg	Batf
1.8518e-05	0.348956	0.31	0.227	0.436932	Treg	Lbh
1.95096e-05	-0.25608	0.667	0.735	0.460328	Treg	Smg1
1.99629e-05	-0.342054	0.433	0.521	0.471024	Treg	Pag1
2.09985e-05	0.327956	0.209	0.137	0.495458	Treg	Tiparp
2.2066e-05	0.384453	0.376	0.293	0.520648	Treg	Hdac7
2.21586e-05	0.33779	0.257	0.181	0.522833	Treg	Inpp4a
2.2298e-05	-0.349292	0.717	0.746	0.526122	Treg	Hip1
2.23986e-05	0.324917	0.123	0.068	0.528495	Treg	Myo1d
2.39944e-05	-0.296416	0.54	0.621	0.566147	Treg	Epb41
2.41183e-05	-0.299857	0.54	0.62	0.569071	Treg	Pik3cd
2.4137e-05	-0.268621	0.096	0.17	0.569512	Treg	4930453N24Rik
2.41698e-05	-0.33055	0.13	0.207	0.570286	Treg	Blm
2.41943e-05	0.275109	0.759	0.692	0.570865	Treg	Sh3kbp1
2.45783e-05	0.307363	0.201	0.128	0.579926	Treg	Bcl3
2.48072e-05	0.297065	0.194	0.124	0.585325	Treg	Slc17a5
2.55387e-05	0.314003	0.292	0.213	0.602585	Treg	Piezo1
2.59078e-05	-0.370323	0.364	0.451	0.611294	Treg	Suco
2.79441e-05	-0.420232	0.217	0.297	0.65934	Treg	Slc2a3
2.79963e-05	0.29599	0.49	0.395	0.660572	Treg	Dym
2.82905e-05	-0.467639	0.214	0.3	0.667515	Treg	Vps37b
2.88298e-05	0.317844	0.235	0.162	0.680238	Treg	Acsbg1
2.89764e-05	-0.35977	0.062	0.125	0.683697	Treg	Pim2
3.06424e-05	-0.310834	0.109	0.183	0.723008	Treg	Frmd4a
3.11254e-05	-0.287553	0.209	0.301	0.734404	Treg	Slc20a1
3.32413e-05	-0.290219	0.496	0.583	0.784327	Treg	Man1a
3.37958e-05	-0.511721	0.271	0.353	0.797411	Treg	Ssbp2
3.393e-05	-0.30201	0.228	0.316	0.800578	Treg	Sh2d2a
3.62826e-05	-0.306976	0.187	0.272	0.856087	Treg	Lrpprc
3.70738e-05	0.353276	0.373	0.294	0.874755	Treg	Ski
3.73158e-05	-0.303434	0.171	0.251	0.880466	Treg	Ybx3
3.75329e-05	0.349099	0.258	0.182	0.885589	Treg	Slain1
3.77786e-05	-0.260855	0.052	0.11	0.891385	Treg	Fbxl2
3.86641e-05	0.30318	0.517	0.431	0.912279	Treg	Jak2
3.86713e-05	0.326615	0.148	0.088	0.912449	Treg	Dusp16
3.87821e-05	-0.281968	0.406	0.495	0.915064	Treg	Kidins220
4.02062e-05	0.25698	0.114	0.062	0.948664	Treg	Mrps6
4.2507e-05	-0.368274	0.41	0.5	1	Treg	Smyd3
4.32831e-05	-0.263427	0.176	0.263	1	Treg	Rttn
4.33676e-05	0.37716	0.333	0.256	1	Treg	Fam117b
4.41099e-05	-0.263927	0.353	0.446	1	Treg	Usp24
4.68127e-05	-0.346935	0.275	0.37	1	Treg	Lyn
4.69467e-05	0.314596	0.615	0.556	1	Treg	Itpr1
4.71418e-05	0.250712	0.168	0.103	1	Treg	Pigx
4.87069e-05	-0.331542	0.303	0.389	1	Treg	Sept6
4.89531e-05	-0.307634	0.415	0.502	1	Treg	Rabep1
4.92172e-05	-0.310127	0.287	0.378	1	Treg	Sh2d3c
5.21524e-05	0.384744	0.392	0.316	1	Treg	Nfkbiz
5.36846e-05	-0.345429	0.217	0.299	1	Treg	Slc14a1
6.03837e-05	-0.294333	0.364	0.453	1	Treg	Sept11
6.04305e-05	-0.313259	0.422	0.504	1	Treg	Lrrc8c
6.14324e-05	0.352446	0.235	0.161	1	Treg	Gng12
6.22429e-05	-0.286146	0.458	0.546	1	Treg	Fcho2
6.56684e-05	-0.271908	0.057	0.115	1	Treg	Pxylp1
6.92828e-05	0.324937	0.414	0.329	1	Treg	Tex2
7.0854e-05	0.282156	0.522	0.432	1	Treg	Srgn
7.2132e-05	0.320724	0.176	0.114	1	Treg	E130308A19Rik
7.30555e-05	-0.455459	0.111	0.178	1	Treg	Fhit
7.7569e-05	-0.344148	0.253	0.336	1	Treg	Pam
7.7865e-05	0.279326	0.717	0.665	1	Treg	Parp14
7.94847e-05	-0.282993	0.364	0.453	1	Treg	Scfd2
8.10408e-05	0.334792	0.467	0.384	1	Treg	Vgll4
8.47253e-05	0.291515	0.294	0.218	1	Treg	Ldah
8.80505e-05	-0.296753	0.23	0.314	1	Treg	St7
8.80647e-05	-0.255267	0.43	0.52	1	Treg	Rictor
9.14218e-05	0.281717	0.362	0.283	1	Treg	Kat6b
9.51111e-05	-0.332322	0.383	0.474	1	Treg	Zyg11b
9.59522e-05	0.256343	0.572	0.497	1	Treg	Itpk1
9.61084e-05	-0.256474	0.064	0.122	1	Treg	Ctla2b
9.66265e-05	-0.293587	0.16	0.234	1	Treg	A630089N07Rik
9.83114e-05	-0.298314	0.114	0.184	1	Treg	Mrps28
0.000101714	-0.286563	0.094	0.161	1	Treg	Mirt1
0.000103153	0.257362	0.299	0.219	1	Treg	Man2a2
0.000109782	0.272084	0.221	0.151	1	Treg	Cyfip1
0.000111467	0.275972	0.52	0.441	1	Treg	Cd44
0.000115702	-0.252418	0.242	0.33	1	Treg	Lpin2
0.000116526	0.310983	0.415	0.334	1	Treg	Anks1
0.000119337	0.271752	0.403	0.321	1	Treg	Raph1
0.000125749	0.32503	0.221	0.151	1	Treg	Pdcd1
0.000126234	-0.377361	0.071	0.131	1	Treg	Gm36723
0.000126438	0.253153	0.217	0.151	1	Treg	Faah
0.000130284	0.275748	0.134	0.081	1	Treg	Gas2
0.000130934	0.253648	0.679	0.592	1	Treg	Ifi27l2a
0.000131343	-0.360941	0.103	0.167	1	Treg	Mylip
0.000133621	-0.252832	0.399	0.487	1	Treg	Usp48
0.000134566	0.349091	0.298	0.231	1	Treg	Mmd
0.000141458	-0.346299	0.205	0.281	1	Treg	Armc7
0.00014741	-0.273799	0.463	0.558	1	Treg	Thada
0.000153187	-0.27961	0.1	0.166	1	Treg	Wars2
0.000154378	0.382899	0.456	0.402	1	Treg	Elk3
0.000170857	0.387263	0.496	0.433	1	Treg	Uhrf2
0.000171766	-0.263824	0.476	0.549	1	Treg	Fubp1
0.000175766	-0.306305	0.43	0.513	1	Treg	Trbc1
0.000180764	0.295226	0.216	0.151	1	Treg	Mlec
0.000183914	0.259103	0.271	0.199	1	Treg	Ikbke
0.000186189	0.251557	0.485	0.404	1	Treg	Reps1
0.000195313	-0.255432	0.392	0.471	1	Treg	Gapvd1
0.000195531	0.256908	0.232	0.165	1	Treg	Cybb
0.000207038	-0.25536	0.271	0.357	1	Treg	Agtpbp1
0.000209377	-0.397036	0.134	0.2	1	Treg	Sell
0.000212732	-0.266538	0.383	0.477	1	Treg	Fam13b
0.000213826	-0.295907	0.387	0.466	1	Treg	Tasor2
0.000225496	0.319495	0.59	0.519	1	Treg	Gtdc1
0.000237378	0.330705	0.33	0.26	1	Treg	Ptpn7
0.000237686	-0.295075	0.403	0.476	1	Treg	Sos2
0.000237818	0.286996	0.102	0.058	1	Treg	Wdr78
0.000238021	-0.290613	0.103	0.168	1	Treg	Srgap3
0.000249922	0.279458	0.173	0.115	1	Treg	Mafg
0.000250977	0.271765	0.79	0.775	1	Treg	Picalm
0.000272844	0.270395	0.357	0.274	1	Treg	Sorbs1
0.000283282	-0.325496	0.157	0.227	1	Treg	Abcb1b
0.000301878	0.256362	0.504	0.416	1	Treg	Foxo1
0.000307279	-0.291997	0.298	0.376	1	Treg	Exoc6
0.000307643	-0.257518	0.431	0.515	1	Treg	Ccl2
0.000310998	0.308729	0.348	0.276	1	Treg	Rnf19a
0.000327339	-0.322989	0.367	0.446	1	Treg	Hsd11b1
0.000327786	0.276786	0.221	0.156	1	Treg	Map4k3
0.000332305	-0.265624	0.119	0.185	1	Treg	Rbm47
0.000334128	-0.28305	0.298	0.372	1	Treg	Trim44
0.000338873	-0.257905	0.134	0.203	1	Treg	Stard7
0.000346471	0.36645	0.449	0.386	1	Treg	Gna13
0.000351159	0.278181	0.385	0.316	1	Treg	Ubl3
0.000357393	-0.277259	0.275	0.354	1	Treg	Gfod1
0.000358583	0.349871	0.408	0.332	1	Treg	Slc4a7
0.000362024	-0.263066	0.351	0.441	1	Treg	Gm4070
0.00036301	-0.271205	0.057	0.107	1	Treg	Simc1
0.000365332	-0.275594	0.301	0.385	1	Treg	Kif2a
0.0003707	0.28974	0.471	0.401	1	Treg	Rhoh
0.0003715	0.251407	0.146	0.093	1	Treg	Ccs
0.000387776	-0.250794	0.166	0.238	1	Treg	Zyx
0.000388813	-0.350176	0.214	0.284	1	Treg	Heatr5a
0.000392814	-0.280708	0.399	0.487	1	Treg	Herc3
0.000398918	0.279352	0.578	0.517	1	Treg	Ranbp9
0.00040799	0.341975	0.349	0.282	1	Treg	Junb
0.000429809	-0.27147	0.455	0.527	1	Treg	Sppl3
0.000430185	0.304932	0.447	0.377	1	Treg	Parp11
0.000438453	-0.272468	0.663	0.708	1	Treg	Dock11
0.000442402	-0.301202	0.155	0.222	1	Treg	Pkp4
0.000444516	0.260445	0.232	0.166	1	Treg	Phtf2
0.000462154	-0.25214	0.209	0.281	1	Treg	Gripap1
0.000490953	-0.368326	0.144	0.202	1	Treg	Trio
0.000514691	-0.28132	0.169	0.236	1	Treg	Atr
0.000526144	-0.265959	0.526	0.587	1	Treg	Itch
0.000547653	-0.286674	0.057	0.106	1	Treg	Tshz3
0.000569358	0.269957	0.444	0.367	1	Treg	Akt3
0.000586947	0.298178	0.184	0.128	1	Treg	Ntng2
0.000602905	0.256501	0.301	0.235	1	Treg	Hacd3
0.000608727	0.273722	0.228	0.168	1	Treg	Cyb5a
0.000613596	0.294081	0.189	0.131	1	Treg	Flnb
0.000639886	0.250167	0.426	0.36	1	Treg	Chd3
0.000648332	-0.25236	0.125	0.186	1	Treg	Zbtb16
0.000659668	0.271697	0.701	0.656	1	Treg	Rab8b
0.000671698	0.37168	0.189	0.135	1	Treg	Supt3
0.000675341	0.293761	0.362	0.299	1	Treg	Cnn2
0.000687157	-0.302707	0.13	0.191	1	Treg	Snx10
0.000692769	-0.325009	0.153	0.218	1	Treg	Immp2l
0.000696186	0.26037	0.417	0.356	1	Treg	Raf1
0.000700646	-0.292714	0.253	0.331	1	Treg	Atm
0.000709591	0.323173	0.134	0.086	1	Treg	Cd80
0.000762241	-0.474436	0.196	0.259	1	Treg	Itga2
0.000766413	-0.286541	0.198	0.264	1	Treg	Mdn1
0.000776283	-0.256523	0.223	0.295	1	Treg	Klf7
0.000780962	-0.265768	0.353	0.427	1	Treg	Arl6ip5
0.000818667	-0.344812	0.381	0.448	1	Treg	Abr
0.00085459	0.280375	0.105	0.064	1	Treg	Akap7
0.000861316	0.275044	0.635	0.574	1	Treg	Pip4k2a
0.000894684	0.275073	0.26	0.197	1	Treg	Arntl
0.000965567	0.256051	0.201	0.145	1	Treg	Cpd
0.000991875	0.542054	0.48	0.43	1	Treg	Rbpj
0.000996277	-0.280269	0.219	0.282	1	Treg	B230307C23Rik
0.00100599	0.315672	0.294	0.235	1	Treg	Dync1li1
0.00100775	0.276281	0.303	0.244	1	Treg	Ptpn11
0.00101826	-0.260404	0.148	0.208	1	Treg	Phactr4
0.00110393	0.260622	0.155	0.106	1	Treg	Ptprs
0.00118653	0.262656	0.451	0.387	1	Treg	Plec
0.00127932	-0.250839	0.519	0.58	1	Treg	Tbl1xr1
0.00133265	0.264527	0.412	0.346	1	Treg	C2cd5
0.0015427	0.292967	0.294	0.232	1	Treg	St3gal1
0.00156571	0.26758	0.444	0.386	1	Treg	Xpo6
0.00164425	0.256704	0.565	0.509	1	Treg	Mtmr3
0.00170696	0.268369	0.135	0.091	1	Treg	Pcyt1a
0.00171112	0.26988	0.28	0.222	1	Treg	Yaf2
0.0018507	0.255236	0.332	0.268	1	Treg	Lrrc8d
0.00200608	0.343421	0.225	0.171	1	Treg	Gm2245
0.00237991	0.269287	0.629	0.573	1	Treg	Gimap3
0.00277572	-0.272954	0.499	0.56	1	Treg	Srpk2
0.00286655	0.275569	0.46	0.411	1	Treg	Sept9
0.00300801	0.275089	0.381	0.325	1	Treg	Dapp1
0.00309023	-0.342702	0.171	0.228	1	Treg	Klf3
0.0031583	0.276842	0.21	0.16	1	Treg	Cers4
0.00339805	0.285034	0.223	0.169	1	Treg	Plcb4
0.00341537	0.267607	0.301	0.247	1	Treg	Reep3
0.00371302	0.262616	0.148	0.104	1	Treg	P2rx4
0.00378341	0.271422	0.374	0.317	1	Treg	Rab43
0.00385638	-0.398694	0.103	0.147	1	Treg	Actn1
0.00398565	0.278506	0.217	0.169	1	Treg	Gpm6b
0.00423088	-0.261794	0.287	0.342	1	Treg	Gsap
0.00439945	-0.253534	0.087	0.131	1	Treg	Rgl1
0.00447198	0.269762	0.56	0.518	1	Treg	Ccnd2
0.00483978	-0.258719	0.522	0.571	1	Treg	Rps6ka3
0.0049175	0.284447	0.278	0.227	1	Treg	Elovl5
0.00514242	0.257261	0.203	0.157	1	Treg	Siah1a
0.00529388	0.26048	0.282	0.231	1	Treg	Ttc39c
0.00550172	0.26671	0.105	0.07	1	Treg	Pard3
0.00571099	0.34818	0.219	0.174	1	Treg	Nrp1
0.00598873	-0.253176	0.241	0.3	1	Treg	Eif2ak3
0.00615933	-0.547177	0.123	0.169	1	Treg	Large1
0.00636048	-0.515326	0.503	0.541	1	Treg	Lef1
0.0070867	0.260141	0.209	0.162	1	Treg	N4bp2l1
0.0086624	0.308593	0.23	0.191	1	Treg	Atrnl1
1.98531e-269	3.23738	0.685	0.02	4.68433e-265	NK	Clnk
1.26923e-230	2.62633	0.585	0.014	2.99474e-226	NK	Ncr1
7.46887e-158	1.80545	0.452	0.019	1.76228e-153	NK	Klre1
2.47896e-147	2.38006	0.585	0.085	5.84912e-143	NK	Aoah
7.07347e-135	1.96956	0.55	0.079	1.66899e-130	NK	Adamts14
4.47224e-123	1.69601	0.473	0.055	1.05522e-118	NK	Klrb1f
2.34891e-122	1.7502	0.749	0.22	5.54226e-118	NK	Klrd1
2.03481e-119	1.75053	0.353	0.016	4.80113e-115	NK	Fam184a
2.76337e-112	2.02571	0.775	0.3	6.52017e-108	NK	Setbp1
1.56683e-111	1.15389	0.313	0.01	3.69694e-107	NK	Klrb1a
8.08123e-110	2.48747	0.623	0.172	1.90677e-105	NK	Lrmda
2.80818e-100	1.06698	0.272	0.006	6.6259e-96	NK	Klrb1c
2.38887e-98	-1.97457	0.184	0.754	5.63654e-94	NK	Bcl11b
3.11699e-94	-1.98777	0.186	0.774	7.35454e-90	NK	Themis
8.95767e-91	1.70591	0.507	0.113	2.11356e-86	NK	Gas7
3.69671e-88	1.51962	0.585	0.169	8.72238e-84	NK	Cd244a
3.22156e-84	1.68333	0.831	0.474	7.60127e-80	NK	Arsb
2.50616e-81	1.42984	0.767	0.354	5.91328e-77	NK	Txk
3.48751e-80	1.33291	0.214	0.004	8.22879e-76	NK	Klri1
1.08993e-79	1.7988	0.471	0.11	2.57169e-75	NK	Gzma
8.31726e-79	1.66789	0.55	0.166	1.96246e-74	NK	Grk5
5.52449e-76	1.16249	0.398	0.07	1.3035e-71	NK	Syk
2.53866e-69	1.48067	0.497	0.139	5.98996e-65	NK	1700025G04Rik
4.30587e-68	-1.55618	0.231	0.695	1.01597e-63	NK	Adam19
8.44002e-68	1.42055	0.73	0.389	1.99142e-63	NK	Ugcg
3.37072e-66	1.35918	0.531	0.17	7.95322e-62	NK	Samd3
7.48485e-66	1.01426	0.182	0.005	1.76605e-61	NK	Klra3
3.41527e-64	0.853484	0.199	0.01	8.05832e-60	NK	Emid1
5.65167e-64	1.40674	0.396	0.088	1.33351e-59	NK	Srgap3
3.48498e-63	1.38133	0.758	0.443	8.22281e-59	NK	Mgat5
9.74817e-62	0.958015	0.186	0.008	2.30008e-57	NK	Rab27b
1.26471e-58	1.69461	0.475	0.159	2.98409e-54	NK	Cdk14
3.10145e-58	1.1286	0.158	0.003	7.31787e-54	NK	Klra7
2.45122e-57	0.993267	0.253	0.032	5.78366e-53	NK	Prr5l
4.50249e-57	1.51135	0.57	0.23	1.06236e-52	NK	Chn2
1.65677e-55	1.2093	0.612	0.276	3.90915e-51	NK	Lyn
3.52671e-55	-1.09583	0.52	0.837	8.32128e-51	NK	Grap2
4.61606e-55	1.44869	0.475	0.157	1.08916e-50	NK	Klf12
1.03648e-54	0.78095	0.15	0.003	2.44557e-50	NK	Klri2
2.91246e-54	0.965077	0.302	0.056	6.87195e-50	NK	Plcg2
1.11438e-53	1.48398	0.488	0.178	2.62938e-49	NK	Itga2
1.25129e-53	1.03573	0.188	0.014	2.95242e-49	NK	Sorcs2
6.82268e-53	0.766969	0.148	0.004	1.60981e-48	NK	Gm43434
2.44239e-52	0.972887	0.799	0.448	5.76281e-48	NK	Klrk1
3.72668e-52	-1.38794	0.124	0.526	8.7931e-48	NK	Fam169b
1.8805e-51	0.867784	0.171	0.011	4.43705e-47	NK	Tiam2
7.12978e-51	1.09464	0.645	0.31	1.68227e-46	NK	Lrrk1
1.38526e-50	1.49325	0.439	0.148	3.26851e-46	NK	Irf8
9.53288e-50	1.22417	0.619	0.284	2.24928e-45	NK	Ust
6.92525e-49	0.831779	0.229	0.032	1.63401e-44	NK	Sulf2
2.65341e-47	0.752788	0.167	0.012	6.26071e-43	NK	Gm16341
2.97321e-47	0.989548	0.435	0.142	7.01529e-43	NK	Prkd3
5.61698e-47	0.972662	0.85	0.621	1.32533e-42	NK	Zbtb20
9.96972e-47	1.05822	0.398	0.122	2.35236e-42	NK	Rnf130
3.38352e-46	1.17401	0.604	0.303	7.98342e-42	NK	Cers6
3.81206e-46	0.676981	0.128	0.003	8.99455e-42	NK	Trdc
1.05921e-44	-1.22346	0.236	0.597	2.4992e-40	NK	BE692007
3.64166e-44	1.14229	0.45	0.165	8.59249e-40	NK	Rhoq
7.23276e-42	0.905103	0.156	0.014	1.70657e-37	NK	Styk1
1.23788e-41	0.981094	0.73	0.459	2.92077e-37	NK	Il2rb
1.52353e-41	0.837872	0.148	0.011	3.59476e-37	NK	Serpinb9b
2.81898e-41	1.1238	0.486	0.202	6.65138e-37	NK	Serpinb9
3.17147e-41	-1.21625	0.176	0.544	7.48309e-37	NK	Dpp4
4.37064e-40	-0.933688	0.812	0.877	1.03125e-35	NK	Atxn1
5.81183e-40	0.940335	0.251	0.052	1.3713e-35	NK	Tshz3
6.96472e-40	1.59262	0.482	0.219	1.64332e-35	NK	Bbs9
1.07883e-39	-1.07757	0.55	0.792	2.54551e-35	NK	Prkca
1.5569e-39	1.1013	0.302	0.082	3.6735e-35	NK	Prf1
3.36474e-39	1.07366	0.111	0.003	7.9391e-35	NK	Dscam
3.90814e-39	1.12177	0.428	0.164	9.22125e-35	NK	Neurl3
6.18892e-39	0.78298	0.21	0.035	1.46028e-34	NK	2900026A02Rik
2.7124e-38	1.02696	0.771	0.519	6.39991e-34	NK	Dennd4a
2.78389e-38	-0.912785	0.529	0.802	6.56858e-34	NK	Cd247
2.8721e-38	0.856297	0.163	0.019	6.77673e-34	NK	D5Ertd615e
4.20744e-38	-1.0376	0.118	0.448	9.92746e-34	NK	Cd3e
7.32741e-38	-1.30396	0.049	0.356	1.7289e-33	NK	Cd5
1.32519e-37	0.994232	0.593	0.299	3.12679e-33	NK	Bcl2l11
2.27766e-37	-1.12788	0.143	0.47	5.37413e-33	NK	Gm8369
2.43212e-37	-0.968538	0.482	0.738	5.73859e-33	NK	Lrba
4.36707e-37	0.565662	0.135	0.011	1.03041e-32	NK	Gm43647
6.21584e-37	0.920704	0.306	0.086	1.46663e-32	NK	Cables1
6.65728e-37	-1.17161	0.109	0.439	1.57078e-32	NK	Cd6
1.26639e-36	0.964384	0.869	0.774	2.98804e-32	NK	Dock8
5.52796e-36	0.857585	0.696	0.445	1.30432e-31	NK	Pik3r1
1.10397e-35	0.954304	0.578	0.311	2.60482e-31	NK	Rin3
1.15641e-35	0.920038	0.377	0.138	2.72854e-31	NK	Trio
1.7737e-35	0.90022	0.493	0.218	4.18505e-31	NK	Klrc1
2.76949e-35	0.863492	0.732	0.429	6.53461e-31	NK	Trbc1
2.11607e-34	1.11606	0.199	0.038	4.99286e-30	NK	Agbl4
2.31298e-34	1.04055	0.7	0.499	5.45748e-30	NK	Cux1
2.55937e-34	-1.15847	0.253	0.568	6.03883e-30	NK	Slco3a1
2.99749e-33	0.9159	0.418	0.175	7.07257e-29	NK	Ern1
4.05673e-33	0.700061	0.195	0.037	9.57186e-29	NK	Igsf5
7.50845e-33	0.790077	0.266	0.073	1.77162e-28	NK	Serpinb6b
1.48748e-32	1.04468	0.439	0.198	3.5097e-28	NK	Sytl2
1.93302e-32	0.806223	0.43	0.179	4.56096e-28	NK	Klrc2
5.20739e-32	0.870625	0.3	0.093	1.22868e-27	NK	Rnf43
1.11233e-31	0.463433	0.996	0.98	2.62454e-27	NK	Ptprc
1.80205e-31	0.794481	0.709	0.476	4.25194e-27	NK	Fcho2
2.89217e-31	0.92474	0.441	0.195	6.82406e-27	NK	Il12rb2
3.17772e-31	0.534053	0.163	0.026	7.49784e-27	NK	Eef2k
4.32147e-31	0.816527	0.206	0.045	1.01965e-26	NK	Fam78b
5.80454e-31	0.768779	0.754	0.495	1.36958e-26	NK	Chst11
1.31376e-30	0.796511	0.503	0.244	3.09981e-26	NK	A330023F24Rik
1.58134e-30	0.950583	0.531	0.276	3.73117e-26	NK	Irak2
2.12724e-30	0.806219	0.861	0.721	5.01923e-26	NK	Runx1
8.35294e-30	1.03011	0.478	0.236	1.97088e-25	NK	Parp8
1.45465e-29	0.850299	0.606	0.36	3.43226e-25	NK	Kif13b
2.91471e-29	1.03796	0.411	0.188	6.87725e-25	NK	Cemip2
7.26967e-29	-1.27039	0.109	0.378	1.71528e-24	NK	Gm44174
9.57051e-29	0.586388	0.167	0.031	2.25816e-24	NK	Spry2
9.94882e-29	-0.943239	0.268	0.548	2.34743e-24	NK	Slfn1
1.10733e-28	0.598244	0.946	0.861	2.61274e-24	NK	Cblb
2.92251e-28	0.803682	0.317	0.116	6.89566e-24	NK	Dapk2
3.12836e-28	-0.669389	0.632	0.816	7.38136e-24	NK	Ms4a6b
3.32186e-28	0.818251	0.203	0.049	7.83792e-24	NK	Slc24a3
4.26995e-28	0.468197	0.105	0.009	1.00749e-23	NK	Itln1
5.93314e-28	0.394553	0.103	0.008	1.39992e-23	NK	Rasl12
1.91975e-27	0.732386	0.24	0.069	4.52964e-23	NK	Cuedc1
5.06602e-27	-0.871865	0.445	0.698	1.19533e-22	NK	Tnfaip8
5.45165e-27	0.56729	0.186	0.042	1.28632e-22	NK	Klrc3
1.00709e-26	0.604943	0.199	0.048	2.37623e-22	NK	Dab2ip
1.88272e-26	-0.981588	0.079	0.329	4.44229e-22	NK	Cd8a
3.52141e-26	0.94322	0.497	0.266	8.30877e-22	NK	Gab3
4.03925e-26	-1.09604	0.009	0.217	9.53062e-22	NK	Cd4
5.20327e-26	0.819499	0.493	0.267	1.22771e-21	NK	Zfp512
7.67173e-26	0.679776	0.319	0.12	1.81014e-21	NK	Cerk
1.00894e-25	0.992664	0.36	0.157	2.38061e-21	NK	Oxr1
1.16616e-25	0.770862	0.621	0.38	2.75155e-21	NK	Chsy1
1.77748e-25	-0.930736	0.049	0.281	4.19395e-21	NK	Ralgps2
2.8234e-25	-0.718033	0.717	0.841	6.66182e-21	NK	Vps54
3.80487e-25	0.825631	0.274	0.097	8.97759e-21	NK	Fgr
7.93968e-25	0.800042	0.52	0.293	1.87337e-20	NK	Arhgap18
9.13565e-25	0.646755	0.835	0.665	2.15556e-20	NK	Ripor2
1.0849e-24	0.798779	0.325	0.13	2.55982e-20	NK	Zbtb16
1.27211e-24	-0.920244	0.058	0.282	3.00153e-20	NK	Slamf1
1.89742e-24	-1.02508	0.195	0.439	4.47695e-20	NK	Slfn5
1.98207e-24	0.756271	0.63	0.409	4.67668e-20	NK	Vav3
2.42494e-24	-0.618176	0.681	0.837	5.72164e-20	NK	Itk
3.01269e-24	-0.952815	0.388	0.635	7.10844e-20	NK	Iigp1
3.0345e-24	0.564711	0.908	0.68	7.1599e-20	NK	Atp8b4
3.41245e-24	0.662954	0.298	0.113	8.05168e-20	NK	Gcnt1
4.43519e-24	-0.685557	0.548	0.752	1.04648e-19	NK	Nlrc5
5.94096e-24	0.610789	0.201	0.055	1.40177e-19	NK	Slc9a7
8.697e-24	0.534806	0.163	0.037	2.05206e-19	NK	Eomes
1.96903e-23	0.623794	0.848	0.7	4.64593e-19	NK	Peak1
2.14937e-23	-0.6052	0.773	0.944	5.07143e-19	NK	Inpp4b
2.6984e-23	0.779605	0.52	0.303	6.36688e-19	NK	Baz2b
3.03613e-23	0.586256	0.929	0.815	7.16374e-19	NK	Ptpn22
5.93412e-23	-0.976012	0.208	0.438	1.40015e-18	NK	Il6st
7.66494e-23	-0.795139	0.101	0.327	1.80854e-18	NK	Il21r
8.38939e-23	0.430974	0.124	0.021	1.97948e-18	NK	Cxxc5
8.79787e-23	0.973598	0.24	0.083	2.07586e-18	NK	Gm36723
8.91929e-23	-0.813324	0.167	0.412	2.10451e-18	NK	Trbc2
1.12494e-22	0.713559	0.782	0.593	2.6543e-18	NK	Il18rap
2.69518e-22	-1.46893	0.03	0.222	6.35927e-18	NK	Neb
4.11108e-22	0.467908	0.135	0.026	9.7001e-18	NK	Arap3
5.04774e-22	-0.751539	0.041	0.239	1.19101e-17	NK	Cd3d
6.6488e-22	0.545479	0.216	0.068	1.56878e-17	NK	Pik3cb
6.95634e-22	0.507521	0.163	0.04	1.64135e-17	NK	Pde4a
2.07041e-21	0.726734	0.304	0.131	4.88513e-17	NK	Ptpn3
2.17991e-21	-0.846586	0.197	0.432	5.14349e-17	NK	Nxpe3
2.23591e-21	-0.747914	0.158	0.395	5.27562e-17	NK	Cd3g
2.31976e-21	0.730887	0.381	0.188	5.47348e-17	NK	Dock5
5.24806e-21	0.599235	0.722	0.528	1.23828e-16	NK	Myo1f
6.87855e-21	0.518318	0.128	0.026	1.62299e-16	NK	Phka1
7.60146e-21	0.808572	0.475	0.289	1.79356e-16	NK	Gsap
1.35581e-20	-0.72705	0.655	0.807	3.19902e-16	NK	Smchd1
2.69078e-20	0.465743	0.154	0.038	6.34889e-16	NK	Col8a2
3.14261e-20	0.735351	0.362	0.181	7.41499e-16	NK	Iqsec1
3.64848e-20	0.724152	0.548	0.355	8.60858e-16	NK	Tbc1d5
4.80908e-20	0.864641	0.589	0.37	1.1347e-15	NK	Kcnq5
6.31595e-20	0.694355	0.533	0.331	1.49025e-15	NK	Rbl2
6.79302e-20	0.673478	0.512	0.302	1.60281e-15	NK	Padi2
1.58198e-19	-0.728972	0.043	0.227	3.73269e-15	NK	Cd8b1
2.86401e-19	0.397264	0.105	0.018	6.75763e-15	NK	Klrg1
3.0539e-19	-0.507528	0.42	0.672	7.20568e-15	NK	Camk4
3.22309e-19	-0.752754	0.259	0.493	7.60487e-15	NK	Slamf6
3.69348e-19	-0.690795	0.079	0.279	8.71477e-15	NK	Plcg1
4.22613e-19	-0.722867	0.176	0.399	9.97155e-15	NK	Ubash3a
5.86704e-19	0.477886	0.182	0.056	1.38433e-14	NK	Man1c1
7.91001e-19	0.593829	0.216	0.076	1.86637e-14	NK	Tjp2
8.74956e-19	-0.882628	0.039	0.215	2.06446e-14	NK	A430093F15Rik
9.01086e-19	1.61362	0.435	0.245	2.12611e-14	NK	Lsamp
9.25222e-19	0.651094	0.651	0.467	2.18306e-14	NK	Gnaq
1.16023e-18	0.630364	0.257	0.102	2.73755e-14	NK	Pde2a
1.58468e-18	-0.705582	0.051	0.231	3.73906e-14	NK	Lat
1.62768e-18	0.574858	0.321	0.148	3.84052e-14	NK	Tec
1.86836e-18	0.533625	0.745	0.603	4.4084e-14	NK	Serinc3
2.12139e-18	-0.814749	0.062	0.245	5.00542e-14	NK	Prelid2
3.15161e-18	0.64904	0.576	0.396	7.43622e-14	NK	St8sia4
6.98724e-18	-0.60657	0.632	0.774	1.64864e-13	NK	Vmp1
7.25298e-18	0.619942	0.268	0.112	1.71134e-13	NK	St3gal6
9.84139e-18	-0.695628	0.308	0.544	2.32208e-13	NK	Emb
1.03879e-17	-0.77729	0.625	0.758	2.45102e-13	NK	AU020206
1.06147e-17	-0.822744	0.61	0.751	2.50454e-13	NK	Samhd1
1.11666e-17	0.62198	0.385	0.206	2.63477e-13	NK	Tm6sf1
1.30722e-17	0.542982	0.18	0.056	3.0844e-13	NK	Scgb1a1
2.22992e-17	0.590276	0.55	0.344	5.26149e-13	NK	4933406I18Rik
2.2796e-17	0.550508	0.216	0.081	5.37872e-13	NK	Gm16599
2.4035e-17	0.559408	0.692	0.518	5.67105e-13	NK	Malt1
2.96677e-17	0.673416	0.229	0.091	7.0001e-13	NK	Rgl1
3.18833e-17	0.718126	0.418	0.227	7.52287e-13	NK	Rnf157
3.48299e-17	0.566261	0.651	0.463	8.2181e-13	NK	Ccr2
3.73461e-17	1.34541	0.409	0.238	8.81181e-13	NK	St6galnac3
4.08077e-17	0.560276	0.696	0.507	9.62858e-13	NK	Znrf3
5.32513e-17	0.431891	0.109	0.023	1.25646e-12	NK	Disc1
5.53714e-17	-0.759782	0.004	0.142	1.30649e-12	NK	St8sia1
7.32804e-17	1.6057	0.274	0.127	1.72905e-12	NK	Large1
1.19983e-16	-0.518156	0.572	0.745	2.831e-12	NK	Sh3kbp1
2.15494e-16	0.549602	0.186	0.066	5.08459e-12	NK	Slc41a2
4.89514e-16	-0.867357	0.293	0.479	1.15501e-11	NK	Ifih1
5.20981e-16	-0.583148	0.49	0.667	1.22925e-11	NK	Kat2b
6.20722e-16	-0.570108	0.041	0.198	1.46459e-11	NK	Trac
7.39547e-16	0.540088	0.37	0.202	1.74496e-11	NK	Il10rb
7.87204e-16	-0.835398	0.201	0.405	1.85741e-11	NK	Icos
9.07424e-16	0.667822	0.42	0.242	2.14107e-11	NK	Vps37b
1.03281e-15	-0.830281	0.225	0.427	2.43692e-11	NK	Alcam
1.15893e-15	0.587014	0.375	0.206	2.7345e-11	NK	Rttn
1.1942e-15	0.619661	0.625	0.445	2.81771e-11	NK	Osbpl3
1.34702e-15	0.552622	0.291	0.138	3.1783e-11	NK	BC035044
1.35788e-15	0.799432	0.672	0.533	3.20391e-11	NK	Lyst
1.7461e-15	-0.574116	0.632	0.771	4.11992e-11	NK	Maml2
1.86174e-15	0.568847	0.503	0.319	4.39277e-11	NK	Rreb1
3.3538e-15	-0.69955	0.161	0.344	7.91328e-11	NK	Gm39323
4.06397e-15	-0.823176	0.101	0.269	9.58895e-11	NK	Cdkl3
4.57226e-15	0.589328	0.49	0.321	1.07883e-10	NK	Exoc6
5.01232e-15	0.601399	0.51	0.335	1.18266e-10	NK	Ttc7b
6.64029e-15	-0.619669	0.381	0.575	1.56678e-10	NK	Slfn8
7.46939e-15	-0.730772	0.351	0.533	1.7624e-10	NK	Ddx60
7.73425e-15	0.326388	0.955	0.897	1.8249e-10	NK	Celf2
1.14258e-14	0.524417	0.747	0.605	2.69593e-10	NK	Dleu2
1.23887e-14	-0.422539	0.37	0.607	2.92313e-10	NK	Gramd3
1.24337e-14	0.428696	0.929	0.901	2.93373e-10	NK	Pitpnc1
1.45048e-14	0.485149	0.176	0.064	3.42241e-10	NK	Gpr160
2.02304e-14	0.52518	0.467	0.29	4.77336e-10	NK	Nedd4
2.07054e-14	-0.962494	0.178	0.343	4.88545e-10	NK	Sgms1
2.13923e-14	0.5359	0.199	0.08	5.04751e-10	NK	Cntln
2.14204e-14	-0.577903	0.465	0.653	5.05415e-10	NK	Ifi27l2a
2.69832e-14	0.467375	0.531	0.352	6.36669e-10	NK	Ubash3b
3.08607e-14	-0.60952	0.469	0.632	7.28159e-10	NK	Gbp7
3.13651e-14	0.55192	0.437	0.27	7.40061e-10	NK	Rad54l2
3.36989e-14	-0.724319	0.355	0.54	7.95126e-10	NK	Dgka
3.68507e-14	-0.45012	0.595	0.729	8.69492e-10	NK	Vim
3.87576e-14	-0.552732	0.7	0.811	9.14485e-10	NK	Peli1
4.50058e-14	0.510279	0.201	0.083	1.06191e-09	NK	Ctla2b
4.65609e-14	-0.585739	0.017	0.142	1.09861e-09	NK	Kcnn4
5.05907e-14	-0.65971	0.182	0.359	1.19369e-09	NK	Hnrnpll
5.68944e-14	-0.66539	0.096	0.262	1.34242e-09	NK	Cish
6.81094e-14	0.674328	0.216	0.095	1.60704e-09	NK	Hhat
8.347e-14	0.574685	0.227	0.101	1.96947e-09	NK	Wls
1.20058e-13	0.443582	0.15	0.051	2.83276e-09	NK	Nol4l
1.25505e-13	-0.628142	0.18	0.35	2.96128e-09	NK	Il27ra
1.96267e-13	-0.661525	0.006	0.118	4.63092e-09	NK	A630023P12Rik
2.00175e-13	0.461636	0.173	0.066	4.72313e-09	NK	Lat2
2.20644e-13	-0.377004	1	1	5.2061e-09	NK	Gm42418
2.8167e-13	-0.558246	0.197	0.376	6.64601e-09	NK	Cd28
2.86111e-13	-0.342548	0.964	0.979	6.75078e-09	NK	Camk1d
2.92e-13	-0.551378	0.066	0.213	6.88973e-09	NK	Celsr1
2.98281e-13	0.265723	0.103	0.026	7.03793e-09	NK	Gm10874
3.57754e-13	-0.51151	0.505	0.66	8.44121e-09	NK	Lcp2
4.12835e-13	0.382653	0.251	0.115	9.74083e-09	NK	Myo1e
4.23962e-13	0.526083	0.206	0.09	1.00034e-08	NK	Cd300lf
4.4041e-13	-0.833703	0.019	0.138	1.03915e-08	NK	St6gal1
4.6692e-13	0.498117	0.797	0.717	1.1017e-08	NK	Sipa1l1
4.8871e-13	-0.547107	0.03	0.158	1.15311e-08	NK	Galnt10
5.15456e-13	0.686414	0.617	0.47	1.21622e-08	NK	Zeb2
5.21303e-13	-0.494488	0.028	0.152	1.23002e-08	NK	Rab11fip4
5.25297e-13	0.669123	0.529	0.377	1.23944e-08	NK	Tbx21
6.16725e-13	0.373353	0.916	0.86	1.45516e-08	NK	Macf1
8.40889e-13	0.433561	0.141	0.048	1.98408e-08	NK	Myo6
8.70018e-13	-0.602181	0.212	0.39	2.05281e-08	NK	Gbp6
8.99943e-13	0.530309	0.818	0.756	2.12342e-08	NK	Jak1
9.10868e-13	0.559269	0.381	0.23	2.14919e-08	NK	Eya2
1.03081e-12	-0.618642	0.069	0.209	2.43219e-08	NK	Zc3h12d
1.16371e-12	-1.21029	0.146	0.303	2.74578e-08	NK	Ctla4
1.23334e-12	0.513641	0.233	0.109	2.91007e-08	NK	P2ry14
1.24644e-12	-0.561411	0.281	0.459	2.94098e-08	NK	Zbp1
1.34737e-12	0.484036	0.484	0.316	3.17911e-08	NK	Tcf4
1.85533e-12	-0.772286	0.051	0.182	4.37765e-08	NK	Il6ra
2.6394e-12	-0.589129	0.171	0.341	6.22767e-08	NK	Prkd2
2.65162e-12	0.522393	0.679	0.534	6.25649e-08	NK	Rcsd1
3.31637e-12	-0.568323	0.096	0.247	7.82497e-08	NK	Cxcr6
3.83266e-12	-0.491219	0.373	0.561	9.04316e-08	NK	Ly6a
4.31201e-12	0.481764	0.31	0.171	1.01742e-07	NK	Tyrobp
4.62635e-12	-0.694168	0.075	0.211	1.09159e-07	NK	Oas2
8.12121e-12	0.528172	0.287	0.155	1.9162e-07	NK	Luzp1
8.7153e-12	-0.604276	0.056	0.185	2.05638e-07	NK	Ptpn13
9.17814e-12	-0.582188	0.257	0.438	2.16558e-07	NK	Il7r
9.32438e-12	0.444001	0.636	0.494	2.20009e-07	NK	Rasa1
9.45724e-12	-0.43289	0.606	0.733	2.23144e-07	NK	S100a6
9.66533e-12	0.410017	0.171	0.07	2.28053e-07	NK	Itih5
9.98193e-12	-0.545779	0.293	0.452	2.35524e-07	NK	Rhoh
1.03376e-11	-0.523119	0.238	0.416	2.43917e-07	NK	S100a4
1.23304e-11	-0.64187	0.18	0.335	2.90935e-07	NK	Phf11c
1.28678e-11	0.431382	0.195	0.086	3.03617e-07	NK	Mef2c
1.54615e-11	0.449429	0.64	0.497	3.64814e-07	NK	Evl
1.61366e-11	0.455253	0.257	0.132	3.80742e-07	NK	Elmo2
1.6778e-11	-0.901176	0.039	0.154	3.95877e-07	NK	Cmah
1.71057e-11	-0.588686	0.338	0.521	4.03609e-07	NK	CVB3
1.97577e-11	0.508189	0.278	0.151	4.66183e-07	NK	Rbpms
2.141e-11	0.469036	0.64	0.48	5.05168e-07	NK	Pde3b
2.37372e-11	0.483894	0.261	0.139	5.6008e-07	NK	Frmd4a
2.48804e-11	-0.548148	0.021	0.128	5.87053e-07	NK	Btla
2.55398e-11	0.489158	0.131	0.047	6.02611e-07	NK	Abcg2
2.898e-11	-0.649735	0.056	0.178	6.83784e-07	NK	P2rx7
2.95072e-11	0.445813	0.251	0.13	6.96222e-07	NK	0610010F05Rik
3.0804e-11	0.301024	0.94	0.835	7.2682e-07	NK	Arhgap26
3.61849e-11	0.491695	0.27	0.147	8.53782e-07	NK	Arhgap21
4.37219e-11	0.400673	0.201	0.091	1.03162e-06	NK	Atp1b1
4.55708e-11	-0.427774	0.024	0.13	1.07524e-06	NK	Gm16158
5.21845e-11	0.718339	0.368	0.247	1.23129e-06	NK	Plek
5.53427e-11	-0.312639	0.904	0.94	1.30581e-06	NK	Actb
5.56323e-11	-0.816187	0.109	0.247	1.31264e-06	NK	Sntb1
6.56416e-11	0.524009	0.398	0.255	1.54881e-06	NK	Eif2ak3
7.15797e-11	0.457903	0.137	0.052	1.68892e-06	NK	Parp16
7.60407e-11	-0.422348	0.664	0.775	1.79418e-06	NK	Nedd9
7.83557e-11	0.435428	0.51	0.352	1.8488e-06	NK	Tmcc1
8.82091e-11	-0.535563	0.081	0.213	2.08129e-06	NK	Gm30373
9.72427e-11	0.643017	0.405	0.266	2.29444e-06	NK	Pbx3
1.40801e-10	-0.558574	0.113	0.249	3.32219e-06	NK	Tnfsf10
1.50307e-10	0.327419	0.101	0.032	3.5465e-06	NK	Dennd3
1.5144e-10	0.475205	0.36	0.218	3.57323e-06	NK	Mmd
1.54817e-10	-0.31582	0.88	0.926	3.6529e-06	NK	Lars2
2.01362e-10	0.523778	0.358	0.222	4.75114e-06	NK	Fasl
2.09151e-10	0.417533	0.323	0.191	4.93491e-06	NK	Btg2
2.30703e-10	0.431859	0.176	0.078	5.44344e-06	NK	Nedd4l
2.31962e-10	-0.576743	0.589	0.701	5.47314e-06	NK	Parp14
2.49321e-10	-0.392239	0.433	0.595	5.88273e-06	NK	Coro1a
2.51402e-10	0.338348	0.844	0.749	5.93183e-06	NK	Inpp5d
2.67007e-10	-0.993286	0.126	0.262	6.30004e-06	NK	Il2ra
3.13251e-10	-0.56417	0.323	0.468	7.39116e-06	NK	Foxo1
3.18519e-10	-0.586077	0.244	0.399	7.51546e-06	NK	Abtb2
3.33762e-10	-0.630701	0.298	0.434	7.87511e-06	NK	Stat2
3.34342e-10	0.473996	0.422	0.284	7.88879e-06	NK	Tmem106b
3.48562e-10	-0.565765	0.148	0.285	8.22431e-06	NK	Daxx
3.67589e-10	0.323993	0.118	0.042	8.67327e-06	NK	Cd200r4
3.74032e-10	0.430991	0.139	0.056	8.82528e-06	NK	Pld1
3.88973e-10	-0.883254	0.118	0.243	9.17783e-06	NK	Plcl1
4.23771e-10	0.414679	0.375	0.239	9.99888e-06	NK	Tbc1d2b
4.51636e-10	-0.497308	0.722	0.798	1.06564e-05	NK	Msi2
4.72838e-10	0.393194	0.859	0.755	1.11566e-05	NK	Fryl
5.57546e-10	-0.611555	0.281	0.425	1.31553e-05	NK	Parp11
5.61016e-10	-0.438829	0.846	0.841	1.32372e-05	NK	Ms4a4b
5.85113e-10	-0.486518	0.146	0.284	1.38057e-05	NK	Sh3gl1
5.92866e-10	0.474641	0.443	0.301	1.39887e-05	NK	Umad1
6.08578e-10	-0.623756	0.075	0.194	1.43594e-05	NK	Smyd1
6.18161e-10	-0.406044	0.024	0.12	1.45855e-05	NK	Ifit3b
6.42945e-10	-0.547467	0.163	0.298	1.51703e-05	NK	Ifit3
6.44614e-10	0.448424	0.409	0.271	1.52097e-05	NK	Wdfy1
7.63107e-10	-0.309281	0.942	0.952	1.80055e-05	NK	Gphn
9.29983e-10	-0.469325	0.081	0.201	2.1943e-05	NK	Acp5
9.80165e-10	0.42026	0.683	0.574	2.3127e-05	NK	Phf21a
9.91283e-10	0.553046	0.458	0.322	2.33893e-05	NK	Tex2
1.04532e-09	0.398519	0.182	0.088	2.46643e-05	NK	Gm19585
1.17642e-09	0.447942	0.334	0.201	2.77576e-05	NK	Lamb3
1.20562e-09	0.37558	0.291	0.167	2.84465e-05	NK	Phactr4
1.27527e-09	0.326999	0.126	0.049	3.009e-05	NK	Fes
1.37554e-09	0.484097	0.358	0.231	3.24558e-05	NK	Strbp
1.38336e-09	0.512232	0.409	0.285	3.26403e-05	NK	Hpcal1
1.44707e-09	0.435606	0.45	0.302	3.41435e-05	NK	Ssbp2
1.60406e-09	0.30334	0.135	0.054	3.78477e-05	NK	Ddx43
1.61367e-09	-0.561291	0.09	0.209	3.80745e-05	NK	F730043M19Rik
1.70528e-09	0.347999	0.105	0.037	4.0236e-05	NK	Tbc1d30
1.76742e-09	0.323774	0.118	0.044	4.17024e-05	NK	Tfcp2
2.00952e-09	-0.648048	0.418	0.547	4.74147e-05	NK	Sidt1
2.03138e-09	0.605262	0.418	0.288	4.79303e-05	NK	Pam
2.03793e-09	0.485561	0.283	0.168	4.80849e-05	NK	Gm26827
2.23118e-09	0.444248	0.304	0.182	5.26447e-05	NK	Gns
2.5364e-09	-0.524684	0.135	0.269	5.98464e-05	NK	Gbp2b
2.91363e-09	-0.479287	0.287	0.434	6.87472e-05	NK	Slfn9
2.97691e-09	0.274434	0.848	0.713	7.02401e-05	NK	Bcl2
3.06176e-09	-0.51331	0.672	0.748	7.22422e-05	NK	Stat1
3.39579e-09	-0.473966	0.349	0.49	8.01236e-05	NK	Pstpip1
3.82654e-09	0.511646	0.475	0.347	9.02873e-05	NK	Samsn1
3.85162e-09	-0.598271	0.377	0.511	9.08789e-05	NK	Mdfic
4.01677e-09	-0.319316	0.921	0.953	9.47756e-05	NK	Skap1
4.07185e-09	0.487569	0.544	0.414	9.60754e-05	NK	Smad3
4.25517e-09	-0.448928	0.017	0.102	0.000100401	NK	Tnfrsf4
4.39468e-09	-0.575747	0.527	0.644	0.000103693	NK	Herc6
5.00798e-09	0.376985	0.657	0.535	0.000118163	NK	Man1a
5.03485e-09	0.328233	0.897	0.842	0.000118797	NK	Fam49b
5.22357e-09	0.358394	0.893	0.832	0.00012325	NK	Gm2682
5.62331e-09	-0.515098	0.486	0.593	0.000132682	NK	Itpr1
5.81593e-09	0.410407	0.563	0.427	0.000137227	NK	Gramd4
5.81954e-09	-0.442435	0.086	0.203	0.000137312	NK	Igf2bp3
6.05733e-09	0.438758	0.623	0.509	0.000142923	NK	Mef2a
6.24781e-09	0.438365	0.233	0.128	0.000147417	NK	Dse
6.76553e-09	-0.517521	0.113	0.232	0.000159633	NK	Slc43a2
7.04016e-09	0.419395	0.148	0.067	0.000166113	NK	Soat2
7.07116e-09	-0.372861	0.405	0.559	0.000166844	NK	Anxa6
7.37459e-09	-0.419693	0.113	0.239	0.000174003	NK	Focad
7.54056e-09	0.345377	0.154	0.071	0.000177919	NK	Sirt3
7.84547e-09	-0.576315	0.139	0.262	0.000185114	NK	Tmem154
8.53692e-09	0.363944	0.24	0.131	0.000201429	NK	Zhx2
8.79997e-09	-0.726626	0.071	0.176	0.000207635	NK	Mir155hg
8.82929e-09	0.370475	0.143	0.064	0.000208327	NK	Zfhx3
9.14131e-09	0.450477	0.527	0.405	0.000215689	NK	Sept11
9.61636e-09	-0.590841	0.351	0.486	0.000226898	NK	Morrbid
9.7145e-09	-0.376934	0.546	0.695	0.000229214	NK	Fth1
1.02622e-08	0.409454	0.315	0.197	0.000242138	NK	Dtnbp1
1.03826e-08	0.324166	0.18	0.087	0.000244977	NK	AB124611
1.0444e-08	0.39057	0.837	0.799	0.000246425	NK	Cmip
1.05992e-08	0.449228	0.263	0.154	0.000250088	NK	Tfdp2
1.13062e-08	-0.625451	0.617	0.694	0.00026677	NK	Rnf213
1.14765e-08	0.431028	0.165	0.079	0.000270788	NK	Ncald
1.18044e-08	0.357668	0.773	0.697	0.000278525	NK	Ppp3cc
1.18566e-08	-0.489929	0.257	0.396	0.000279756	NK	Ms4a4c
1.23506e-08	-0.43907	0.212	0.349	0.000291412	NK	Naa20
1.31724e-08	0.365172	0.69	0.578	0.000310803	NK	Epb41
1.52335e-08	-0.445235	0.066	0.171	0.000359434	NK	Zdhhc2
1.53767e-08	0.484646	0.223	0.123	0.000362814	NK	Mirt1
1.65345e-08	-0.475874	0.405	0.544	0.000390133	NK	Hif1a
1.81494e-08	0.369436	0.208	0.11	0.000428236	NK	Tanc1
1.91654e-08	-0.342703	0.021	0.104	0.000452208	NK	Gm44175
1.96171e-08	-0.610739	0.182	0.311	0.000462865	NK	Gm20275
2.14124e-08	-0.373436	0.394	0.534	0.000505226	NK	Ctss
2.14979e-08	-0.550043	0.208	0.337	0.000507244	NK	Isg15
2.18584e-08	-0.665079	0.079	0.184	0.000515748	NK	Gm15987
2.59754e-08	-0.40263	0.443	0.568	0.000612891	NK	Rpl30
2.64514e-08	0.438548	0.146	0.068	0.00062412	NK	Tmcc3
2.87513e-08	-0.429341	0.126	0.248	0.000678388	NK	Oas3
3.12495e-08	-0.44252	0.109	0.224	0.000737333	NK	Inpp4a
3.19625e-08	-0.280132	0.775	0.862	0.000754155	NK	Mgp
3.22581e-08	-0.505979	0.37	0.493	0.000761129	NK	Prkce
3.36794e-08	0.428412	0.201	0.11	0.000794664	NK	Emilin2
3.45941e-08	-0.459295	0.293	0.426	0.000816249	NK	Lpxn
3.62112e-08	-0.489322	0.516	0.624	0.000854403	NK	Aopep
3.69921e-08	0.462387	0.34	0.227	0.000872829	NK	Abhd17b
3.71268e-08	-0.501804	0.403	0.52	0.000876007	NK	9930111J21Rik2
4.24734e-08	0.405895	0.448	0.32	0.00100216	NK	Mapkap1
4.35154e-08	-0.417337	0.139	0.258	0.00102675	NK	Piezo1
4.41672e-08	-0.426352	0.193	0.322	0.00104213	NK	Cd2
4.47646e-08	-0.478975	0.21	0.338	0.00105622	NK	Ifi202b
4.73347e-08	0.385328	0.345	0.23	0.00111686	NK	Lrrfip2
4.75049e-08	-0.407758	0.411	0.552	0.00112088	NK	4930523C07Rik
4.86718e-08	0.256302	0.974	0.927	0.00114841	NK	Dock10
4.93699e-08	0.325835	0.411	0.282	0.00116488	NK	Crim1
4.95633e-08	0.380868	0.6	0.485	0.00116945	NK	Sppl3
4.98694e-08	-0.520519	0.512	0.615	0.00117667	NK	Iqgap2
5.12339e-08	0.405576	0.323	0.207	0.00120886	NK	Elovl6
5.7854e-08	0.276502	0.664	0.515	0.00136506	NK	Ccr5
6.17386e-08	-0.45528	0.214	0.349	0.00145672	NK	Ifit1
6.30798e-08	0.323044	0.124	0.053	0.00148837	NK	Ifitm10
6.86313e-08	0.521572	0.396	0.283	0.00161936	NK	Hip1r
8.33134e-08	-0.40448	0.137	0.253	0.00196578	NK	Grap
8.35818e-08	-0.448047	0.458	0.584	0.00197211	NK	Arhgef3
9.19447e-08	-0.338845	0.306	0.452	0.00216943	NK	Psmb8
9.4567e-08	-0.285311	0.582	0.713	0.00223131	NK	Ctsl
9.88784e-08	-0.494681	0.077	0.176	0.00233304	NK	Dclk2
1.02747e-07	-0.374317	0.255	0.391	0.00242431	NK	Ms4a6c
1.03016e-07	0.394392	0.186	0.1	0.00243067	NK	Myb
1.04987e-07	0.453416	0.717	0.642	0.00247716	NK	Stat4
1.08875e-07	0.454459	0.176	0.092	0.0025689	NK	Pdzd2
1.16361e-07	-0.383093	0.283	0.419	0.00274555	NK	Slc6a6
1.26609e-07	-0.339731	0.186	0.311	0.00298734	NK	Slc30a7
1.29189e-07	-0.406182	0.161	0.283	0.00304822	NK	Mapkapk3
1.37197e-07	-0.456068	0.409	0.517	0.00323717	NK	Cytip
1.39426e-07	0.331137	0.107	0.044	0.00328975	NK	Bcl2l15
1.44567e-07	-0.484042	0.137	0.245	0.00341105	NK	Stambpl1
1.48778e-07	-0.473981	0.092	0.194	0.00351042	NK	Mtss1
1.51703e-07	-0.339712	0.03	0.11	0.00357944	NK	Isg20
1.5291e-07	-0.405584	0.347	0.472	0.00360792	NK	Rasgrp1
1.55678e-07	-0.444046	0.034	0.115	0.00367322	NK	Cd80
1.56476e-07	-0.513082	0.049	0.136	0.00369205	NK	Pacsin1
1.56829e-07	0.361316	0.394	0.276	0.00370038	NK	Ctsw
1.5941e-07	0.427431	0.471	0.351	0.00376128	NK	Ptpre
1.61366e-07	0.355239	0.46	0.329	0.00380744	NK	Dnmt3a
1.6392e-07	0.328455	0.229	0.132	0.0038677	NK	Tfeb
1.65973e-07	0.399248	0.223	0.13	0.00391613	NK	Magohb
1.76672e-07	0.409963	0.433	0.309	0.00416858	NK	Gfod1
1.84922e-07	0.308335	0.148	0.072	0.00436324	NK	Tsfm
2.0873e-07	0.321255	0.608	0.477	0.00492497	NK	Sytl3
2.09167e-07	0.4781	0.236	0.142	0.00493528	NK	Hs3st3b1
2.17028e-07	0.330953	0.396	0.274	0.00512078	NK	Sema4a
2.19969e-07	-0.496236	0.296	0.424	0.00519016	NK	Rsad2
2.28901e-07	0.328172	0.685	0.596	0.00540092	NK	Itgav
2.34594e-07	0.423987	0.261	0.162	0.00553526	NK	Plcb4
2.39879e-07	-0.381304	0.48	0.601	0.00565995	NK	Rpl19
2.41387e-07	0.414024	0.188	0.104	0.00569553	NK	D130040H23Rik
2.43372e-07	-0.371249	0.604	0.688	0.00574235	NK	Lck
2.84162e-07	0.364297	0.42	0.306	0.0067048	NK	Nod1
2.88429e-07	-0.295265	0.64	0.788	0.00680549	NK	Spp1
2.97378e-07	-0.369074	0.221	0.348	0.00701664	NK	L3mbtl3
2.99961e-07	0.366166	0.687	0.585	0.00707759	NK	Cdc42
3.14719e-07	0.35361	0.289	0.184	0.00742579	NK	Plekhm3
3.1696e-07	0.319414	0.741	0.649	0.00747866	NK	Prex1
3.38794e-07	-0.414023	0.403	0.527	0.00799385	NK	Rpl24
3.53819e-07	-0.379398	0.178	0.298	0.00834836	NK	Uba7
3.74819e-07	0.314697	0.767	0.697	0.00884386	NK	Iqgap1
3.80263e-07	-0.453258	0.707	0.752	0.00897229	NK	Epsti1
3.87134e-07	0.404483	0.392	0.282	0.00913442	NK	Vwa8
3.96289e-07	0.400023	0.199	0.114	0.00935043	NK	Epas1
4.19847e-07	0.337825	0.317	0.211	0.00990628	NK	Ctnna1
4.23117e-07	-0.369214	0.321	0.449	0.00998345	NK	Tspan14
4.23807e-07	0.390632	0.537	0.437	0.00999973	NK	Sos2
4.25593e-07	0.423776	0.424	0.32	0.0100419	NK	Raph1
4.75937e-07	0.355995	0.116	0.052	0.0112297	NK	Prag1
5.10444e-07	-0.308556	0.67	0.789	0.0120439	NK	Tpt1
5.42009e-07	0.338864	0.336	0.224	0.0127887	NK	Casp4
5.59578e-07	-0.419729	0.088	0.184	0.0132033	NK	Socs3
5.88285e-07	-0.306003	0.623	0.718	0.0138806	NK	Cntrl
5.93478e-07	-0.453227	0.135	0.241	0.0140031	NK	Kbtbd11
6.42705e-07	-0.415523	0.503	0.608	0.0151646	NK	Mindy3
6.43498e-07	-0.47811	0.146	0.252	0.0151833	NK	Itga6
6.63748e-07	-0.364962	0.178	0.293	0.0156611	NK	Phtf1
6.65751e-07	-0.347343	0.388	0.519	0.0157084	NK	Agfg1
6.80691e-07	0.457329	0.531	0.43	0.0160609	NK	Zyg11b
6.92649e-07	-0.291657	0.448	0.588	0.016343	NK	Col1a1
6.92939e-07	-0.402032	0.229	0.345	0.0163499	NK	Notch1
7.88055e-07	-0.550391	0.15	0.256	0.0185942	NK	Cd86
7.93145e-07	0.410806	0.37	0.268	0.0187143	NK	Mosmo
8.00558e-07	-0.376267	0.263	0.383	0.0188892	NK	Itgb7
8.29249e-07	0.272557	0.107	0.047	0.0195661	NK	Nav2
8.45352e-07	0.323129	0.141	0.07	0.0199461	NK	Agap1
8.47041e-07	-0.275961	0.874	0.914	0.0199859	NK	Akap13
8.63221e-07	0.418344	0.409	0.302	0.0203677	NK	Cdyl
8.70596e-07	-0.366613	0.173	0.285	0.0205417	NK	Armc7
9.1804e-07	-0.547715	0.272	0.378	0.0216612	NK	Ap1s3
9.51404e-07	0.360827	0.668	0.567	0.0224484	NK	Nars2
9.55406e-07	-0.414575	0.154	0.261	0.0225428	NK	Phf11b
9.63781e-07	-0.323582	0.642	0.747	0.0227404	NK	Col3a1
1.00498e-06	0.351759	0.567	0.47	0.0237124	NK	Mlxip
1.00931e-06	0.304103	0.163	0.087	0.0238146	NK	Lrrc8b
1.05792e-06	0.314304	0.617	0.506	0.0249616	NK	Rfx7
1.07296e-06	0.389421	0.334	0.234	0.0253165	NK	Gpd2
1.07744e-06	0.524479	0.281	0.185	0.0254221	NK	Pkp4
1.0934e-06	0.411533	0.353	0.249	0.0257988	NK	Rps6ka5
1.10646e-06	0.356215	0.268	0.168	0.026107	NK	Tpk1
1.10843e-06	0.328882	0.602	0.506	0.0261535	NK	Lrmp
1.11834e-06	-0.425931	0.109	0.202	0.0263872	NK	Cyb5a
1.1293e-06	0.518344	0.328	0.233	0.0266458	NK	Prim2
1.18658e-06	0.316546	0.54	0.419	0.0279974	NK	Slmap
1.22655e-06	0.325778	0.188	0.106	0.0289404	NK	Vcl
1.25341e-06	-0.423807	0.422	0.527	0.0295741	NK	Gbp4
1.26528e-06	0.622773	0.236	0.151	0.0298542	NK	Rap1gap2
1.26718e-06	0.362501	0.42	0.312	0.0298991	NK	Acap1
1.28289e-06	-0.461754	0.246	0.356	0.0302698	NK	Ifit2
1.31978e-06	-0.34653	0.525	0.625	0.0311402	NK	Rps27
1.36613e-06	0.285091	0.786	0.694	0.0322338	NK	Ikzf3
1.37549e-06	-0.393469	0.343	0.459	0.0324547	NK	Gmds
1.40305e-06	0.336558	0.55	0.456	0.033105	NK	Slc38a2
1.42077e-06	-0.327486	0.364	0.493	0.0335232	NK	Pkm
1.50036e-06	0.278679	0.199	0.114	0.0354011	NK	Chka
1.51796e-06	-0.634587	0.081	0.173	0.0358162	NK	Hbb-bs
1.52827e-06	0.294293	0.617	0.514	0.0360595	NK	Rapgef1
1.69504e-06	-0.383804	0.248	0.369	0.0399944	NK	Fyco1
1.7832e-06	0.366925	0.274	0.184	0.0420746	NK	Polk
1.83175e-06	-0.332204	0.049	0.128	0.0432202	NK	Plk3
1.8519e-06	-0.613111	0.152	0.252	0.0436956	NK	Arl5a
1.92574e-06	0.328407	0.221	0.133	0.045438	NK	Mylip
2.04332e-06	0.283158	0.737	0.648	0.048212	NK	Gramd1b
2.05591e-06	-0.355492	0.398	0.513	0.0485092	NK	Tap1
2.09523e-06	0.311582	0.612	0.511	0.049437	NK	Ccnl1
2.12774e-06	-0.37434	0.257	0.374	0.0502039	NK	Jaml
2.14534e-06	-0.46081	0.126	0.221	0.0506193	NK	Tgfbr3
2.24348e-06	0.330295	0.3	0.202	0.052935	NK	Ranbp10
2.24752e-06	-0.319412	0.437	0.561	0.0530303	NK	Traf3
2.40179e-06	0.251041	0.876	0.823	0.0566703	NK	Fli1
2.41533e-06	-0.351695	0.051	0.129	0.0569897	NK	Mboat1
2.43072e-06	0.300623	0.608	0.511	0.0573527	NK	Tab2
2.55201e-06	-0.285662	0.039	0.11	0.0602147	NK	Susd3
2.56189e-06	-0.350571	0.216	0.332	0.0604479	NK	Irgm1
2.64368e-06	-0.295696	0.094	0.187	0.0623777	NK	Map4k1
2.66539e-06	-0.264781	0.079	0.168	0.06289	NK	Xlr4b
2.67019e-06	-0.345947	0.505	0.592	0.0630031	NK	Ly6e
2.67561e-06	0.368294	0.216	0.133	0.063131	NK	Stk3
2.7811e-06	0.371584	0.206	0.124	0.06562	NK	Btbd11
2.81214e-06	-0.253948	0.092	0.189	0.0663523	NK	Pdcd1
2.81344e-06	0.297822	0.246	0.155	0.0663831	NK	Urgcp
2.90749e-06	-0.304164	0.049	0.126	0.0686023	NK	Fam241a
2.90993e-06	0.410362	0.107	0.05	0.0686599	NK	Angpt1
2.95153e-06	-0.419644	0.655	0.715	0.0696414	NK	Runx2
3.09318e-06	-0.521564	0.486	0.602	0.0729835	NK	Dnah8
3.1135e-06	-0.339204	0.287	0.403	0.073463	NK	Ly6c2
3.20177e-06	-0.342779	0.143	0.244	0.0755459	NK	Gbp2
3.20536e-06	0.341467	0.375	0.273	0.0756304	NK	Sh2d2a
3.24216e-06	0.402206	0.593	0.495	0.0764987	NK	Itpk1
3.25258e-06	0.309434	0.163	0.09	0.0767447	NK	Dgat1
3.29067e-06	0.260136	0.844	0.785	0.0776434	NK	Rsrp1
3.30396e-06	0.366034	0.576	0.488	0.0779569	NK	Dennd4c
3.61405e-06	-0.409088	0.154	0.26	0.0852735	NK	Dipk1a
3.73655e-06	-0.33434	0.107	0.199	0.088164	NK	Acsbg1
3.80776e-06	-0.389521	0.09	0.175	0.089844	NK	Gm7030
3.82304e-06	-0.400384	0.15	0.25	0.0902047	NK	Gm15283
3.83102e-06	0.276112	0.15	0.08	0.090393	NK	Prkag2
3.87541e-06	-0.428121	0.266	0.372	0.0914404	NK	Dtx3l
4.04124e-06	-0.468368	0.105	0.194	0.0953532	NK	Pou2f2
4.11855e-06	-0.365881	0.086	0.172	0.0971771	NK	Cmpk2
4.16388e-06	-0.457627	0.193	0.295	0.0982466	NK	Ercc6l2
[truncated: 1,721 more rows]

## Sheet: Table S9
Table S9. Antibodies used in this study
Antibody	Factory	Cat number
Anti-Mesothelin (MSLN)	Santa Cruz	sc-33672
Anti-Cardiac Troponin I	Proteintech	21652-1-AP
Anti-CD3	Abcam	ab135372
Phospho-RIP3 (Thr231/Ser232)	Cell Signaling Technology	91702
RIP3	Santa Cruze	sc-374639
Phospho-MLKL-T357/S358/S360	Abclonal	AP0949
GSDMDC1	Santa Cruz	sc-393656
Cleaved Caspase-1 (Asp296)	Affinity	AF4005
Cleaved Caspase-3 (Asp175)	Cell Signaling Technology	9664
Beta Actin	Proteintech	66009-1-Ig
CD8A	Abclonal	A11856

## Sheet: Table S10
Table S10. Primers used in this study
Primer name	Sequence (5' to 3')
Ripk3-F	GAAGACACGGCACTCCTTGGTA
Ripk3-R	CTTGAGGCAGTAGTTCTTGGTGG
Mlkl-F	CTGAGGGAACTGCTGGATAGAG
Mlkl-R	CGAGGAAACTGGAGCTGCTGAT
Gsdmd-F	GGTGCTTGACTCTGGAGAACTG
Gsdmd-R	GCTGCTTTGACAGCACCGTTGT
Casp1-F	GGCACATTTCCAGGACTGACTG
Casp1-R	GCAAGACGTGTACGAGTGGTTG
Spi1-F	GAGGTGTCTGATGGAGAAGCTG
Spi1-R	ACCCACCAGATGCTGTCCTTCA
